# Supplementary material for: Association mapping from sequencing reads using k-mers
Source: eLife. 2018 Jun 13;7:e32920. doi: 10.7554/eLife.32920 (PMC6044908; doi:10.7554/eLife.32920)
Supplement: Figure 5—source data 1. — Source file contains k-mer sequences, corresponding p-values and their positions in Escherichia coli strain DTU-1 genome in SAM format. [file elife-32920-fig5-data1.txt]

@P-value	SAM-flag	SAM-rname	position	SAM-maq-quality	SAM-cigar	SAM-rnext	SAM-pnext	SAM-tlen	k-mer	quality	other-sam-fields
@HD	VN:1.0	SO:unsorted
@SQ	SN:CP026612.1	LN:4456672
@PG	ID:bowtie2	PN:bowtie2	VN:2.2.5	CL:"/usr/local/bin/bowtie2-align-s --wrapper basic-0 -x ecoli_CP026612.1 -f --passthrough -U case_kmers.fasta"
1.147449e-13	16	CP026612.1	2619821	42	31M	*	0	0	GAGAGTCGTGTAAAATATCGAGTTCGCACAT	IIIIIIIIIIIIIIIIIIIIIIIIIIIIIII	AS:i:0	XN:i:0	XM:i:0	XO:i:0	XG:i:0	NM:i:0	MD:Z:31	YT:Z:UU
1.183464e-13	16	CP026612.1	2619878	42	31M	*	0	0	CGAAACCATTTGATCATATGACAAGATGTGT	IIIIIIIIIIIIIIIIIIIIIIIIIIIIIII	AS:i:0	XN:i:0	XM:i:0	XO:i:0	XG:i:0	NM:i:0	MD:Z:31	YT:Z:UU
1.183786e-13	0	CP026612.1	2619879	42	31M	*	0	0	GAAACCATTTGATCATATGACAAGATGTGTA	IIIIIIIIIIIIIIIIIIIIIIIIIIIIIII	AS:i:0	XN:i:0	XM:i:0	XO:i:0	XG:i:0	NM:i:0	MD:Z:31	YT:Z:UU
1.184014e-13	0	CP026612.1	2619880	42	31M	*	0	0	AAACCATTTGATCATATGACAAGATGTGTAT	IIIIIIIIIIIIIIIIIIIIIIIIIIIIIII	AS:i:0	XN:i:0	XM:i:0	XO:i:0	XG:i:0	NM:i:0	MD:Z:31	YT:Z:UU
1.184548e-13	0	CP026612.1	2619881	42	31M	*	0	0	AACCATTTGATCATATGACAAGATGTGTATC	IIIIIIIIIIIIIIIIIIIIIIIIIIIIIII	AS:i:0	XN:i:0	XM:i:0	XO:i:0	XG:i:0	NM:i:0	MD:Z:31	YT:Z:UU
1.203858e-13	0	CP026612.1	2619818	42	31M	*	0	0	AAAGAGAGTCGTGTAAAATATCGAGTTCGCA	IIIIIIIIIIIIIIIIIIIIIIIIIIIIIII	AS:i:0	XN:i:0	XM:i:0	XO:i:0	XG:i:0	NM:i:0	MD:Z:31	YT:Z:UU
1.204218e-13	0	CP026612.1	2619820	42	31M	*	0	0	AGAGAGTCGTGTAAAATATCGAGTTCGCACA	IIIIIIIIIIIIIIIIIIIIIIIIIIIIIII	AS:i:0	XN:i:0	XM:i:0	XO:i:0	XG:i:0	NM:i:0	MD:Z:31	YT:Z:UU
1.204471e-13	0	CP026612.1	2619819	42	31M	*	0	0	AAGAGAGTCGTGTAAAATATCGAGTTCGCAC	IIIIIIIIIIIIIIIIIIIIIIIIIIIIIII	AS:i:0	XN:i:0	XM:i:0	XO:i:0	XG:i:0	NM:i:0	MD:Z:31	YT:Z:UU
1.239492e-13	0	CP026612.1	2619809	42	31M	*	0	0	AGAATTGGTAAAGAGAGTCGTGTAAAATATC	IIIIIIIIIIIIIIIIIIIIIIIIIIIIIII	AS:i:0	XN:i:0	XM:i:0	XO:i:0	XG:i:0	NM:i:0	MD:Z:31	YT:Z:UU
1.239642e-13	0	CP026612.1	2619799	42	31M	*	0	0	AATTCGGGGCAGAATTGGTAAAGAGAGTCGT	IIIIIIIIIIIIIIIIIIIIIIIIIIIIIII	AS:i:0	XN:i:0	XM:i:0	XO:i:0	XG:i:0	NM:i:0	MD:Z:31	YT:Z:UU
1.239990e-13	0	CP026612.1	2619812	42	31M	*	0	0	ATTGGTAAAGAGAGTCGTGTAAAATATCGAG	IIIIIIIIIIIIIIIIIIIIIIIIIIIIIII	AS:i:0	XN:i:0	XM:i:0	XO:i:0	XG:i:0	NM:i:0	MD:Z:31	YT:Z:UU
1.240303e-13	16	CP026612.1	2619810	42	31M	*	0	0	GAATTGGTAAAGAGAGTCGTGTAAAATATCG	IIIIIIIIIIIIIIIIIIIIIIIIIIIIIII	AS:i:0	XN:i:0	XM:i:0	XO:i:0	XG:i:0	NM:i:0	MD:Z:31	YT:Z:UU
1.240453e-13	0	CP026612.1	2619800	42	31M	*	0	0	ATTCGGGGCAGAATTGGTAAAGAGAGTCGTG	IIIIIIIIIIIIIIIIIIIIIIIIIIIIIII	AS:i:0	XN:i:0	XM:i:0	XO:i:0	XG:i:0	NM:i:0	MD:Z:31	YT:Z:UU
1.240481e-13	16	CP026612.1	2619798	42	31M	*	0	0	TAATTCGGGGCAGAATTGGTAAAGAGAGTCG	IIIIIIIIIIIIIIIIIIIIIIIIIIIIIII	AS:i:0	XN:i:0	XM:i:0	XO:i:0	XG:i:0	NM:i:0	MD:Z:31	YT:Z:UU
1.240707e-13	16	CP026612.1	2619815	42	31M	*	0	0	GGTAAAGAGAGTCGTGTAAAATATCGAGTTC	IIIIIIIIIIIIIIIIIIIIIIIIIIIIIII	AS:i:0	XN:i:0	XM:i:0	XO:i:0	XG:i:0	NM:i:0	MD:Z:31	YT:Z:UU
1.240742e-13	16	CP026612.1	2619813	42	31M	*	0	0	TTGGTAAAGAGAGTCGTGTAAAATATCGAGT	IIIIIIIIIIIIIIIIIIIIIIIIIIIIIII	AS:i:0	XN:i:0	XM:i:0	XO:i:0	XG:i:0	NM:i:0	MD:Z:31	YT:Z:UU
1.241017e-13	16	CP026612.1	2619802	42	31M	*	0	0	TCGGGGCAGAATTGGTAAAGAGAGTCGTGTA	IIIIIIIIIIIIIIIIIIIIIIIIIIIIIII	AS:i:0	XN:i:0	XM:i:0	XO:i:0	XG:i:0	NM:i:0	MD:Z:31	YT:Z:UU
1.241053e-13	0	CP026612.1	2619811	42	31M	*	0	0	AATTGGTAAAGAGAGTCGTGTAAAATATCGA	IIIIIIIIIIIIIIIIIIIIIIIIIIIIIII	AS:i:0	XN:i:0	XM:i:0	XO:i:0	XG:i:0	NM:i:0	MD:Z:31	YT:Z:UU
1.241112e-13	0	CP026612.1	2619803	42	31M	*	0	0	CGGGGCAGAATTGGTAAAGAGAGTCGTGTAA	IIIIIIIIIIIIIIIIIIIIIIIIIIIIIII	AS:i:0	XN:i:0	XM:i:0	XO:i:0	XG:i:0	NM:i:0	MD:Z:31	YT:Z:UU
1.241193e-13	16	CP026612.1	2619814	42	31M	*	0	0	TGGTAAAGAGAGTCGTGTAAAATATCGAGTT	IIIIIIIIIIIIIIIIIIIIIIIIIIIIIII	AS:i:0	XN:i:0	XM:i:0	XO:i:0	XG:i:0	NM:i:0	MD:Z:31	YT:Z:UU
1.241275e-13	0	CP026612.1	2619805	42	31M	*	0	0	GGGCAGAATTGGTAAAGAGAGTCGTGTAAAA	IIIIIIIIIIIIIIIIIIIIIIIIIIIIIII	AS:i:0	XN:i:0	XM:i:0	XO:i:0	XG:i:0	NM:i:0	MD:Z:31	YT:Z:UU
1.241330e-13	0	CP026612.1	2619804	42	31M	*	0	0	GGGGCAGAATTGGTAAAGAGAGTCGTGTAAA	IIIIIIIIIIIIIIIIIIIIIIIIIIIIIII	AS:i:0	XN:i:0	XM:i:0	XO:i:0	XG:i:0	NM:i:0	MD:Z:31	YT:Z:UU
1.241595e-13	16	CP026612.1	2619801	42	31M	*	0	0	TTCGGGGCAGAATTGGTAAAGAGAGTCGTGT	IIIIIIIIIIIIIIIIIIIIIIIIIIIIIII	AS:i:0	XN:i:0	XM:i:0	XO:i:0	XG:i:0	NM:i:0	MD:Z:31	YT:Z:UU
1.241963e-13	16	CP026612.1	2619806	42	31M	*	0	0	GGCAGAATTGGTAAAGAGAGTCGTGTAAAAT	IIIIIIIIIIIIIIIIIIIIIIIIIIIIIII	AS:i:0	XN:i:0	XM:i:0	XO:i:0	XG:i:0	NM:i:0	MD:Z:31	YT:Z:UU
1.242169e-13	16	CP026612.1	2619808	42	31M	*	0	0	CAGAATTGGTAAAGAGAGTCGTGTAAAATAT	IIIIIIIIIIIIIIIIIIIIIIIIIIIIIII	AS:i:0	XN:i:0	XM:i:0	XO:i:0	XG:i:0	NM:i:0	MD:Z:31	YT:Z:UU
1.242405e-13	16	CP026612.1	2619816	42	31M	*	0	0	GTAAAGAGAGTCGTGTAAAATATCGAGTTCG	IIIIIIIIIIIIIIIIIIIIIIIIIIIIIII	AS:i:0	XN:i:0	XM:i:0	XO:i:0	XG:i:0	NM:i:0	MD:Z:31	YT:Z:UU
1.242929e-13	0	CP026612.1	2619807	42	31M	*	0	0	GCAGAATTGGTAAAGAGAGTCGTGTAAAATA	IIIIIIIIIIIIIIIIIIIIIIIIIIIIIII	AS:i:0	XN:i:0	XM:i:0	XO:i:0	XG:i:0	NM:i:0	MD:Z:31	YT:Z:UU
1.242957e-13	16	CP026612.1	2619817	42	31M	*	0	0	TAAAGAGAGTCGTGTAAAATATCGAGTTCGC	IIIIIIIIIIIIIIIIIIIIIIIIIIIIIII	AS:i:0	XN:i:0	XM:i:0	XO:i:0	XG:i:0	NM:i:0	MD:Z:31	YT:Z:UU
1.264007e-13	16	CP026612.1	2619877	42	31M	*	0	0	GCGAAACCATTTGATCATATGACAAGATGTG	IIIIIIIIIIIIIIIIIIIIIIIIIIIIIII	AS:i:0	XN:i:0	XM:i:0	XO:i:0	XG:i:0	NM:i:0	MD:Z:31	YT:Z:UU
1.986366e-12	16	CP026612.1	2619928	0	31M	*	0	0	TTTTTACCAAAATCATTAGGGGATTCATCAG	IIIIIIIIIIIIIIIIIIIIIIIIIIIIIII	AS:i:-18	XN:i:0	XM:i:3	XO:i:0	XG:i:0	NM:i:3	MD:Z:4G1T0A23	YT:Z:UU
2.409828e-12	16	CP026612.1	2619828	24	31M	*	0	0	GTGTAAAATATCGAGTTCGCACATCTTGTTG	IIIIIIIIIIIIIIIIIIIIIIIIIIIIIII	AS:i:-6	XN:i:0	XM:i:1	XO:i:0	XG:i:0	NM:i:1	MD:Z:24T6	YT:Z:UU
2.409867e-12	16	CP026612.1	2619827	24	31M	*	0	0	CGTGTAAAATATCGAGTTCGCACATCTTGTT	IIIIIIIIIIIIIIIIIIIIIIIIIIIIIII	AS:i:-6	XN:i:0	XM:i:1	XO:i:0	XG:i:0	NM:i:1	MD:Z:25T5	YT:Z:UU
2.409900e-12	0	CP026612.1	2619822	24	31M	*	0	0	AGAGTCGTGTAAAATATCGAGTTCGCACATC	IIIIIIIIIIIIIIIIIIIIIIIIIIIIIII	AS:i:-6	XN:i:0	XM:i:1	XO:i:0	XG:i:0	NM:i:1	MD:Z:30T0	YT:Z:UU
2.410018e-12	16	CP026612.1	2619829	24	31M	*	0	0	TGTAAAATATCGAGTTCGCACATCTTGTTGT	IIIIIIIIIIIIIIIIIIIIIIIIIIIIIII	AS:i:-6	XN:i:0	XM:i:1	XO:i:0	XG:i:0	NM:i:1	MD:Z:23T7	YT:Z:UU
2.410443e-12	16	CP026612.1	2619824	24	31M	*	0	0	AGTCGTGTAAAATATCGAGTTCGCACATCTT	IIIIIIIIIIIIIIIIIIIIIIIIIIIIIII	AS:i:-6	XN:i:0	XM:i:1	XO:i:0	XG:i:0	NM:i:1	MD:Z:28T2	YT:Z:UU
2.410489e-12	16	CP026612.1	2619823	24	31M	*	0	0	GAGTCGTGTAAAATATCGAGTTCGCACATCT	IIIIIIIIIIIIIIIIIIIIIIIIIIIIIII	AS:i:-6	XN:i:0	XM:i:1	XO:i:0	XG:i:0	NM:i:1	MD:Z:29T1	YT:Z:UU
2.410531e-12	16	CP026612.1	2619825	24	31M	*	0	0	GTCGTGTAAAATATCGAGTTCGCACATCTTG	IIIIIIIIIIIIIIIIIIIIIIIIIIIIIII	AS:i:-6	XN:i:0	XM:i:1	XO:i:0	XG:i:0	NM:i:1	MD:Z:27T3	YT:Z:UU
2.410538e-12	16	CP026612.1	2619826	24	31M	*	0	0	TCGTGTAAAATATCGAGTTCGCACATCTTGT	IIIIIIIIIIIIIIIIIIIIIIIIIIIIIII	AS:i:-6	XN:i:0	XM:i:1	XO:i:0	XG:i:0	NM:i:1	MD:Z:26T4	YT:Z:UU
2.513501e-12	16	CP026612.1	2619843	24	31M	*	0	0	TTCGCACATCTTGTTGTCTGATTATTGATTT	IIIIIIIIIIIIIIIIIIIIIIIIIIIIIII	AS:i:-6	XN:i:0	XM:i:1	XO:i:0	XG:i:0	NM:i:1	MD:Z:9T21	YT:Z:UU
2.513517e-12	16	CP026612.1	2619830	24	31M	*	0	0	GTAAAATATCGAGTTCGCACATCTTGTTGTC	IIIIIIIIIIIIIIIIIIIIIIIIIIIIIII	AS:i:-6	XN:i:0	XM:i:1	XO:i:0	XG:i:0	NM:i:1	MD:Z:22T8	YT:Z:UU
2.513697e-12	16	CP026612.1	2619844	24	31M	*	0	0	TCGCACATCTTGTTGTCTGATTATTGATTTT	IIIIIIIIIIIIIIIIIIIIIIIIIIIIIII	AS:i:-6	XN:i:0	XM:i:1	XO:i:0	XG:i:0	NM:i:1	MD:Z:8T22	YT:Z:UU
2.513898e-12	16	CP026612.1	2619831	24	31M	*	0	0	TAAAATATCGAGTTCGCACATCTTGTTGTCT	IIIIIIIIIIIIIIIIIIIIIIIIIIIIIII	AS:i:-6	XN:i:0	XM:i:1	XO:i:0	XG:i:0	NM:i:1	MD:Z:21T9	YT:Z:UU
2.514221e-12	0	CP026612.1	2619834	24	31M	*	0	0	AATATCGAGTTCGCACATCTTGTTGTCTGAT	IIIIIIIIIIIIIIIIIIIIIIIIIIIIIII	AS:i:-6	XN:i:0	XM:i:1	XO:i:0	XG:i:0	NM:i:1	MD:Z:18T12	YT:Z:UU
2.514475e-12	16	CP026612.1	2619835	24	31M	*	0	0	ATATCGAGTTCGCACATCTTGTTGTCTGATT	IIIIIIIIIIIIIIIIIIIIIIIIIIIIIII	AS:i:-6	XN:i:0	XM:i:1	XO:i:0	XG:i:0	NM:i:1	MD:Z:17T13	YT:Z:UU
2.514586e-12	16	CP026612.1	2619845	24	31M	*	0	0	CGCACATCTTGTTGTCTGATTATTGATTTTT	IIIIIIIIIIIIIIIIIIIIIIIIIIIIIII	AS:i:-6	XN:i:0	XM:i:1	XO:i:0	XG:i:0	NM:i:1	MD:Z:7T23	YT:Z:UU
2.514888e-12	0	CP026612.1	2619833	24	31M	*	0	0	AAATATCGAGTTCGCACATCTTGTTGTCTGA	IIIIIIIIIIIIIIIIIIIIIIIIIIIIIII	AS:i:-6	XN:i:0	XM:i:1	XO:i:0	XG:i:0	NM:i:1	MD:Z:19T11	YT:Z:UU
2.514897e-12	16	CP026612.1	2619837	24	31M	*	0	0	ATCGAGTTCGCACATCTTGTTGTCTGATTAT	IIIIIIIIIIIIIIIIIIIIIIIIIIIIIII	AS:i:-6	XN:i:0	XM:i:1	XO:i:0	XG:i:0	NM:i:1	MD:Z:15T15	YT:Z:UU
2.514899e-12	0	CP026612.1	2619832	24	31M	*	0	0	AAAATATCGAGTTCGCACATCTTGTTGTCTG	IIIIIIIIIIIIIIIIIIIIIIIIIIIIIII	AS:i:-6	XN:i:0	XM:i:1	XO:i:0	XG:i:0	NM:i:1	MD:Z:20T10	YT:Z:UU
2.515250e-12	16	CP026612.1	2619842	24	31M	*	0	0	GTTCGCACATCTTGTTGTCTGATTATTGATT	IIIIIIIIIIIIIIIIIIIIIIIIIIIIIII	AS:i:-6	XN:i:0	XM:i:1	XO:i:0	XG:i:0	NM:i:1	MD:Z:10T20	YT:Z:UU
2.515992e-12	0	CP026612.1	2619840	24	31M	*	0	0	GAGTTCGCACATCTTGTTGTCTGATTATTGA	IIIIIIIIIIIIIIIIIIIIIIIIIIIIIII	AS:i:-6	XN:i:0	XM:i:1	XO:i:0	XG:i:0	NM:i:1	MD:Z:12T18	YT:Z:UU
2.516057e-12	16	CP026612.1	2619836	24	31M	*	0	0	TATCGAGTTCGCACATCTTGTTGTCTGATTA	IIIIIIIIIIIIIIIIIIIIIIIIIIIIIII	AS:i:-6	XN:i:0	XM:i:1	XO:i:0	XG:i:0	NM:i:1	MD:Z:16T14	YT:Z:UU
2.516277e-12	0	CP026612.1	2619841	24	31M	*	0	0	AGTTCGCACATCTTGTTGTCTGATTATTGAT	IIIIIIIIIIIIIIIIIIIIIIIIIIIIIII	AS:i:-6	XN:i:0	XM:i:1	XO:i:0	XG:i:0	NM:i:1	MD:Z:11T19	YT:Z:UU
2.516856e-12	16	CP026612.1	2619838	24	31M	*	0	0	TCGAGTTCGCACATCTTGTTGTCTGATTATT	IIIIIIIIIIIIIIIIIIIIIIIIIIIIIII	AS:i:-6	XN:i:0	XM:i:1	XO:i:0	XG:i:0	NM:i:1	MD:Z:14T16	YT:Z:UU
2.517479e-12	16	CP026612.1	2619839	24	31M	*	0	0	CGAGTTCGCACATCTTGTTGTCTGATTATTG	IIIIIIIIIIIIIIIIIIIIIIIIIIIIIII	AS:i:-6	XN:i:0	XM:i:1	XO:i:0	XG:i:0	NM:i:1	MD:Z:13T17	YT:Z:UU
2.578268e-12	0	CP026612.1	2619847	3	31M	*	0	0	CACATCTTGTTGTCTGATTATTGATTTTTCG	IIIIIIIIIIIIIIIIIIIIIIIIIIIIIII	AS:i:-12	XN:i:0	XM:i:2	XO:i:0	XG:i:0	NM:i:2	MD:Z:5T23G1	YT:Z:UU
2.586621e-12	16	CP026612.1	2619853	24	31M	*	0	0	TTGTTGTCTGATTATTGATTTTTCGCGAAAC	IIIIIIIIIIIIIIIIIIIIIIIIIIIIIII	AS:i:-6	XN:i:0	XM:i:1	XO:i:0	XG:i:0	NM:i:1	MD:Z:23G7	YT:Z:UU
2.587739e-12	16	CP026612.1	2619854	24	31M	*	0	0	TGTTGTCTGATTATTGATTTTTCGCGAAACC	IIIIIIIIIIIIIIIIIIIIIIIIIIIIIII	AS:i:-6	XN:i:0	XM:i:1	XO:i:0	XG:i:0	NM:i:1	MD:Z:22G8	YT:Z:UU
2.590498e-12	16	CP026612.1	2619856	24	31M	*	0	0	TTGTCTGATTATTGATTTTTCGCGAAACCAT	IIIIIIIIIIIIIIIIIIIIIIIIIIIIIII	AS:i:-6	XN:i:0	XM:i:1	XO:i:0	XG:i:0	NM:i:1	MD:Z:20G10	YT:Z:UU
2.591853e-12	0	CP026612.1	2619855	24	31M	*	0	0	GTTGTCTGATTATTGATTTTTCGCGAAACCA	IIIIIIIIIIIIIIIIIIIIIIIIIIIIIII	AS:i:-6	XN:i:0	XM:i:1	XO:i:0	XG:i:0	NM:i:1	MD:Z:21G9	YT:Z:UU
2.775690e-12	16	CP026612.1	2619864	24	31M	*	0	0	TTATTGATTTTTCGCGAAACCATTTGATCAT	IIIIIIIIIIIIIIIIIIIIIIIIIIIIIII	AS:i:-6	XN:i:0	XM:i:1	XO:i:0	XG:i:0	NM:i:1	MD:Z:12G18	YT:Z:UU
2.779564e-12	16	CP026612.1	2619859	24	31M	*	0	0	TCTGATTATTGATTTTTCGCGAAACCATTTG	IIIIIIIIIIIIIIIIIIIIIIIIIIIIIII	AS:i:-6	XN:i:0	XM:i:1	XO:i:0	XG:i:0	NM:i:1	MD:Z:17G13	YT:Z:UU
2.780325e-12	16	CP026612.1	2619865	24	31M	*	0	0	TATTGATTTTTCGCGAAACCATTTGATCATA	IIIIIIIIIIIIIIIIIIIIIIIIIIIIIII	AS:i:-6	XN:i:0	XM:i:1	XO:i:0	XG:i:0	NM:i:1	MD:Z:11G19	YT:Z:UU
2.781166e-12	0	CP026612.1	2619863	24	31M	*	0	0	ATTATTGATTTTTCGCGAAACCATTTGATCA	IIIIIIIIIIIIIIIIIIIIIIIIIIIIIII	AS:i:-6	XN:i:0	XM:i:1	XO:i:0	XG:i:0	NM:i:1	MD:Z:13G17	YT:Z:UU
2.782912e-12	16	CP026612.1	2619862	24	31M	*	0	0	GATTATTGATTTTTCGCGAAACCATTTGATC	IIIIIIIIIIIIIIIIIIIIIIIIIIIIIII	AS:i:-6	XN:i:0	XM:i:1	XO:i:0	XG:i:0	NM:i:1	MD:Z:14G16	YT:Z:UU
2.783045e-12	16	CP026612.1	2619858	24	31M	*	0	0	GTCTGATTATTGATTTTTCGCGAAACCATTT	IIIIIIIIIIIIIIIIIIIIIIIIIIIIIII	AS:i:-6	XN:i:0	XM:i:1	XO:i:0	XG:i:0	NM:i:1	MD:Z:18G12	YT:Z:UU
2.783322e-12	16	CP026612.1	2619861	24	31M	*	0	0	TGATTATTGATTTTTCGCGAAACCATTTGAT	IIIIIIIIIIIIIIIIIIIIIIIIIIIIIII	AS:i:-6	XN:i:0	XM:i:1	XO:i:0	XG:i:0	NM:i:1	MD:Z:15G15	YT:Z:UU
2.784261e-12	16	CP026612.1	2619866	24	31M	*	0	0	ATTGATTTTTCGCGAAACCATTTGATCATAT	IIIIIIIIIIIIIIIIIIIIIIIIIIIIIII	AS:i:-6	XN:i:0	XM:i:1	XO:i:0	XG:i:0	NM:i:1	MD:Z:10G20	YT:Z:UU
2.785102e-12	16	CP026612.1	2619857	24	31M	*	0	0	TGTCTGATTATTGATTTTTCGCGAAACCATT	IIIIIIIIIIIIIIIIIIIIIIIIIIIIIII	AS:i:-6	XN:i:0	XM:i:1	XO:i:0	XG:i:0	NM:i:1	MD:Z:19G11	YT:Z:UU
2.788032e-12	0	CP026612.1	2619860	24	31M	*	0	0	CTGATTATTGATTTTTCGCGAAACCATTTGA	IIIIIIIIIIIIIIIIIIIIIIIIIIIIIII	AS:i:-6	XN:i:0	XM:i:1	XO:i:0	XG:i:0	NM:i:1	MD:Z:16G14	YT:Z:UU
2.788668e-12	16	CP026612.1	2619867	24	31M	*	0	0	TTGATTTTTCGCGAAACCATTTGATCATATG	IIIIIIIIIIIIIIIIIIIIIIIIIIIIIII	AS:i:-6	XN:i:0	XM:i:1	XO:i:0	XG:i:0	NM:i:1	MD:Z:9G21	YT:Z:UU
2.795912e-12	0	CP026612.1	2619869	24	31M	*	0	0	GATTTTTCGCGAAACCATTTGATCATATGAC	IIIIIIIIIIIIIIIIIIIIIIIIIIIIIII	AS:i:-6	XN:i:0	XM:i:1	XO:i:0	XG:i:0	NM:i:1	MD:Z:7G23	YT:Z:UU
2.796366e-12	0	CP026612.1	2619870	24	31M	*	0	0	ATTTTTCGCGAAACCATTTGATCATATGACA	IIIIIIIIIIIIIIIIIIIIIIIIIIIIIII	AS:i:-6	XN:i:0	XM:i:1	XO:i:0	XG:i:0	NM:i:1	MD:Z:6G24	YT:Z:UU
2.797301e-12	16	CP026612.1	2619868	24	31M	*	0	0	TGATTTTTCGCGAAACCATTTGATCATATGA	IIIIIIIIIIIIIIIIIIIIIIIIIIIIIII	AS:i:-6	XN:i:0	XM:i:1	XO:i:0	XG:i:0	NM:i:1	MD:Z:8G22	YT:Z:UU
2.800848e-12	16	CP026612.1	2619871	24	31M	*	0	0	TTTTTCGCGAAACCATTTGATCATATGACAA	IIIIIIIIIIIIIIIIIIIIIIIIIIIIIII	AS:i:-6	XN:i:0	XM:i:1	XO:i:0	XG:i:0	NM:i:1	MD:Z:5G25	YT:Z:UU
2.805604e-12	16	CP026612.1	2619872	24	31M	*	0	0	TTTTCGCGAAACCATTTGATCATATGACAAG	IIIIIIIIIIIIIIIIIIIIIIIIIIIIIII	AS:i:-6	XN:i:0	XM:i:1	XO:i:0	XG:i:0	NM:i:1	MD:Z:4G26	YT:Z:UU
2.805653e-12	16	CP026612.1	2619874	24	31M	*	0	0	TTCGCGAAACCATTTGATCATATGACAAGAT	IIIIIIIIIIIIIIIIIIIIIIIIIIIIIII	AS:i:-6	XN:i:0	XM:i:1	XO:i:0	XG:i:0	NM:i:1	MD:Z:2G28	YT:Z:UU
2.806070e-12	16	CP026612.1	2619873	24	31M	*	0	0	TTTCGCGAAACCATTTGATCATATGACAAGA	IIIIIIIIIIIIIIIIIIIIIIIIIIIIIII	AS:i:-6	XN:i:0	XM:i:1	XO:i:0	XG:i:0	NM:i:1	MD:Z:3G27	YT:Z:UU
2.807212e-12	16	CP026612.1	2619875	24	31M	*	0	0	TCGCGAAACCATTTGATCATATGACAAGATG	IIIIIIIIIIIIIIIIIIIIIIIIIIIIIII	AS:i:-6	XN:i:0	XM:i:1	XO:i:0	XG:i:0	NM:i:1	MD:Z:1G29	YT:Z:UU
2.813293e-12	16	CP026612.1	2619876	24	31M	*	0	0	CGCGAAACCATTTGATCATATGACAAGATGT	IIIIIIIIIIIIIIIIIIIIIIIIIIIIIII	AS:i:-6	XN:i:0	XM:i:1	XO:i:0	XG:i:0	NM:i:1	MD:Z:0G30	YT:Z:UU
4.014550e-12	16	CP026612.1	2619901	24	31M	*	0	0	AGATGTGTATCCACCTTAACTTAATGATTTT	IIIIIIIIIIIIIIIIIIIIIIIIIIIIIII	AS:i:-6	XN:i:0	XM:i:1	XO:i:0	XG:i:0	NM:i:1	MD:Z:11T19	YT:Z:UU
4.020177e-12	16	CP026612.1	2619900	24	31M	*	0	0	AAGATGTGTATCCACCTTAACTTAATGATTT	IIIIIIIIIIIIIIIIIIIIIIIIIIIIIII	AS:i:-6	XN:i:0	XM:i:1	XO:i:0	XG:i:0	NM:i:1	MD:Z:12T18	YT:Z:UU
4.335987e-12	0	CP026612.1	2619889	24	31M	*	0	0	GATCATATGACAAGATGTGTATCCACCTTAA	IIIIIIIIIIIIIIIIIIIIIIIIIIIIIII	AS:i:-6	XN:i:0	XM:i:1	XO:i:0	XG:i:0	NM:i:1	MD:Z:23T7	YT:Z:UU
4.337981e-12	16	CP026612.1	2619887	24	31M	*	0	0	TTGATCATATGACAAGATGTGTATCCACCTT	IIIIIIIIIIIIIIIIIIIIIIIIIIIIIII	AS:i:-6	XN:i:0	XM:i:1	XO:i:0	XG:i:0	NM:i:1	MD:Z:25T5	YT:Z:UU
4.338201e-12	16	CP026612.1	2619888	24	31M	*	0	0	TGATCATATGACAAGATGTGTATCCACCTTA	IIIIIIIIIIIIIIIIIIIIIIIIIIIIIII	AS:i:-6	XN:i:0	XM:i:1	XO:i:0	XG:i:0	NM:i:1	MD:Z:24T6	YT:Z:UU
4.338728e-12	16	CP026612.1	2619891	24	31M	*	0	0	TCATATGACAAGATGTGTATCCACCTTAACT	IIIIIIIIIIIIIIIIIIIIIIIIIIIIIII	AS:i:-6	XN:i:0	XM:i:1	XO:i:0	XG:i:0	NM:i:1	MD:Z:21T9	YT:Z:UU
4.339816e-12	16	CP026612.1	2619892	24	31M	*	0	0	CATATGACAAGATGTGTATCCACCTTAACTT	IIIIIIIIIIIIIIIIIIIIIIIIIIIIIII	AS:i:-6	XN:i:0	XM:i:1	XO:i:0	XG:i:0	NM:i:1	MD:Z:20T10	YT:Z:UU
4.345539e-12	0	CP026612.1	2619890	24	31M	*	0	0	ATCATATGACAAGATGTGTATCCACCTTAAC	IIIIIIIIIIIIIIIIIIIIIIIIIIIIIII	AS:i:-6	XN:i:0	XM:i:1	XO:i:0	XG:i:0	NM:i:1	MD:Z:22T8	YT:Z:UU
4.349837e-12	0	CP026612.1	2619882	24	31M	*	0	0	ACCATTTGATCATATGACAAGATGTGTATCC	IIIIIIIIIIIIIIIIIIIIIIIIIIIIIII	AS:i:-6	XN:i:0	XM:i:1	XO:i:0	XG:i:0	NM:i:1	MD:Z:30T0	YT:Z:UU
4.354707e-12	0	CP026612.1	2619884	24	31M	*	0	0	CATTTGATCATATGACAAGATGTGTATCCAC	IIIIIIIIIIIIIIIIIIIIIIIIIIIIIII	AS:i:-6	XN:i:0	XM:i:1	XO:i:0	XG:i:0	NM:i:1	MD:Z:28T2	YT:Z:UU
4.354987e-12	16	CP026612.1	2619886	24	31M	*	0	0	TTTGATCATATGACAAGATGTGTATCCACCT	IIIIIIIIIIIIIIIIIIIIIIIIIIIIIII	AS:i:-6	XN:i:0	XM:i:1	XO:i:0	XG:i:0	NM:i:1	MD:Z:26T4	YT:Z:UU
4.355322e-12	0	CP026612.1	2619885	24	31M	*	0	0	ATTTGATCATATGACAAGATGTGTATCCACC	IIIIIIIIIIIIIIIIIIIIIIIIIIIIIII	AS:i:-6	XN:i:0	XM:i:1	XO:i:0	XG:i:0	NM:i:1	MD:Z:27T3	YT:Z:UU
4.355964e-12	0	CP026612.1	2619883	24	31M	*	0	0	CCATTTGATCATATGACAAGATGTGTATCCA	IIIIIIIIIIIIIIIIIIIIIIIIIIIIIII	AS:i:-6	XN:i:0	XM:i:1	XO:i:0	XG:i:0	NM:i:1	MD:Z:29T1	YT:Z:UU
4.409153e-12	0	CP026612.1	2619895	24	31M	*	0	0	ATGACAAGATGTGTATCCACCTTAACTTAAT	IIIIIIIIIIIIIIIIIIIIIIIIIIIIIII	AS:i:-6	XN:i:0	XM:i:1	XO:i:0	XG:i:0	NM:i:1	MD:Z:17T13	YT:Z:UU
4.421362e-12	16	CP026612.1	2619899	24	31M	*	0	0	CAAGATGTGTATCCACCTTAACTTAATGATT	IIIIIIIIIIIIIIIIIIIIIIIIIIIIIII	AS:i:-6	XN:i:0	XM:i:1	XO:i:0	XG:i:0	NM:i:1	MD:Z:13T17	YT:Z:UU
4.425598e-12	16	CP026612.1	2619896	24	31M	*	0	0	TGACAAGATGTGTATCCACCTTAACTTAATG	IIIIIIIIIIIIIIIIIIIIIIIIIIIIIII	AS:i:-6	XN:i:0	XM:i:1	XO:i:0	XG:i:0	NM:i:1	MD:Z:16T14	YT:Z:UU
4.426453e-12	0	CP026612.1	2619897	24	31M	*	0	0	GACAAGATGTGTATCCACCTTAACTTAATGA	IIIIIIIIIIIIIIIIIIIIIIIIIIIIIII	AS:i:-6	XN:i:0	XM:i:1	XO:i:0	XG:i:0	NM:i:1	MD:Z:15T15	YT:Z:UU
4.426750e-12	0	CP026612.1	2619898	24	31M	*	0	0	ACAAGATGTGTATCCACCTTAACTTAATGAT	IIIIIIIIIIIIIIIIIIIIIIIIIIIIIII	AS:i:-6	XN:i:0	XM:i:1	XO:i:0	XG:i:0	NM:i:1	MD:Z:14T16	YT:Z:UU
4.689197e-12	0	CP026612.1	2619894	24	31M	*	0	0	TATGACAAGATGTGTATCCACCTTAACTTAA	IIIIIIIIIIIIIIIIIIIIIIIIIIIIIII	AS:i:-6	XN:i:0	XM:i:1	XO:i:0	XG:i:0	NM:i:1	MD:Z:18T12	YT:Z:UU
4.699117e-12	0	CP026612.1	2619893	24	31M	*	0	0	ATATGACAAGATGTGTATCCACCTTAACTTA	IIIIIIIIIIIIIIIIIIIIIIIIIIIIIII	AS:i:-6	XN:i:0	XM:i:1	XO:i:0	XG:i:0	NM:i:1	MD:Z:19T11	YT:Z:UU
1.939557e-11	16	CP026612.1	2618907	42	31M	*	0	0	TGAGCTGCTCGTTCGGCTATGGCGTAGGCCT	IIIIIIIIIIIIIIIIIIIIIIIIIIIIIII	AS:i:0	XN:i:0	XM:i:0	XO:i:0	XG:i:0	NM:i:0	MD:Z:31	YT:Z:UU
1.939557e-11	16	CP026612.1	2618904	42	31M	*	0	0	CTCTGAGCTGCTCGTTCGGCTATGGCGTAGG	IIIIIIIIIIIIIIIIIIIIIIIIIIIIIII	AS:i:0	XN:i:0	XM:i:0	XO:i:0	XG:i:0	NM:i:0	MD:Z:31	YT:Z:UU
1.939557e-11	0	CP026612.1	2618902	42	31M	*	0	0	CGCTCTGAGCTGCTCGTTCGGCTATGGCGTA	IIIIIIIIIIIIIIIIIIIIIIIIIIIIIII	AS:i:0	XN:i:0	XM:i:0	XO:i:0	XG:i:0	NM:i:0	MD:Z:31	YT:Z:UU
1.939557e-11	16	CP026612.1	2618903	42	31M	*	0	0	GCTCTGAGCTGCTCGTTCGGCTATGGCGTAG	IIIIIIIIIIIIIIIIIIIIIIIIIIIIIII	AS:i:0	XN:i:0	XM:i:0	XO:i:0	XG:i:0	NM:i:0	MD:Z:31	YT:Z:UU
1.939557e-11	0	CP026612.1	2618906	42	31M	*	0	0	CTGAGCTGCTCGTTCGGCTATGGCGTAGGCC	IIIIIIIIIIIIIIIIIIIIIIIIIIIIIII	AS:i:0	XN:i:0	XM:i:0	XO:i:0	XG:i:0	NM:i:0	MD:Z:31	YT:Z:UU
1.939557e-11	16	CP026612.1	2618905	42	31M	*	0	0	TCTGAGCTGCTCGTTCGGCTATGGCGTAGGC	IIIIIIIIIIIIIIIIIIIIIIIIIIIIIII	AS:i:0	XN:i:0	XM:i:0	XO:i:0	XG:i:0	NM:i:0	MD:Z:31	YT:Z:UU
1.946116e-11	0	CP026612.1	2618898	42	31M	*	0	0	AAAACGCTCTGAGCTGCTCGTTCGGCTATGG	IIIIIIIIIIIIIIIIIIIIIIIIIIIIIII	AS:i:0	XN:i:0	XM:i:0	XO:i:0	XG:i:0	NM:i:0	MD:Z:31	YT:Z:UU
1.946116e-11	0	CP026612.1	2618899	42	31M	*	0	0	AAACGCTCTGAGCTGCTCGTTCGGCTATGGC	IIIIIIIIIIIIIIIIIIIIIIIIIIIIIII	AS:i:0	XN:i:0	XM:i:0	XO:i:0	XG:i:0	NM:i:0	MD:Z:31	YT:Z:UU
1.946116e-11	16	CP026612.1	2618889	42	31M	*	0	0	CATGATATCAAAACGCTCTGAGCTGCTCGTT	IIIIIIIIIIIIIIIIIIIIIIIIIIIIIII	AS:i:0	XN:i:0	XM:i:0	XO:i:0	XG:i:0	NM:i:0	MD:Z:31	YT:Z:UU
1.946116e-11	0	CP026612.1	2618900	42	31M	*	0	0	AACGCTCTGAGCTGCTCGTTCGGCTATGGCG	IIIIIIIIIIIIIIIIIIIIIIIIIIIIIII	AS:i:0	XN:i:0	XM:i:0	XO:i:0	XG:i:0	NM:i:0	MD:Z:31	YT:Z:UU
1.946116e-11	16	CP026612.1	2618888	42	31M	*	0	0	GCATGATATCAAAACGCTCTGAGCTGCTCGT	IIIIIIIIIIIIIIIIIIIIIIIIIIIIIII	AS:i:0	XN:i:0	XM:i:0	XO:i:0	XG:i:0	NM:i:0	MD:Z:31	YT:Z:UU
1.946116e-11	16	CP026612.1	2618901	42	31M	*	0	0	ACGCTCTGAGCTGCTCGTTCGGCTATGGCGT	IIIIIIIIIIIIIIIIIIIIIIIIIIIIIII	AS:i:0	XN:i:0	XM:i:0	XO:i:0	XG:i:0	NM:i:0	MD:Z:31	YT:Z:UU
1.946116e-11	0	CP026612.1	2618887	42	31M	*	0	0	AGCATGATATCAAAACGCTCTGAGCTGCTCG	IIIIIIIIIIIIIIIIIIIIIIIIIIIIIII	AS:i:0	XN:i:0	XM:i:0	XO:i:0	XG:i:0	NM:i:0	MD:Z:31	YT:Z:UU
1.946116e-11	16	CP026612.1	2618894	42	31M	*	0	0	TATCAAAACGCTCTGAGCTGCTCGTTCGGCT	IIIIIIIIIIIIIIIIIIIIIIIIIIIIIII	AS:i:0	XN:i:0	XM:i:0	XO:i:0	XG:i:0	NM:i:0	MD:Z:31	YT:Z:UU
1.946116e-11	16	CP026612.1	2618896	42	31M	*	0	0	TCAAAACGCTCTGAGCTGCTCGTTCGGCTAT	IIIIIIIIIIIIIIIIIIIIIIIIIIIIIII	AS:i:0	XN:i:0	XM:i:0	XO:i:0	XG:i:0	NM:i:0	MD:Z:31	YT:Z:UU
1.946116e-11	0	CP026612.1	2618893	42	31M	*	0	0	ATATCAAAACGCTCTGAGCTGCTCGTTCGGC	IIIIIIIIIIIIIIIIIIIIIIIIIIIIIII	AS:i:0	XN:i:0	XM:i:0	XO:i:0	XG:i:0	NM:i:0	MD:Z:31	YT:Z:UU
1.946116e-11	0	CP026612.1	2618895	42	31M	*	0	0	ATCAAAACGCTCTGAGCTGCTCGTTCGGCTA	IIIIIIIIIIIIIIIIIIIIIIIIIIIIIII	AS:i:0	XN:i:0	XM:i:0	XO:i:0	XG:i:0	NM:i:0	MD:Z:31	YT:Z:UU
1.946116e-11	0	CP026612.1	2618890	42	31M	*	0	0	ATGATATCAAAACGCTCTGAGCTGCTCGTTC	IIIIIIIIIIIIIIIIIIIIIIIIIIIIIII	AS:i:0	XN:i:0	XM:i:0	XO:i:0	XG:i:0	NM:i:0	MD:Z:31	YT:Z:UU
1.946116e-11	0	CP026612.1	2618897	42	31M	*	0	0	CAAAACGCTCTGAGCTGCTCGTTCGGCTATG	IIIIIIIIIIIIIIIIIIIIIIIIIIIIIII	AS:i:0	XN:i:0	XM:i:0	XO:i:0	XG:i:0	NM:i:0	MD:Z:31	YT:Z:UU
1.946116e-11	16	CP026612.1	2618892	42	31M	*	0	0	GATATCAAAACGCTCTGAGCTGCTCGTTCGG	IIIIIIIIIIIIIIIIIIIIIIIIIIIIIII	AS:i:0	XN:i:0	XM:i:0	XO:i:0	XG:i:0	NM:i:0	MD:Z:31	YT:Z:UU
1.946116e-11	16	CP026612.1	2618891	42	31M	*	0	0	TGATATCAAAACGCTCTGAGCTGCTCGTTCG	IIIIIIIIIIIIIIIIIIIIIIIIIIIIIII	AS:i:0	XN:i:0	XM:i:0	XO:i:0	XG:i:0	NM:i:0	MD:Z:31	YT:Z:UU
2.835218e-11	0	CP026612.1	2619715	42	31M	*	0	0	CGGCCAAGTTCGGTAAGAGTGAGAGTTTTAC	IIIIIIIIIIIIIIIIIIIIIIIIIIIIIII	AS:i:0	XN:i:0	XM:i:0	XO:i:0	XG:i:0	NM:i:0	MD:Z:31	YT:Z:UU
2.835218e-11	16	CP026612.1	2619717	42	31M	*	0	0	GCCAAGTTCGGTAAGAGTGAGAGTTTTACAG	IIIIIIIIIIIIIIIIIIIIIIIIIIIIIII	AS:i:0	XN:i:0	XM:i:0	XO:i:0	XG:i:0	NM:i:0	MD:Z:31	YT:Z:UU
2.835218e-11	0	CP026612.1	2619716	42	31M	*	0	0	GGCCAAGTTCGGTAAGAGTGAGAGTTTTACA	IIIIIIIIIIIIIIIIIIIIIIIIIIIIIII	AS:i:0	XN:i:0	XM:i:0	XO:i:0	XG:i:0	NM:i:0	MD:Z:31	YT:Z:UU
3.026154e-11	16	CP026612.1	2618927	42	31M	*	0	0	GGCGTAGGCCTAGTCCGTAGGCAGGACTTTT	IIIIIIIIIIIIIIIIIIIIIIIIIIIIIII	AS:i:0	XN:i:0	XM:i:0	XO:i:0	XG:i:0	NM:i:0	MD:Z:31	YT:Z:UU
3.026154e-11	16	CP026612.1	2618926	42	31M	*	0	0	TGGCGTAGGCCTAGTCCGTAGGCAGGACTTT	IIIIIIIIIIIIIIIIIIIIIIIIIIIIIII	AS:i:0	XN:i:0	XM:i:0	XO:i:0	XG:i:0	NM:i:0	MD:Z:31	YT:Z:UU
3.026154e-11	16	CP026612.1	2618947	42	31M	*	0	0	GCAGGACTTTTCAAGTCTCGGAAGGTTTCTT	IIIIIIIIIIIIIIIIIIIIIIIIIIIIIII	AS:i:0	XN:i:0	XM:i:0	XO:i:0	XG:i:0	NM:i:0	MD:Z:31	YT:Z:UU
3.026154e-11	16	CP026612.1	2618963	42	31M	*	0	0	CTCGGAAGGTTTCTTCAATCTGCATTCGCTT	IIIIIIIIIIIIIIIIIIIIIIIIIIIIIII	AS:i:0	XN:i:0	XM:i:0	XO:i:0	XG:i:0	NM:i:0	MD:Z:31	YT:Z:UU
3.026154e-11	16	CP026612.1	2618925	42	31M	*	0	0	ATGGCGTAGGCCTAGTCCGTAGGCAGGACTT	IIIIIIIIIIIIIIIIIIIIIIIIIIIIIII	AS:i:0	XN:i:0	XM:i:0	XO:i:0	XG:i:0	NM:i:0	MD:Z:31	YT:Z:UU
3.026154e-11	0	CP026612.1	2618959	42	31M	*	0	0	AAGTCTCGGAAGGTTTCTTCAATCTGCATTC	IIIIIIIIIIIIIIIIIIIIIIIIIIIIIII	AS:i:0	XN:i:0	XM:i:0	XO:i:0	XG:i:0	NM:i:0	MD:Z:31	YT:Z:UU
3.026154e-11	16	CP026612.1	2618958	42	31M	*	0	0	CAAGTCTCGGAAGGTTTCTTCAATCTGCATT	IIIIIIIIIIIIIIIIIIIIIIIIIIIIIII	AS:i:0	XN:i:0	XM:i:0	XO:i:0	XG:i:0	NM:i:0	MD:Z:31	YT:Z:UU
3.026154e-11	16	CP026612.1	2618910	42	31M	*	0	0	GCTGCTCGTTCGGCTATGGCGTAGGCCTAGT	IIIIIIIIIIIIIIIIIIIIIIIIIIIIIII	AS:i:0	XN:i:0	XM:i:0	XO:i:0	XG:i:0	NM:i:0	MD:Z:31	YT:Z:UU
3.026154e-11	16	CP026612.1	2618932	42	31M	*	0	0	AGGCCTAGTCCGTAGGCAGGACTTTTCAAGT	IIIIIIIIIIIIIIIIIIIIIIIIIIIIIII	AS:i:0	XN:i:0	XM:i:0	XO:i:0	XG:i:0	NM:i:0	MD:Z:31	YT:Z:UU
3.026154e-11	0	CP026612.1	2618952	42	31M	*	0	0	ACTTTTCAAGTCTCGGAAGGTTTCTTCAATC	IIIIIIIIIIIIIIIIIIIIIIIIIIIIIII	AS:i:0	XN:i:0	XM:i:0	XO:i:0	XG:i:0	NM:i:0	MD:Z:31	YT:Z:UU
3.026154e-11	16	CP026612.1	2618946	42	31M	*	0	0	GGCAGGACTTTTCAAGTCTCGGAAGGTTTCT	IIIIIIIIIIIIIIIIIIIIIIIIIIIIIII	AS:i:0	XN:i:0	XM:i:0	XO:i:0	XG:i:0	NM:i:0	MD:Z:31	YT:Z:UU
3.026154e-11	16	CP026612.1	2618934	42	31M	*	0	0	GCCTAGTCCGTAGGCAGGACTTTTCAAGTCT	IIIIIIIIIIIIIIIIIIIIIIIIIIIIIII	AS:i:0	XN:i:0	XM:i:0	XO:i:0	XG:i:0	NM:i:0	MD:Z:31	YT:Z:UU
3.026154e-11	16	CP026612.1	2618953	42	31M	*	0	0	CTTTTCAAGTCTCGGAAGGTTTCTTCAATCT	IIIIIIIIIIIIIIIIIIIIIIIIIIIIIII	AS:i:0	XN:i:0	XM:i:0	XO:i:0	XG:i:0	NM:i:0	MD:Z:31	YT:Z:UU
3.026154e-11	16	CP026612.1	2618962	42	31M	*	0	0	TCTCGGAAGGTTTCTTCAATCTGCATTCGCT	IIIIIIIIIIIIIIIIIIIIIIIIIIIIIII	AS:i:0	XN:i:0	XM:i:0	XO:i:0	XG:i:0	NM:i:0	MD:Z:31	YT:Z:UU
3.026154e-11	0	CP026612.1	2618909	42	31M	*	0	0	AGCTGCTCGTTCGGCTATGGCGTAGGCCTAG	IIIIIIIIIIIIIIIIIIIIIIIIIIIIIII	AS:i:0	XN:i:0	XM:i:0	XO:i:0	XG:i:0	NM:i:0	MD:Z:31	YT:Z:UU
3.026154e-11	0	CP026612.1	2618949	42	31M	*	0	0	AGGACTTTTCAAGTCTCGGAAGGTTTCTTCA	IIIIIIIIIIIIIIIIIIIIIIIIIIIIIII	AS:i:0	XN:i:0	XM:i:0	XO:i:0	XG:i:0	NM:i:0	MD:Z:31	YT:Z:UU
3.026154e-11	0	CP026612.1	2618945	42	31M	*	0	0	AGGCAGGACTTTTCAAGTCTCGGAAGGTTTC	IIIIIIIIIIIIIIIIIIIIIIIIIIIIIII	AS:i:0	XN:i:0	XM:i:0	XO:i:0	XG:i:0	NM:i:0	MD:Z:31	YT:Z:UU
3.026154e-11	16	CP026612.1	2618924	42	31M	*	0	0	TATGGCGTAGGCCTAGTCCGTAGGCAGGACT	IIIIIIIIIIIIIIIIIIIIIIIIIIIIIII	AS:i:0	XN:i:0	XM:i:0	XO:i:0	XG:i:0	NM:i:0	MD:Z:31	YT:Z:UU
3.026154e-11	0	CP026612.1	2618960	42	31M	*	0	0	AGTCTCGGAAGGTTTCTTCAATCTGCATTCG	IIIIIIIIIIIIIIIIIIIIIIIIIIIIIII	AS:i:0	XN:i:0	XM:i:0	XO:i:0	XG:i:0	NM:i:0	MD:Z:31	YT:Z:UU
3.026154e-11	16	CP026612.1	2618957	42	31M	*	0	0	TCAAGTCTCGGAAGGTTTCTTCAATCTGCAT	IIIIIIIIIIIIIIIIIIIIIIIIIIIIIII	AS:i:0	XN:i:0	XM:i:0	XO:i:0	XG:i:0	NM:i:0	MD:Z:31	YT:Z:UU
3.026154e-11	16	CP026612.1	2618951	42	31M	*	0	0	GACTTTTCAAGTCTCGGAAGGTTTCTTCAAT	IIIIIIIIIIIIIIIIIIIIIIIIIIIIIII	AS:i:0	XN:i:0	XM:i:0	XO:i:0	XG:i:0	NM:i:0	MD:Z:31	YT:Z:UU
3.026154e-11	16	CP026612.1	2618954	42	31M	*	0	0	TTTTCAAGTCTCGGAAGGTTTCTTCAATCTG	IIIIIIIIIIIIIIIIIIIIIIIIIIIIIII	AS:i:0	XN:i:0	XM:i:0	XO:i:0	XG:i:0	NM:i:0	MD:Z:31	YT:Z:UU
3.026154e-11	0	CP026612.1	2618948	42	31M	*	0	0	CAGGACTTTTCAAGTCTCGGAAGGTTTCTTC	IIIIIIIIIIIIIIIIIIIIIIIIIIIIIII	AS:i:0	XN:i:0	XM:i:0	XO:i:0	XG:i:0	NM:i:0	MD:Z:31	YT:Z:UU
3.026154e-11	16	CP026612.1	2618917	42	31M	*	0	0	GTTCGGCTATGGCGTAGGCCTAGTCCGTAGG	IIIIIIIIIIIIIIIIIIIIIIIIIIIIIII	AS:i:0	XN:i:0	XM:i:0	XO:i:0	XG:i:0	NM:i:0	MD:Z:31	YT:Z:UU
3.026154e-11	0	CP026612.1	2618935	42	31M	*	0	0	CCTAGTCCGTAGGCAGGACTTTTCAAGTCTC	IIIIIIIIIIIIIIIIIIIIIIIIIIIIIII	AS:i:0	XN:i:0	XM:i:0	XO:i:0	XG:i:0	NM:i:0	MD:Z:31	YT:Z:UU
3.026154e-11	16	CP026612.1	2618921	42	31M	*	0	0	GGCTATGGCGTAGGCCTAGTCCGTAGGCAGG	IIIIIIIIIIIIIIIIIIIIIIIIIIIIIII	AS:i:0	XN:i:0	XM:i:0	XO:i:0	XG:i:0	NM:i:0	MD:Z:31	YT:Z:UU
3.026154e-11	16	CP026612.1	2618965	42	31M	*	0	0	CGGAAGGTTTCTTCAATCTGCATTCGCTTCG	IIIIIIIIIIIIIIIIIIIIIIIIIIIIIII	AS:i:0	XN:i:0	XM:i:0	XO:i:0	XG:i:0	NM:i:0	MD:Z:31	YT:Z:UU
3.026154e-11	0	CP026612.1	2618920	42	31M	*	0	0	CGGCTATGGCGTAGGCCTAGTCCGTAGGCAG	IIIIIIIIIIIIIIIIIIIIIIIIIIIIIII	AS:i:0	XN:i:0	XM:i:0	XO:i:0	XG:i:0	NM:i:0	MD:Z:31	YT:Z:UU
3.026154e-11	0	CP026612.1	2618929	42	31M	*	0	0	CGTAGGCCTAGTCCGTAGGCAGGACTTTTCA	IIIIIIIIIIIIIIIIIIIIIIIIIIIIIII	AS:i:0	XN:i:0	XM:i:0	XO:i:0	XG:i:0	NM:i:0	MD:Z:31	YT:Z:UU
3.026154e-11	0	CP026612.1	2618916	42	31M	*	0	0	CGTTCGGCTATGGCGTAGGCCTAGTCCGTAG	IIIIIIIIIIIIIIIIIIIIIIIIIIIIIII	AS:i:0	XN:i:0	XM:i:0	XO:i:0	XG:i:0	NM:i:0	MD:Z:31	YT:Z:UU
3.026154e-11	0	CP026612.1	2618923	42	31M	*	0	0	CTATGGCGTAGGCCTAGTCCGTAGGCAGGAC	IIIIIIIIIIIIIIIIIIIIIIIIIIIIIII	AS:i:0	XN:i:0	XM:i:0	XO:i:0	XG:i:0	NM:i:0	MD:Z:31	YT:Z:UU
3.026154e-11	0	CP026612.1	2618911	42	31M	*	0	0	CTGCTCGTTCGGCTATGGCGTAGGCCTAGTC	IIIIIIIIIIIIIIIIIIIIIIIIIIIIIII	AS:i:0	XN:i:0	XM:i:0	XO:i:0	XG:i:0	NM:i:0	MD:Z:31	YT:Z:UU
3.026154e-11	16	CP026612.1	2618931	42	31M	*	0	0	TAGGCCTAGTCCGTAGGCAGGACTTTTCAAG	IIIIIIIIIIIIIIIIIIIIIIIIIIIIIII	AS:i:0	XN:i:0	XM:i:0	XO:i:0	XG:i:0	NM:i:0	MD:Z:31	YT:Z:UU
3.026154e-11	16	CP026612.1	2618928	42	31M	*	0	0	GCGTAGGCCTAGTCCGTAGGCAGGACTTTTC	IIIIIIIIIIIIIIIIIIIIIIIIIIIIIII	AS:i:0	XN:i:0	XM:i:0	XO:i:0	XG:i:0	NM:i:0	MD:Z:31	YT:Z:UU
3.026154e-11	16	CP026612.1	2618964	42	31M	*	0	0	TCGGAAGGTTTCTTCAATCTGCATTCGCTTC	IIIIIIIIIIIIIIIIIIIIIIIIIIIIIII	AS:i:0	XN:i:0	XM:i:0	XO:i:0	XG:i:0	NM:i:0	MD:Z:31	YT:Z:UU
3.026154e-11	16	CP026612.1	2618933	42	31M	*	0	0	GGCCTAGTCCGTAGGCAGGACTTTTCAAGTC	IIIIIIIIIIIIIIIIIIIIIIIIIIIIIII	AS:i:0	XN:i:0	XM:i:0	XO:i:0	XG:i:0	NM:i:0	MD:Z:31	YT:Z:UU
3.026154e-11	16	CP026612.1	2618955	42	31M	*	0	0	TTTCAAGTCTCGGAAGGTTTCTTCAATCTGC	IIIIIIIIIIIIIIIIIIIIIIIIIIIIIII	AS:i:0	XN:i:0	XM:i:0	XO:i:0	XG:i:0	NM:i:0	MD:Z:31	YT:Z:UU
3.026154e-11	16	CP026612.1	2618918	42	31M	*	0	0	TTCGGCTATGGCGTAGGCCTAGTCCGTAGGC	IIIIIIIIIIIIIIIIIIIIIIIIIIIIIII	AS:i:0	XN:i:0	XM:i:0	XO:i:0	XG:i:0	NM:i:0	MD:Z:31	YT:Z:UU
3.026154e-11	16	CP026612.1	2618961	42	31M	*	0	0	GTCTCGGAAGGTTTCTTCAATCTGCATTCGC	IIIIIIIIIIIIIIIIIIIIIIIIIIIIIII	AS:i:0	XN:i:0	XM:i:0	XO:i:0	XG:i:0	NM:i:0	MD:Z:31	YT:Z:UU
3.026154e-11	0	CP026612.1	2618922	42	31M	*	0	0	GCTATGGCGTAGGCCTAGTCCGTAGGCAGGA	IIIIIIIIIIIIIIIIIIIIIIIIIIIIIII	AS:i:0	XN:i:0	XM:i:0	XO:i:0	XG:i:0	NM:i:0	MD:Z:31	YT:Z:UU
3.026154e-11	16	CP026612.1	2618912	42	31M	*	0	0	TGCTCGTTCGGCTATGGCGTAGGCCTAGTCC	IIIIIIIIIIIIIIIIIIIIIIIIIIIIIII	AS:i:0	XN:i:0	XM:i:0	XO:i:0	XG:i:0	NM:i:0	MD:Z:31	YT:Z:UU
3.026154e-11	0	CP026612.1	2618950	42	31M	*	0	0	GGACTTTTCAAGTCTCGGAAGGTTTCTTCAA	IIIIIIIIIIIIIIIIIIIIIIIIIIIIIII	AS:i:0	XN:i:0	XM:i:0	XO:i:0	XG:i:0	NM:i:0	MD:Z:31	YT:Z:UU
3.026154e-11	0	CP026612.1	2618930	42	31M	*	0	0	GTAGGCCTAGTCCGTAGGCAGGACTTTTCAA	IIIIIIIIIIIIIIIIIIIIIIIIIIIIIII	AS:i:0	XN:i:0	XM:i:0	XO:i:0	XG:i:0	NM:i:0	MD:Z:31	YT:Z:UU
3.026154e-11	16	CP026612.1	2618915	42	31M	*	0	0	TCGTTCGGCTATGGCGTAGGCCTAGTCCGTA	IIIIIIIIIIIIIIIIIIIIIIIIIIIIIII	AS:i:0	XN:i:0	XM:i:0	XO:i:0	XG:i:0	NM:i:0	MD:Z:31	YT:Z:UU
3.026154e-11	0	CP026612.1	2618919	42	31M	*	0	0	TCGGCTATGGCGTAGGCCTAGTCCGTAGGCA	IIIIIIIIIIIIIIIIIIIIIIIIIIIIIII	AS:i:0	XN:i:0	XM:i:0	XO:i:0	XG:i:0	NM:i:0	MD:Z:31	YT:Z:UU
3.026154e-11	16	CP026612.1	2618956	42	31M	*	0	0	TTCAAGTCTCGGAAGGTTTCTTCAATCTGCA	IIIIIIIIIIIIIIIIIIIIIIIIIIIIIII	AS:i:0	XN:i:0	XM:i:0	XO:i:0	XG:i:0	NM:i:0	MD:Z:31	YT:Z:UU
3.112390e-11	0	CP026612.1	2619025	42	31M	*	0	0	CGAATTTCAACAGGTAAGTTAGTTGCTAGAA	IIIIIIIIIIIIIIIIIIIIIIIIIIIIIII	AS:i:0	XN:i:0	XM:i:0	XO:i:0	XG:i:0	NM:i:0	MD:Z:31	YT:Z:UU
3.112390e-11	0	CP026612.1	2619024	42	31M	*	0	0	TCGAATTTCAACAGGTAAGTTAGTTGCTAGA	IIIIIIIIIIIIIIIIIIIIIIIIIIIIIII	AS:i:0	XN:i:0	XM:i:0	XO:i:0	XG:i:0	NM:i:0	MD:Z:31	YT:Z:UU
3.112391e-11	16	CP026612.1	2619001	42	31M	*	0	0	ATATTAACAAGTTGTTTGGGTGTTCGAATTT	IIIIIIIIIIIIIIIIIIIIIIIIIIIIIII	AS:i:0	XN:i:0	XM:i:0	XO:i:0	XG:i:0	NM:i:0	MD:Z:31	YT:Z:UU
3.112391e-11	0	CP026612.1	2619006	42	31M	*	0	0	AACAAGTTGTTTGGGTGTTCGAATTTCAACA	IIIIIIIIIIIIIIIIIIIIIIIIIIIIIII	AS:i:0	XN:i:0	XM:i:0	XO:i:0	XG:i:0	NM:i:0	MD:Z:31	YT:Z:UU
3.112391e-11	16	CP026612.1	2619000	42	31M	*	0	0	GATATTAACAAGTTGTTTGGGTGTTCGAATT	IIIIIIIIIIIIIIIIIIIIIIIIIIIIIII	AS:i:0	XN:i:0	XM:i:0	XO:i:0	XG:i:0	NM:i:0	MD:Z:31	YT:Z:UU
3.112391e-11	0	CP026612.1	2619003	42	31M	*	0	0	ATTAACAAGTTGTTTGGGTGTTCGAATTTCA	IIIIIIIIIIIIIIIIIIIIIIIIIIIIIII	AS:i:0	XN:i:0	XM:i:0	XO:i:0	XG:i:0	NM:i:0	MD:Z:31	YT:Z:UU
3.112391e-11	16	CP026612.1	2619002	42	31M	*	0	0	TATTAACAAGTTGTTTGGGTGTTCGAATTTC	IIIIIIIIIIIIIIIIIIIIIIIIIIIIIII	AS:i:0	XN:i:0	XM:i:0	XO:i:0	XG:i:0	NM:i:0	MD:Z:31	YT:Z:UU
3.112391e-11	16	CP026612.1	2619005	42	31M	*	0	0	TAACAAGTTGTTTGGGTGTTCGAATTTCAAC	IIIIIIIIIIIIIIIIIIIIIIIIIIIIIII	AS:i:0	XN:i:0	XM:i:0	XO:i:0	XG:i:0	NM:i:0	MD:Z:31	YT:Z:UU
3.112391e-11	0	CP026612.1	2619004	42	31M	*	0	0	TTAACAAGTTGTTTGGGTGTTCGAATTTCAA	IIIIIIIIIIIIIIIIIIIIIIIIIIIIIII	AS:i:0	XN:i:0	XM:i:0	XO:i:0	XG:i:0	NM:i:0	MD:Z:31	YT:Z:UU
3.139170e-11	16	CP026612.1	2619722	42	31M	*	0	0	GTTCGGTAAGAGTGAGAGTTTTACAGTCAAG	IIIIIIIIIIIIIIIIIIIIIIIIIIIIIII	AS:i:0	XN:i:0	XM:i:0	XO:i:0	XG:i:0	NM:i:0	MD:Z:31	YT:Z:UU
3.139767e-11	0	CP026612.1	2619721	42	31M	*	0	0	AGTTCGGTAAGAGTGAGAGTTTTACAGTCAA	IIIIIIIIIIIIIIIIIIIIIIIIIIIIIII	AS:i:0	XN:i:0	XM:i:0	XO:i:0	XG:i:0	NM:i:0	MD:Z:31	YT:Z:UU
3.141053e-11	0	CP026612.1	2619725	42	31M	*	0	0	CGGTAAGAGTGAGAGTTTTACAGTCAAGTAA	IIIIIIIIIIIIIIIIIIIIIIIIIIIIIII	AS:i:0	XN:i:0	XM:i:0	XO:i:0	XG:i:0	NM:i:0	MD:Z:31	YT:Z:UU
3.141632e-11	16	CP026612.1	2619723	42	31M	*	0	0	TTCGGTAAGAGTGAGAGTTTTACAGTCAAGT	IIIIIIIIIIIIIIIIIIIIIIIIIIIIIII	AS:i:0	XN:i:0	XM:i:0	XO:i:0	XG:i:0	NM:i:0	MD:Z:31	YT:Z:UU
3.142992e-11	16	CP026612.1	2619718	42	31M	*	0	0	CCAAGTTCGGTAAGAGTGAGAGTTTTACAGT	IIIIIIIIIIIIIIIIIIIIIIIIIIIIIII	AS:i:0	XN:i:0	XM:i:0	XO:i:0	XG:i:0	NM:i:0	MD:Z:31	YT:Z:UU
3.143040e-11	16	CP026612.1	2619724	42	31M	*	0	0	TCGGTAAGAGTGAGAGTTTTACAGTCAAGTA	IIIIIIIIIIIIIIIIIIIIIIIIIIIIIII	AS:i:0	XN:i:0	XM:i:0	XO:i:0	XG:i:0	NM:i:0	MD:Z:31	YT:Z:UU
3.143736e-11	0	CP026612.1	2619720	42	31M	*	0	0	AAGTTCGGTAAGAGTGAGAGTTTTACAGTCA	IIIIIIIIIIIIIIIIIIIIIIIIIIIIIII	AS:i:0	XN:i:0	XM:i:0	XO:i:0	XG:i:0	NM:i:0	MD:Z:31	YT:Z:UU
3.144976e-11	0	CP026612.1	2619719	42	31M	*	0	0	CAAGTTCGGTAAGAGTGAGAGTTTTACAGTC	IIIIIIIIIIIIIIIIIIIIIIIIIIIIIII	AS:i:0	XN:i:0	XM:i:0	XO:i:0	XG:i:0	NM:i:0	MD:Z:31	YT:Z:UU
3.301170e-11	16	CP026612.1	2619189	42	31M	*	0	0	TTTAGTCAGCCTCTTATAGCCTAAAGTCTTT	IIIIIIIIIIIIIIIIIIIIIIIIIIIIIII	AS:i:0	XN:i:0	XM:i:0	XO:i:0	XG:i:0	NM:i:0	MD:Z:31	YT:Z:UU
3.301170e-11	16	CP026612.1	2619188	42	31M	*	0	0	TTTTAGTCAGCCTCTTATAGCCTAAAGTCTT	IIIIIIIIIIIIIIIIIIIIIIIIIIIIIII	AS:i:0	XN:i:0	XM:i:0	XO:i:0	XG:i:0	NM:i:0	MD:Z:31	YT:Z:UU
3.415749e-11	16	CP026612.1	2619713	42	31M	*	0	0	TACGGCCAAGTTCGGTAAGAGTGAGAGTTTT	IIIIIIIIIIIIIIIIIIIIIIIIIIIIIII	AS:i:0	XN:i:0	XM:i:0	XO:i:0	XG:i:0	NM:i:0	MD:Z:31	YT:Z:UU
3.415749e-11	16	CP026612.1	2619712	42	31M	*	0	0	TTACGGCCAAGTTCGGTAAGAGTGAGAGTTT	IIIIIIIIIIIIIIIIIIIIIIIIIIIIIII	AS:i:0	XN:i:0	XM:i:0	XO:i:0	XG:i:0	NM:i:0	MD:Z:31	YT:Z:UU
3.415749e-11	16	CP026612.1	2619683	42	31M	*	0	0	TATGTTTTGTTCTCGCTTTGGTTGGCAGGTT	IIIIIIIIIIIIIIIIIIIIIIIIIIIIIII	AS:i:0	XN:i:0	XM:i:0	XO:i:0	XG:i:0	NM:i:0	MD:Z:31	YT:Z:UU
3.415749e-11	16	CP026612.1	2619711	42	31M	*	0	0	GTTACGGCCAAGTTCGGTAAGAGTGAGAGTT	IIIIIIIIIIIIIIIIIIIIIIIIIIIIIII	AS:i:0	XN:i:0	XM:i:0	XO:i:0	XG:i:0	NM:i:0	MD:Z:31	YT:Z:UU
3.415749e-11	16	CP026612.1	2619694	42	31M	*	0	0	CTCGCTTTGGTTGGCAGGTTACGGCCAAGTT	IIIIIIIIIIIIIIIIIIIIIIIIIIIIIII	AS:i:0	XN:i:0	XM:i:0	XO:i:0	XG:i:0	NM:i:0	MD:Z:31	YT:Z:UU
3.415749e-11	16	CP026612.1	2619698	42	31M	*	0	0	CTTTGGTTGGCAGGTTACGGCCAAGTTCGGT	IIIIIIIIIIIIIIIIIIIIIIIIIIIIIII	AS:i:0	XN:i:0	XM:i:0	XO:i:0	XG:i:0	NM:i:0	MD:Z:31	YT:Z:UU
3.415749e-11	16	CP026612.1	2619682	42	31M	*	0	0	TTATGTTTTGTTCTCGCTTTGGTTGGCAGGT	IIIIIIIIIIIIIIIIIIIIIIIIIIIIIII	AS:i:0	XN:i:0	XM:i:0	XO:i:0	XG:i:0	NM:i:0	MD:Z:31	YT:Z:UU
3.415749e-11	0	CP026612.1	2619714	42	31M	*	0	0	ACGGCCAAGTTCGGTAAGAGTGAGAGTTTTA	IIIIIIIIIIIIIIIIIIIIIIIIIIIIIII	AS:i:0	XN:i:0	XM:i:0	XO:i:0	XG:i:0	NM:i:0	MD:Z:31	YT:Z:UU
3.415749e-11	16	CP026612.1	2619710	42	31M	*	0	0	GGTTACGGCCAAGTTCGGTAAGAGTGAGAGT	IIIIIIIIIIIIIIIIIIIIIIIIIIIIIII	AS:i:0	XN:i:0	XM:i:0	XO:i:0	XG:i:0	NM:i:0	MD:Z:31	YT:Z:UU
3.415749e-11	16	CP026612.1	2619704	42	31M	*	0	0	TTGGCAGGTTACGGCCAAGTTCGGTAAGAGT	IIIIIIIIIIIIIIIIIIIIIIIIIIIIIII	AS:i:0	XN:i:0	XM:i:0	XO:i:0	XG:i:0	NM:i:0	MD:Z:31	YT:Z:UU
3.415749e-11	16	CP026612.1	2619693	42	31M	*	0	0	TCTCGCTTTGGTTGGCAGGTTACGGCCAAGT	IIIIIIIIIIIIIIIIIIIIIIIIIIIIIII	AS:i:0	XN:i:0	XM:i:0	XO:i:0	XG:i:0	NM:i:0	MD:Z:31	YT:Z:UU
3.415749e-11	0	CP026612.1	2619709	42	31M	*	0	0	AGGTTACGGCCAAGTTCGGTAAGAGTGAGAG	IIIIIIIIIIIIIIIIIIIIIIIIIIIIIII	AS:i:0	XN:i:0	XM:i:0	XO:i:0	XG:i:0	NM:i:0	MD:Z:31	YT:Z:UU
3.415749e-11	0	CP026612.1	2619679	42	31M	*	0	0	ATGTTATGTTTTGTTCTCGCTTTGGTTGGCA	IIIIIIIIIIIIIIIIIIIIIIIIIIIIIII	AS:i:0	XN:i:0	XM:i:0	XO:i:0	XG:i:0	NM:i:0	MD:Z:31	YT:Z:UU
3.415749e-11	0	CP026612.1	2619684	42	31M	*	0	0	ATGTTTTGTTCTCGCTTTGGTTGGCAGGTTA	IIIIIIIIIIIIIIIIIIIIIIIIIIIIIII	AS:i:0	XN:i:0	XM:i:0	XO:i:0	XG:i:0	NM:i:0	MD:Z:31	YT:Z:UU
3.415749e-11	16	CP026612.1	2619676	42	31M	*	0	0	TTGATGTTATGTTTTGTTCTCGCTTTGGTTG	IIIIIIIIIIIIIIIIIIIIIIIIIIIIIII	AS:i:0	XN:i:0	XM:i:0	XO:i:0	XG:i:0	NM:i:0	MD:Z:31	YT:Z:UU
3.415749e-11	16	CP026612.1	2619705	42	31M	*	0	0	TGGCAGGTTACGGCCAAGTTCGGTAAGAGTG	IIIIIIIIIIIIIIIIIIIIIIIIIIIIIII	AS:i:0	XN:i:0	XM:i:0	XO:i:0	XG:i:0	NM:i:0	MD:Z:31	YT:Z:UU
3.415749e-11	0	CP026612.1	2619708	42	31M	*	0	0	CAGGTTACGGCCAAGTTCGGTAAGAGTGAGA	IIIIIIIIIIIIIIIIIIIIIIIIIIIIIII	AS:i:0	XN:i:0	XM:i:0	XO:i:0	XG:i:0	NM:i:0	MD:Z:31	YT:Z:UU
3.415749e-11	16	CP026612.1	2619677	42	31M	*	0	0	TGATGTTATGTTTTGTTCTCGCTTTGGTTGG	IIIIIIIIIIIIIIIIIIIIIIIIIIIIIII	AS:i:0	XN:i:0	XM:i:0	XO:i:0	XG:i:0	NM:i:0	MD:Z:31	YT:Z:UU
3.415749e-11	16	CP026612.1	2619697	42	31M	*	0	0	GCTTTGGTTGGCAGGTTACGGCCAAGTTCGG	IIIIIIIIIIIIIIIIIIIIIIIIIIIIIII	AS:i:0	XN:i:0	XM:i:0	XO:i:0	XG:i:0	NM:i:0	MD:Z:31	YT:Z:UU
3.415749e-11	16	CP026612.1	2619687	42	31M	*	0	0	TTTTGTTCTCGCTTTGGTTGGCAGGTTACGG	IIIIIIIIIIIIIIIIIIIIIIIIIIIIIII	AS:i:0	XN:i:0	XM:i:0	XO:i:0	XG:i:0	NM:i:0	MD:Z:31	YT:Z:UU
3.415749e-11	16	CP026612.1	2619681	42	31M	*	0	0	GTTATGTTTTGTTCTCGCTTTGGTTGGCAGG	IIIIIIIIIIIIIIIIIIIIIIIIIIIIIII	AS:i:0	XN:i:0	XM:i:0	XO:i:0	XG:i:0	NM:i:0	MD:Z:31	YT:Z:UU
3.415749e-11	16	CP026612.1	2619696	42	31M	*	0	0	CGCTTTGGTTGGCAGGTTACGGCCAAGTTCG	IIIIIIIIIIIIIIIIIIIIIIIIIIIIIII	AS:i:0	XN:i:0	XM:i:0	XO:i:0	XG:i:0	NM:i:0	MD:Z:31	YT:Z:UU
3.415749e-11	16	CP026612.1	2619686	42	31M	*	0	0	GTTTTGTTCTCGCTTTGGTTGGCAGGTTACG	IIIIIIIIIIIIIIIIIIIIIIIIIIIIIII	AS:i:0	XN:i:0	XM:i:0	XO:i:0	XG:i:0	NM:i:0	MD:Z:31	YT:Z:UU
3.415749e-11	16	CP026612.1	2619707	42	31M	*	0	0	GCAGGTTACGGCCAAGTTCGGTAAGAGTGAG	IIIIIIIIIIIIIIIIIIIIIIIIIIIIIII	AS:i:0	XN:i:0	XM:i:0	XO:i:0	XG:i:0	NM:i:0	MD:Z:31	YT:Z:UU
3.415749e-11	16	CP026612.1	2619703	42	31M	*	0	0	GTTGGCAGGTTACGGCCAAGTTCGGTAAGAG	IIIIIIIIIIIIIIIIIIIIIIIIIIIIIII	AS:i:0	XN:i:0	XM:i:0	XO:i:0	XG:i:0	NM:i:0	MD:Z:31	YT:Z:UU
3.415749e-11	16	CP026612.1	2619680	42	31M	*	0	0	TGTTATGTTTTGTTCTCGCTTTGGTTGGCAG	IIIIIIIIIIIIIIIIIIIIIIIIIIIIIII	AS:i:0	XN:i:0	XM:i:0	XO:i:0	XG:i:0	NM:i:0	MD:Z:31	YT:Z:UU
3.415749e-11	16	CP026612.1	2619701	42	31M	*	0	0	TGGTTGGCAGGTTACGGCCAAGTTCGGTAAG	IIIIIIIIIIIIIIIIIIIIIIIIIIIIIII	AS:i:0	XN:i:0	XM:i:0	XO:i:0	XG:i:0	NM:i:0	MD:Z:31	YT:Z:UU
3.415749e-11	16	CP026612.1	2619692	42	31M	*	0	0	TTCTCGCTTTGGTTGGCAGGTTACGGCCAAG	IIIIIIIIIIIIIIIIIIIIIIIIIIIIIII	AS:i:0	XN:i:0	XM:i:0	XO:i:0	XG:i:0	NM:i:0	MD:Z:31	YT:Z:UU
3.415749e-11	16	CP026612.1	2619695	42	31M	*	0	0	TCGCTTTGGTTGGCAGGTTACGGCCAAGTTC	IIIIIIIIIIIIIIIIIIIIIIIIIIIIIII	AS:i:0	XN:i:0	XM:i:0	XO:i:0	XG:i:0	NM:i:0	MD:Z:31	YT:Z:UU
3.415749e-11	0	CP026612.1	2619678	42	31M	*	0	0	GATGTTATGTTTTGTTCTCGCTTTGGTTGGC	IIIIIIIIIIIIIIIIIIIIIIIIIIIIIII	AS:i:0	XN:i:0	XM:i:0	XO:i:0	XG:i:0	NM:i:0	MD:Z:31	YT:Z:UU
3.415749e-11	16	CP026612.1	2619688	42	31M	*	0	0	TTTGTTCTCGCTTTGGTTGGCAGGTTACGGC	IIIIIIIIIIIIIIIIIIIIIIIIIIIIIII	AS:i:0	XN:i:0	XM:i:0	XO:i:0	XG:i:0	NM:i:0	MD:Z:31	YT:Z:UU
3.415749e-11	0	CP026612.1	2619706	42	31M	*	0	0	GGCAGGTTACGGCCAAGTTCGGTAAGAGTGA	IIIIIIIIIIIIIIIIIIIIIIIIIIIIIII	AS:i:0	XN:i:0	XM:i:0	XO:i:0	XG:i:0	NM:i:0	MD:Z:31	YT:Z:UU
3.415749e-11	16	CP026612.1	2619689	42	31M	*	0	0	TTGTTCTCGCTTTGGTTGGCAGGTTACGGCC	IIIIIIIIIIIIIIIIIIIIIIIIIIIIIII	AS:i:0	XN:i:0	XM:i:0	XO:i:0	XG:i:0	NM:i:0	MD:Z:31	YT:Z:UU
3.415749e-11	0	CP026612.1	2619702	42	31M	*	0	0	GGTTGGCAGGTTACGGCCAAGTTCGGTAAGA	IIIIIIIIIIIIIIIIIIIIIIIIIIIIIII	AS:i:0	XN:i:0	XM:i:0	XO:i:0	XG:i:0	NM:i:0	MD:Z:31	YT:Z:UU
3.415749e-11	16	CP026612.1	2619685	42	31M	*	0	0	TGTTTTGTTCTCGCTTTGGTTGGCAGGTTAC	IIIIIIIIIIIIIIIIIIIIIIIIIIIIIII	AS:i:0	XN:i:0	XM:i:0	XO:i:0	XG:i:0	NM:i:0	MD:Z:31	YT:Z:UU
3.415749e-11	0	CP026612.1	2619691	42	31M	*	0	0	GTTCTCGCTTTGGTTGGCAGGTTACGGCCAA	IIIIIIIIIIIIIIIIIIIIIIIIIIIIIII	AS:i:0	XN:i:0	XM:i:0	XO:i:0	XG:i:0	NM:i:0	MD:Z:31	YT:Z:UU
3.415749e-11	16	CP026612.1	2619699	42	31M	*	0	0	TTTGGTTGGCAGGTTACGGCCAAGTTCGGTA	IIIIIIIIIIIIIIIIIIIIIIIIIIIIIII	AS:i:0	XN:i:0	XM:i:0	XO:i:0	XG:i:0	NM:i:0	MD:Z:31	YT:Z:UU
3.415749e-11	16	CP026612.1	2619690	42	31M	*	0	0	TGTTCTCGCTTTGGTTGGCAGGTTACGGCCA	IIIIIIIIIIIIIIIIIIIIIIIIIIIIIII	AS:i:0	XN:i:0	XM:i:0	XO:i:0	XG:i:0	NM:i:0	MD:Z:31	YT:Z:UU
3.415749e-11	16	CP026612.1	2619700	42	31M	*	0	0	TTGGTTGGCAGGTTACGGCCAAGTTCGGTAA	IIIIIIIIIIIIIIIIIIIIIIIIIIIIIII	AS:i:0	XN:i:0	XM:i:0	XO:i:0	XG:i:0	NM:i:0	MD:Z:31	YT:Z:UU
3.580513e-11	0	CP026612.1	2618968	42	31M	*	0	0	AAGGTTTCTTCAATCTGCATTCGCTTCGAAT	IIIIIIIIIIIIIIIIIIIIIIIIIIIIIII	AS:i:0	XN:i:0	XM:i:0	XO:i:0	XG:i:0	NM:i:0	MD:Z:31	YT:Z:UU
3.580513e-11	16	CP026612.1	2618975	42	31M	*	0	0	CTTCAATCTGCATTCGCTTCGAATAGATATT	IIIIIIIIIIIIIIIIIIIIIIIIIIIIIII	AS:i:0	XN:i:0	XM:i:0	XO:i:0	XG:i:0	NM:i:0	MD:Z:31	YT:Z:UU
3.580513e-11	0	CP026612.1	2618969	42	31M	*	0	0	AGGTTTCTTCAATCTGCATTCGCTTCGAATA	IIIIIIIIIIIIIIIIIIIIIIIIIIIIIII	AS:i:0	XN:i:0	XM:i:0	XO:i:0	XG:i:0	NM:i:0	MD:Z:31	YT:Z:UU
3.580513e-11	16	CP026612.1	2618974	42	31M	*	0	0	TCTTCAATCTGCATTCGCTTCGAATAGATAT	IIIIIIIIIIIIIIIIIIIIIIIIIIIIIII	AS:i:0	XN:i:0	XM:i:0	XO:i:0	XG:i:0	NM:i:0	MD:Z:31	YT:Z:UU
3.580513e-11	16	CP026612.1	2618972	42	31M	*	0	0	TTTCTTCAATCTGCATTCGCTTCGAATAGAT	IIIIIIIIIIIIIIIIIIIIIIIIIIIIIII	AS:i:0	XN:i:0	XM:i:0	XO:i:0	XG:i:0	NM:i:0	MD:Z:31	YT:Z:UU
3.580513e-11	0	CP026612.1	2618978	42	31M	*	0	0	CAATCTGCATTCGCTTCGAATAGATATTAAC	IIIIIIIIIIIIIIIIIIIIIIIIIIIIIII	AS:i:0	XN:i:0	XM:i:0	XO:i:0	XG:i:0	NM:i:0	MD:Z:31	YT:Z:UU
3.580513e-11	16	CP026612.1	2618970	42	31M	*	0	0	GGTTTCTTCAATCTGCATTCGCTTCGAATAG	IIIIIIIIIIIIIIIIIIIIIIIIIIIIIII	AS:i:0	XN:i:0	XM:i:0	XO:i:0	XG:i:0	NM:i:0	MD:Z:31	YT:Z:UU
3.580513e-11	0	CP026612.1	2618967	42	31M	*	0	0	GAAGGTTTCTTCAATCTGCATTCGCTTCGAA	IIIIIIIIIIIIIIIIIIIIIIIIIIIIIII	AS:i:0	XN:i:0	XM:i:0	XO:i:0	XG:i:0	NM:i:0	MD:Z:31	YT:Z:UU
3.580513e-11	0	CP026612.1	2618966	42	31M	*	0	0	GGAAGGTTTCTTCAATCTGCATTCGCTTCGA	IIIIIIIIIIIIIIIIIIIIIIIIIIIIIII	AS:i:0	XN:i:0	XM:i:0	XO:i:0	XG:i:0	NM:i:0	MD:Z:31	YT:Z:UU
3.580513e-11	0	CP026612.1	2618971	42	31M	*	0	0	GTTTCTTCAATCTGCATTCGCTTCGAATAGA	IIIIIIIIIIIIIIIIIIIIIIIIIIIIIII	AS:i:0	XN:i:0	XM:i:0	XO:i:0	XG:i:0	NM:i:0	MD:Z:31	YT:Z:UU
3.580513e-11	16	CP026612.1	2618976	42	31M	*	0	0	TTCAATCTGCATTCGCTTCGAATAGATATTA	IIIIIIIIIIIIIIIIIIIIIIIIIIIIIII	AS:i:0	XN:i:0	XM:i:0	XO:i:0	XG:i:0	NM:i:0	MD:Z:31	YT:Z:UU
3.580513e-11	16	CP026612.1	2618973	42	31M	*	0	0	TTCTTCAATCTGCATTCGCTTCGAATAGATA	IIIIIIIIIIIIIIIIIIIIIIIIIIIIIII	AS:i:0	XN:i:0	XM:i:0	XO:i:0	XG:i:0	NM:i:0	MD:Z:31	YT:Z:UU
3.580513e-11	0	CP026612.1	2618977	42	31M	*	0	0	TCAATCTGCATTCGCTTCGAATAGATATTAA	IIIIIIIIIIIIIIIIIIIIIIIIIIIIIII	AS:i:0	XN:i:0	XM:i:0	XO:i:0	XG:i:0	NM:i:0	MD:Z:31	YT:Z:UU
3.593908e-11	0	CP026612.1	2618999	42	31M	*	0	0	AGATATTAACAAGTTGTTTGGGTGTTCGAAT	IIIIIIIIIIIIIIIIIIIIIIIIIIIIIII	AS:i:0	XN:i:0	XM:i:0	XO:i:0	XG:i:0	NM:i:0	MD:Z:31	YT:Z:UU
3.593908e-11	0	CP026612.1	2618998	42	31M	*	0	0	TAGATATTAACAAGTTGTTTGGGTGTTCGAA	IIIIIIIIIIIIIIIIIIIIIIIIIIIIIII	AS:i:0	XN:i:0	XM:i:0	XO:i:0	XG:i:0	NM:i:0	MD:Z:31	YT:Z:UU
3.691784e-11	0	CP026612.1	2619211	42	31M	*	0	0	AAAGTCTTTGAGTGACTAGATGACATATCAT	IIIIIIIIIIIIIIIIIIIIIIIIIIIIIII	AS:i:0	XN:i:0	XM:i:0	XO:i:0	XG:i:0	NM:i:0	MD:Z:31	YT:Z:UU
3.691784e-11	16	CP026612.1	2619218	42	31M	*	0	0	TTGAGTGACTAGATGACATATCATGTAAGTT	IIIIIIIIIIIIIIIIIIIIIIIIIIIIIII	AS:i:0	XN:i:0	XM:i:0	XO:i:0	XG:i:0	NM:i:0	MD:Z:31	YT:Z:UU
3.691784e-11	0	CP026612.1	2619212	42	31M	*	0	0	AAGTCTTTGAGTGACTAGATGACATATCATG	IIIIIIIIIIIIIIIIIIIIIIIIIIIIIII	AS:i:0	XN:i:0	XM:i:0	XO:i:0	XG:i:0	NM:i:0	MD:Z:31	YT:Z:UU
3.691784e-11	16	CP026612.1	2619213	42	31M	*	0	0	AGTCTTTGAGTGACTAGATGACATATCATGT	IIIIIIIIIIIIIIIIIIIIIIIIIIIIIII	AS:i:0	XN:i:0	XM:i:0	XO:i:0	XG:i:0	NM:i:0	MD:Z:31	YT:Z:UU
3.691784e-11	0	CP026612.1	2619225	42	31M	*	0	0	ACTAGATGACATATCATGTAAGTTGCTGATA	IIIIIIIIIIIIIIIIIIIIIIIIIIIIIII	AS:i:0	XN:i:0	XM:i:0	XO:i:0	XG:i:0	NM:i:0	MD:Z:31	YT:Z:UU
3.691784e-11	16	CP026612.1	2619217	42	31M	*	0	0	TTTGAGTGACTAGATGACATATCATGTAAGT	IIIIIIIIIIIIIIIIIIIIIIIIIIIIIII	AS:i:0	XN:i:0	XM:i:0	XO:i:0	XG:i:0	NM:i:0	MD:Z:31	YT:Z:UU
3.691784e-11	16	CP026612.1	2619221	42	31M	*	0	0	AGTGACTAGATGACATATCATGTAAGTTGCT	IIIIIIIIIIIIIIIIIIIIIIIIIIIIIII	AS:i:0	XN:i:0	XM:i:0	XO:i:0	XG:i:0	NM:i:0	MD:Z:31	YT:Z:UU
3.691784e-11	0	CP026612.1	2619206	42	31M	*	0	0	AGCCTAAAGTCTTTGAGTGACTAGATGACAT	IIIIIIIIIIIIIIIIIIIIIIIIIIIIIII	AS:i:0	XN:i:0	XM:i:0	XO:i:0	XG:i:0	NM:i:0	MD:Z:31	YT:Z:UU
3.691784e-11	0	CP026612.1	2619196	42	31M	*	0	0	AGCCTCTTATAGCCTAAAGTCTTTGAGTGAC	IIIIIIIIIIIIIIIIIIIIIIIIIIIIIII	AS:i:0	XN:i:0	XM:i:0	XO:i:0	XG:i:0	NM:i:0	MD:Z:31	YT:Z:UU
3.691784e-11	16	CP026612.1	2619197	42	31M	*	0	0	GCCTCTTATAGCCTAAAGTCTTTGAGTGACT	IIIIIIIIIIIIIIIIIIIIIIIIIIIIIII	AS:i:0	XN:i:0	XM:i:0	XO:i:0	XG:i:0	NM:i:0	MD:Z:31	YT:Z:UU
3.691784e-11	0	CP026612.1	2619204	42	31M	*	0	0	ATAGCCTAAAGTCTTTGAGTGACTAGATGAC	IIIIIIIIIIIIIIIIIIIIIIIIIIIIIII	AS:i:0	XN:i:0	XM:i:0	XO:i:0	XG:i:0	NM:i:0	MD:Z:31	YT:Z:UU
3.691784e-11	16	CP026612.1	2619208	42	31M	*	0	0	CCTAAAGTCTTTGAGTGACTAGATGACATAT	IIIIIIIIIIIIIIIIIIIIIIIIIIIIIII	AS:i:0	XN:i:0	XM:i:0	XO:i:0	XG:i:0	NM:i:0	MD:Z:31	YT:Z:UU
3.691784e-11	16	CP026612.1	2619224	42	31M	*	0	0	GACTAGATGACATATCATGTAAGTTGCTGAT	IIIIIIIIIIIIIIIIIIIIIIIIIIIIIII	AS:i:0	XN:i:0	XM:i:0	XO:i:0	XG:i:0	NM:i:0	MD:Z:31	YT:Z:UU
3.691784e-11	16	CP026612.1	2619201	42	31M	*	0	0	CTTATAGCCTAAAGTCTTTGAGTGACTAGAT	IIIIIIIIIIIIIIIIIIIIIIIIIIIIIII	AS:i:0	XN:i:0	XM:i:0	XO:i:0	XG:i:0	NM:i:0	MD:Z:31	YT:Z:UU
3.691784e-11	16	CP026612.1	2619219	42	31M	*	0	0	TGAGTGACTAGATGACATATCATGTAAGTTG	IIIIIIIIIIIIIIIIIIIIIIIIIIIIIII	AS:i:0	XN:i:0	XM:i:0	XO:i:0	XG:i:0	NM:i:0	MD:Z:31	YT:Z:UU
3.691784e-11	16	CP026612.1	2619222	42	31M	*	0	0	GTGACTAGATGACATATCATGTAAGTTGCTG	IIIIIIIIIIIIIIIIIIIIIIIIIIIIIII	AS:i:0	XN:i:0	XM:i:0	XO:i:0	XG:i:0	NM:i:0	MD:Z:31	YT:Z:UU
3.691784e-11	0	CP026612.1	2619195	42	31M	*	0	0	CAGCCTCTTATAGCCTAAAGTCTTTGAGTGA	IIIIIIIIIIIIIIIIIIIIIIIIIIIIIII	AS:i:0	XN:i:0	XM:i:0	XO:i:0	XG:i:0	NM:i:0	MD:Z:31	YT:Z:UU
3.691784e-11	16	CP026612.1	2619202	42	31M	*	0	0	TTATAGCCTAAAGTCTTTGAGTGACTAGATG	IIIIIIIIIIIIIIIIIIIIIIIIIIIIIII	AS:i:0	XN:i:0	XM:i:0	XO:i:0	XG:i:0	NM:i:0	MD:Z:31	YT:Z:UU
3.691784e-11	0	CP026612.1	2619198	42	31M	*	0	0	CCTCTTATAGCCTAAAGTCTTTGAGTGACTA	IIIIIIIIIIIIIIIIIIIIIIIIIIIIIII	AS:i:0	XN:i:0	XM:i:0	XO:i:0	XG:i:0	NM:i:0	MD:Z:31	YT:Z:UU
3.691784e-11	0	CP026612.1	2619209	42	31M	*	0	0	CTAAAGTCTTTGAGTGACTAGATGACATATC	IIIIIIIIIIIIIIIIIIIIIIIIIIIIIII	AS:i:0	XN:i:0	XM:i:0	XO:i:0	XG:i:0	NM:i:0	MD:Z:31	YT:Z:UU
3.691784e-11	16	CP026612.1	2619199	42	31M	*	0	0	CTCTTATAGCCTAAAGTCTTTGAGTGACTAG	IIIIIIIIIIIIIIIIIIIIIIIIIIIIIII	AS:i:0	XN:i:0	XM:i:0	XO:i:0	XG:i:0	NM:i:0	MD:Z:31	YT:Z:UU
3.691784e-11	16	CP026612.1	2619216	42	31M	*	0	0	CTTTGAGTGACTAGATGACATATCATGTAAG	IIIIIIIIIIIIIIIIIIIIIIIIIIIIIII	AS:i:0	XN:i:0	XM:i:0	XO:i:0	XG:i:0	NM:i:0	MD:Z:31	YT:Z:UU
3.691784e-11	0	CP026612.1	2619220	42	31M	*	0	0	GAGTGACTAGATGACATATCATGTAAGTTGC	IIIIIIIIIIIIIIIIIIIIIIIIIIIIIII	AS:i:0	XN:i:0	XM:i:0	XO:i:0	XG:i:0	NM:i:0	MD:Z:31	YT:Z:UU
3.691784e-11	0	CP026612.1	2619207	42	31M	*	0	0	GCCTAAAGTCTTTGAGTGACTAGATGACATA	IIIIIIIIIIIIIIIIIIIIIIIIIIIIIII	AS:i:0	XN:i:0	XM:i:0	XO:i:0	XG:i:0	NM:i:0	MD:Z:31	YT:Z:UU
3.691784e-11	0	CP026612.1	2619214	42	31M	*	0	0	GTCTTTGAGTGACTAGATGACATATCATGTA	IIIIIIIIIIIIIIIIIIIIIIIIIIIIIII	AS:i:0	XN:i:0	XM:i:0	XO:i:0	XG:i:0	NM:i:0	MD:Z:31	YT:Z:UU
3.691784e-11	0	CP026612.1	2619210	42	31M	*	0	0	TAAAGTCTTTGAGTGACTAGATGACATATCA	IIIIIIIIIIIIIIIIIIIIIIIIIIIIIII	AS:i:0	XN:i:0	XM:i:0	XO:i:0	XG:i:0	NM:i:0	MD:Z:31	YT:Z:UU
3.691784e-11	0	CP026612.1	2619205	42	31M	*	0	0	TAGCCTAAAGTCTTTGAGTGACTAGATGACA	IIIIIIIIIIIIIIIIIIIIIIIIIIIIIII	AS:i:0	XN:i:0	XM:i:0	XO:i:0	XG:i:0	NM:i:0	MD:Z:31	YT:Z:UU
3.691784e-11	0	CP026612.1	2619203	42	31M	*	0	0	TATAGCCTAAAGTCTTTGAGTGACTAGATGA	IIIIIIIIIIIIIIIIIIIIIIIIIIIIIII	AS:i:0	XN:i:0	XM:i:0	XO:i:0	XG:i:0	NM:i:0	MD:Z:31	YT:Z:UU
3.691784e-11	16	CP026612.1	2619223	42	31M	*	0	0	TGACTAGATGACATATCATGTAAGTTGCTGA	IIIIIIIIIIIIIIIIIIIIIIIIIIIIIII	AS:i:0	XN:i:0	XM:i:0	XO:i:0	XG:i:0	NM:i:0	MD:Z:31	YT:Z:UU
3.691784e-11	16	CP026612.1	2619200	42	31M	*	0	0	TCTTATAGCCTAAAGTCTTTGAGTGACTAGA	IIIIIIIIIIIIIIIIIIIIIIIIIIIIIII	AS:i:0	XN:i:0	XM:i:0	XO:i:0	XG:i:0	NM:i:0	MD:Z:31	YT:Z:UU
3.691784e-11	0	CP026612.1	2619215	42	31M	*	0	0	TCTTTGAGTGACTAGATGACATATCATGTAA	IIIIIIIIIIIIIIIIIIIIIIIIIIIIIII	AS:i:0	XN:i:0	XM:i:0	XO:i:0	XG:i:0	NM:i:0	MD:Z:31	YT:Z:UU
3.782773e-11	16	CP026612.1	2619674	42	31M	*	0	0	GTTTGATGTTATGTTTTGTTCTCGCTTTGGT	IIIIIIIIIIIIIIIIIIIIIIIIIIIIIII	AS:i:0	XN:i:0	XM:i:0	XO:i:0	XG:i:0	NM:i:0	MD:Z:31	YT:Z:UU
3.785877e-11	16	CP026612.1	2619673	42	31M	*	0	0	CGTTTGATGTTATGTTTTGTTCTCGCTTTGG	IIIIIIIIIIIIIIIIIIIIIIIIIIIIIII	AS:i:0	XN:i:0	XM:i:0	XO:i:0	XG:i:0	NM:i:0	MD:Z:31	YT:Z:UU
3.786799e-11	16	CP026612.1	2619675	42	31M	*	0	0	TTTGATGTTATGTTTTGTTCTCGCTTTGGTT	IIIIIIIIIIIIIIIIIIIIIIIIIIIIIII	AS:i:0	XN:i:0	XM:i:0	XO:i:0	XG:i:0	NM:i:0	MD:Z:31	YT:Z:UU
3.796910e-11	16	CP026612.1	2619638	42	31M	*	0	0	TGTGGAGGTGACGATTACCTAACAATCGGTC	IIIIIIIIIIIIIIIIIIIIIIIIIIIIIII	AS:i:0	XN:i:0	XM:i:0	XO:i:0	XG:i:0	NM:i:0	MD:Z:31	YT:Z:UU
3.798361e-11	16	CP026612.1	2619641	42	31M	*	0	0	GGAGGTGACGATTACCTAACAATCGGTCGAT	IIIIIIIIIIIIIIIIIIIIIIIIIIIIIII	AS:i:0	XN:i:0	XM:i:0	XO:i:0	XG:i:0	NM:i:0	MD:Z:31	YT:Z:UU
3.798563e-11	16	CP026612.1	2619639	42	31M	*	0	0	GTGGAGGTGACGATTACCTAACAATCGGTCG	IIIIIIIIIIIIIIIIIIIIIIIIIIIIIII	AS:i:0	XN:i:0	XM:i:0	XO:i:0	XG:i:0	NM:i:0	MD:Z:31	YT:Z:UU
3.798798e-11	16	CP026612.1	2619642	42	31M	*	0	0	GAGGTGACGATTACCTAACAATCGGTCGATT	IIIIIIIIIIIIIIIIIIIIIIIIIIIIIII	AS:i:0	XN:i:0	XM:i:0	XO:i:0	XG:i:0	NM:i:0	MD:Z:31	YT:Z:UU
3.801047e-11	0	CP026612.1	2619643	42	31M	*	0	0	AGGTGACGATTACCTAACAATCGGTCGATTC	IIIIIIIIIIIIIIIIIIIIIIIIIIIIIII	AS:i:0	XN:i:0	XM:i:0	XO:i:0	XG:i:0	NM:i:0	MD:Z:31	YT:Z:UU
3.802571e-11	16	CP026612.1	2619640	42	31M	*	0	0	TGGAGGTGACGATTACCTAACAATCGGTCGA	IIIIIIIIIIIIIIIIIIIIIIIIIIIIIII	AS:i:0	XN:i:0	XM:i:0	XO:i:0	XG:i:0	NM:i:0	MD:Z:31	YT:Z:UU
3.803337e-11	0	CP026612.1	2619651	42	31M	*	0	0	ATTACCTAACAATCGGTCGATTCGTTTGATG	IIIIIIIIIIIIIIIIIIIIIIIIIIIIIII	AS:i:0	XN:i:0	XM:i:0	XO:i:0	XG:i:0	NM:i:0	MD:Z:31	YT:Z:UU
3.803354e-11	16	CP026612.1	2619647	42	31M	*	0	0	GACGATTACCTAACAATCGGTCGATTCGTTT	IIIIIIIIIIIIIIIIIIIIIIIIIIIIIII	AS:i:0	XN:i:0	XM:i:0	XO:i:0	XG:i:0	NM:i:0	MD:Z:31	YT:Z:UU
3.805352e-11	16	CP026612.1	2619644	42	31M	*	0	0	GGTGACGATTACCTAACAATCGGTCGATTCG	IIIIIIIIIIIIIIIIIIIIIIIIIIIIIII	AS:i:0	XN:i:0	XM:i:0	XO:i:0	XG:i:0	NM:i:0	MD:Z:31	YT:Z:UU
3.806394e-11	0	CP026612.1	2619648	42	31M	*	0	0	ACGATTACCTAACAATCGGTCGATTCGTTTG	IIIIIIIIIIIIIIIIIIIIIIIIIIIIIII	AS:i:0	XN:i:0	XM:i:0	XO:i:0	XG:i:0	NM:i:0	MD:Z:31	YT:Z:UU
3.807536e-11	16	CP026612.1	2619646	42	31M	*	0	0	TGACGATTACCTAACAATCGGTCGATTCGTT	IIIIIIIIIIIIIIIIIIIIIIIIIIIIIII	AS:i:0	XN:i:0	XM:i:0	XO:i:0	XG:i:0	NM:i:0	MD:Z:31	YT:Z:UU
3.807891e-11	16	CP026612.1	2619645	42	31M	*	0	0	GTGACGATTACCTAACAATCGGTCGATTCGT	IIIIIIIIIIIIIIIIIIIIIIIIIIIIIII	AS:i:0	XN:i:0	XM:i:0	XO:i:0	XG:i:0	NM:i:0	MD:Z:31	YT:Z:UU
3.808984e-11	16	CP026612.1	2619650	42	31M	*	0	0	GATTACCTAACAATCGGTCGATTCGTTTGAT	IIIIIIIIIIIIIIIIIIIIIIIIIIIIIII	AS:i:0	XN:i:0	XM:i:0	XO:i:0	XG:i:0	NM:i:0	MD:Z:31	YT:Z:UU
3.810006e-11	0	CP026612.1	2619649	42	31M	*	0	0	CGATTACCTAACAATCGGTCGATTCGTTTGA	IIIIIIIIIIIIIIIIIIIIIIIIIIIIIII	AS:i:0	XN:i:0	XM:i:0	XO:i:0	XG:i:0	NM:i:0	MD:Z:31	YT:Z:UU
3.846031e-11	16	CP026612.1	2619291	42	31M	*	0	0	TACTTTTCCTCTTACTCGACTTAACCAGTAC	IIIIIIIIIIIIIIIIIIIIIIIIIIIIIII	AS:i:0	XN:i:0	XM:i:0	XO:i:0	XG:i:0	NM:i:0	MD:Z:31	YT:Z:UU
3.847040e-11	0	CP026612.1	2619290	42	31M	*	0	0	GTACTTTTCCTCTTACTCGACTTAACCAGTA	IIIIIIIIIIIIIIIIIIIIIIIIIIIIIII	AS:i:0	XN:i:0	XM:i:0	XO:i:0	XG:i:0	NM:i:0	MD:Z:31	YT:Z:UU
3.847255e-11	16	CP026612.1	2619289	42	31M	*	0	0	TGTACTTTTCCTCTTACTCGACTTAACCAGT	IIIIIIIIIIIIIIIIIIIIIIIIIIIIIII	AS:i:0	XN:i:0	XM:i:0	XO:i:0	XG:i:0	NM:i:0	MD:Z:31	YT:Z:UU
3.847679e-11	16	CP026612.1	2619286	42	31M	*	0	0	TATTGTACTTTTCCTCTTACTCGACTTAACC	IIIIIIIIIIIIIIIIIIIIIIIIIIIIIII	AS:i:0	XN:i:0	XM:i:0	XO:i:0	XG:i:0	NM:i:0	MD:Z:31	YT:Z:UU
3.848148e-11	0	CP026612.1	2619285	42	31M	*	0	0	ATATTGTACTTTTCCTCTTACTCGACTTAAC	IIIIIIIIIIIIIIIIIIIIIIIIIIIIIII	AS:i:0	XN:i:0	XM:i:0	XO:i:0	XG:i:0	NM:i:0	MD:Z:31	YT:Z:UU
3.848312e-11	0	CP026612.1	2619287	42	31M	*	0	0	ATTGTACTTTTCCTCTTACTCGACTTAACCA	IIIIIIIIIIIIIIIIIIIIIIIIIIIIIII	AS:i:0	XN:i:0	XM:i:0	XO:i:0	XG:i:0	NM:i:0	MD:Z:31	YT:Z:UU
3.848602e-11	0	CP026612.1	2619284	42	31M	*	0	0	CATATTGTACTTTTCCTCTTACTCGACTTAA	IIIIIIIIIIIIIIIIIIIIIIIIIIIIIII	AS:i:0	XN:i:0	XM:i:0	XO:i:0	XG:i:0	NM:i:0	MD:Z:31	YT:Z:UU
3.848612e-11	16	CP026612.1	2619288	42	31M	*	0	0	TTGTACTTTTCCTCTTACTCGACTTAACCAG	IIIIIIIIIIIIIIIIIIIIIIIIIIIIIII	AS:i:0	XN:i:0	XM:i:0	XO:i:0	XG:i:0	NM:i:0	MD:Z:31	YT:Z:UU
3.848815e-11	16	CP026612.1	2619281	42	31M	*	0	0	CTGCATATTGTACTTTTCCTCTTACTCGACT	IIIIIIIIIIIIIIIIIIIIIIIIIIIIIII	AS:i:0	XN:i:0	XM:i:0	XO:i:0	XG:i:0	NM:i:0	MD:Z:31	YT:Z:UU
3.849871e-11	0	CP026612.1	2619283	42	31M	*	0	0	GCATATTGTACTTTTCCTCTTACTCGACTTA	IIIIIIIIIIIIIIIIIIIIIIIIIIIIIII	AS:i:0	XN:i:0	XM:i:0	XO:i:0	XG:i:0	NM:i:0	MD:Z:31	YT:Z:UU
3.850782e-11	16	CP026612.1	2619282	42	31M	*	0	0	TGCATATTGTACTTTTCCTCTTACTCGACTT	IIIIIIIIIIIIIIIIIIIIIIIIIIIIIII	AS:i:0	XN:i:0	XM:i:0	XO:i:0	XG:i:0	NM:i:0	MD:Z:31	YT:Z:UU
4.005132e-11	16	CP026612.1	2619057	42	31M	*	0	0	CCATGGCTCCTTTGCCGACGCTGAGTAGATT	IIIIIIIIIIIIIIIIIIIIIIIIIIIIIII	AS:i:0	XN:i:0	XM:i:0	XO:i:0	XG:i:0	NM:i:0	MD:Z:31	YT:Z:UU
4.070401e-11	16	CP026612.1	2618987	42	31M	*	0	0	TTCGCTTCGAATAGATATTAACAAGTTGTTT	IIIIIIIIIIIIIIIIIIIIIIIIIIIIIII	AS:i:0	XN:i:0	XM:i:0	XO:i:0	XG:i:0	NM:i:0	MD:Z:31	YT:Z:UU
4.070401e-11	16	CP026612.1	2618986	42	31M	*	0	0	ATTCGCTTCGAATAGATATTAACAAGTTGTT	IIIIIIIIIIIIIIIIIIIIIIIIIIIIIII	AS:i:0	XN:i:0	XM:i:0	XO:i:0	XG:i:0	NM:i:0	MD:Z:31	YT:Z:UU
4.070401e-11	16	CP026612.1	2618994	42	31M	*	0	0	CGAATAGATATTAACAAGTTGTTTGGGTGTT	IIIIIIIIIIIIIIIIIIIIIIIIIIIIIII	AS:i:0	XN:i:0	XM:i:0	XO:i:0	XG:i:0	NM:i:0	MD:Z:31	YT:Z:UU
4.070401e-11	16	CP026612.1	2618983	42	31M	*	0	0	TGCATTCGCTTCGAATAGATATTAACAAGTT	IIIIIIIIIIIIIIIIIIIIIIIIIIIIIII	AS:i:0	XN:i:0	XM:i:0	XO:i:0	XG:i:0	NM:i:0	MD:Z:31	YT:Z:UU
4.070401e-11	0	CP026612.1	2618979	42	31M	*	0	0	AATCTGCATTCGCTTCGAATAGATATTAACA	IIIIIIIIIIIIIIIIIIIIIIIIIIIIIII	AS:i:0	XN:i:0	XM:i:0	XO:i:0	XG:i:0	NM:i:0	MD:Z:31	YT:Z:UU
4.070401e-11	16	CP026612.1	2618985	42	31M	*	0	0	CATTCGCTTCGAATAGATATTAACAAGTTGT	IIIIIIIIIIIIIIIIIIIIIIIIIIIIIII	AS:i:0	XN:i:0	XM:i:0	XO:i:0	XG:i:0	NM:i:0	MD:Z:31	YT:Z:UU
4.070401e-11	16	CP026612.1	2618993	42	31M	*	0	0	TCGAATAGATATTAACAAGTTGTTTGGGTGT	IIIIIIIIIIIIIIIIIIIIIIIIIIIIIII	AS:i:0	XN:i:0	XM:i:0	XO:i:0	XG:i:0	NM:i:0	MD:Z:31	YT:Z:UU
4.070401e-11	16	CP026612.1	2618991	42	31M	*	0	0	CTTCGAATAGATATTAACAAGTTGTTTGGGT	IIIIIIIIIIIIIIIIIIIIIIIIIIIIIII	AS:i:0	XN:i:0	XM:i:0	XO:i:0	XG:i:0	NM:i:0	MD:Z:31	YT:Z:UU
4.070401e-11	16	CP026612.1	2618982	42	31M	*	0	0	CTGCATTCGCTTCGAATAGATATTAACAAGT	IIIIIIIIIIIIIIIIIIIIIIIIIIIIIII	AS:i:0	XN:i:0	XM:i:0	XO:i:0	XG:i:0	NM:i:0	MD:Z:31	YT:Z:UU
4.070401e-11	0	CP026612.1	2618980	42	31M	*	0	0	ATCTGCATTCGCTTCGAATAGATATTAACAA	IIIIIIIIIIIIIIIIIIIIIIIIIIIIIII	AS:i:0	XN:i:0	XM:i:0	XO:i:0	XG:i:0	NM:i:0	MD:Z:31	YT:Z:UU
4.070401e-11	16	CP026612.1	2618988	42	31M	*	0	0	TCGCTTCGAATAGATATTAACAAGTTGTTTG	IIIIIIIIIIIIIIIIIIIIIIIIIIIIIII	AS:i:0	XN:i:0	XM:i:0	XO:i:0	XG:i:0	NM:i:0	MD:Z:31	YT:Z:UU
4.070401e-11	16	CP026612.1	2618984	42	31M	*	0	0	GCATTCGCTTCGAATAGATATTAACAAGTTG	IIIIIIIIIIIIIIIIIIIIIIIIIIIIIII	AS:i:0	XN:i:0	XM:i:0	XO:i:0	XG:i:0	NM:i:0	MD:Z:31	YT:Z:UU
4.070401e-11	16	CP026612.1	2618992	42	31M	*	0	0	TTCGAATAGATATTAACAAGTTGTTTGGGTG	IIIIIIIIIIIIIIIIIIIIIIIIIIIIIII	AS:i:0	XN:i:0	XM:i:0	XO:i:0	XG:i:0	NM:i:0	MD:Z:31	YT:Z:UU
4.070401e-11	16	CP026612.1	2618989	42	31M	*	0	0	CGCTTCGAATAGATATTAACAAGTTGTTTGG	IIIIIIIIIIIIIIIIIIIIIIIIIIIIIII	AS:i:0	XN:i:0	XM:i:0	XO:i:0	XG:i:0	NM:i:0	MD:Z:31	YT:Z:UU
4.070401e-11	16	CP026612.1	2618990	42	31M	*	0	0	GCTTCGAATAGATATTAACAAGTTGTTTGGG	IIIIIIIIIIIIIIIIIIIIIIIIIIIIIII	AS:i:0	XN:i:0	XM:i:0	XO:i:0	XG:i:0	NM:i:0	MD:Z:31	YT:Z:UU
4.070401e-11	16	CP026612.1	2618981	42	31M	*	0	0	TCTGCATTCGCTTCGAATAGATATTAACAAG	IIIIIIIIIIIIIIIIIIIIIIIIIIIIIII	AS:i:0	XN:i:0	XM:i:0	XO:i:0	XG:i:0	NM:i:0	MD:Z:31	YT:Z:UU
4.070401e-11	16	CP026612.1	2618995	42	31M	*	0	0	GAATAGATATTAACAAGTTGTTTGGGTGTTC	IIIIIIIIIIIIIIIIIIIIIIIIIIIIIII	AS:i:0	XN:i:0	XM:i:0	XO:i:0	XG:i:0	NM:i:0	MD:Z:31	YT:Z:UU
4.073391e-11	16	CP026612.1	2619179	42	31M	*	0	0	TTGGATTGCTTTTAGTCAGCCTCTTATAGCC	IIIIIIIIIIIIIIIIIIIIIIIIIIIIIII	AS:i:0	XN:i:0	XM:i:0	XO:i:0	XG:i:0	NM:i:0	MD:Z:31	YT:Z:UU
4.073985e-11	0	CP026612.1	2619181	42	31M	*	0	0	GGATTGCTTTTAGTCAGCCTCTTATAGCCTA	IIIIIIIIIIIIIIIIIIIIIIIIIIIIIII	AS:i:0	XN:i:0	XM:i:0	XO:i:0	XG:i:0	NM:i:0	MD:Z:31	YT:Z:UU
4.075011e-11	0	CP026612.1	2619182	42	31M	*	0	0	GATTGCTTTTAGTCAGCCTCTTATAGCCTAA	IIIIIIIIIIIIIIIIIIIIIIIIIIIIIII	AS:i:0	XN:i:0	XM:i:0	XO:i:0	XG:i:0	NM:i:0	MD:Z:31	YT:Z:UU
4.075295e-11	0	CP026612.1	2619192	42	31M	*	0	0	AGTCAGCCTCTTATAGCCTAAAGTCTTTGAG	IIIIIIIIIIIIIIIIIIIIIIIIIIIIIII	AS:i:0	XN:i:0	XM:i:0	XO:i:0	XG:i:0	NM:i:0	MD:Z:31	YT:Z:UU
4.075982e-11	16	CP026612.1	2619187	42	31M	*	0	0	CTTTTAGTCAGCCTCTTATAGCCTAAAGTCT	IIIIIIIIIIIIIIIIIIIIIIIIIIIIIII	AS:i:0	XN:i:0	XM:i:0	XO:i:0	XG:i:0	NM:i:0	MD:Z:31	YT:Z:UU
4.076166e-11	0	CP026612.1	2619183	42	31M	*	0	0	ATTGCTTTTAGTCAGCCTCTTATAGCCTAAA	IIIIIIIIIIIIIIIIIIIIIIIIIIIIIII	AS:i:0	XN:i:0	XM:i:0	XO:i:0	XG:i:0	NM:i:0	MD:Z:31	YT:Z:UU
4.076641e-11	16	CP026612.1	2619186	42	31M	*	0	0	GCTTTTAGTCAGCCTCTTATAGCCTAAAGTC	IIIIIIIIIIIIIIIIIIIIIIIIIIIIIII	AS:i:0	XN:i:0	XM:i:0	XO:i:0	XG:i:0	NM:i:0	MD:Z:31	YT:Z:UU
4.076708e-11	16	CP026612.1	2619180	42	31M	*	0	0	TGGATTGCTTTTAGTCAGCCTCTTATAGCCT	IIIIIIIIIIIIIIIIIIIIIIIIIIIIIII	AS:i:0	XN:i:0	XM:i:0	XO:i:0	XG:i:0	NM:i:0	MD:Z:31	YT:Z:UU
4.076731e-11	16	CP026612.1	2619190	42	31M	*	0	0	TTAGTCAGCCTCTTATAGCCTAAAGTCTTTG	IIIIIIIIIIIIIIIIIIIIIIIIIIIIIII	AS:i:0	XN:i:0	XM:i:0	XO:i:0	XG:i:0	NM:i:0	MD:Z:31	YT:Z:UU
4.076761e-11	16	CP026612.1	2619184	42	31M	*	0	0	TTGCTTTTAGTCAGCCTCTTATAGCCTAAAG	IIIIIIIIIIIIIIIIIIIIIIIIIIIIIII	AS:i:0	XN:i:0	XM:i:0	XO:i:0	XG:i:0	NM:i:0	MD:Z:31	YT:Z:UU
4.077248e-11	16	CP026612.1	2619185	42	31M	*	0	0	TGCTTTTAGTCAGCCTCTTATAGCCTAAAGT	IIIIIIIIIIIIIIIIIIIIIIIIIIIIIII	AS:i:0	XN:i:0	XM:i:0	XO:i:0	XG:i:0	NM:i:0	MD:Z:31	YT:Z:UU
4.077947e-11	0	CP026612.1	2619191	42	31M	*	0	0	TAGTCAGCCTCTTATAGCCTAAAGTCTTTGA	IIIIIIIIIIIIIIIIIIIIIIIIIIIIIII	AS:i:0	XN:i:0	XM:i:0	XO:i:0	XG:i:0	NM:i:0	MD:Z:31	YT:Z:UU
4.078372e-11	16	CP026612.1	2619193	42	31M	*	0	0	GTCAGCCTCTTATAGCCTAAAGTCTTTGAGT	IIIIIIIIIIIIIIIIIIIIIIIIIIIIIII	AS:i:0	XN:i:0	XM:i:0	XO:i:0	XG:i:0	NM:i:0	MD:Z:31	YT:Z:UU
4.079722e-11	16	CP026612.1	2619194	42	31M	*	0	0	TCAGCCTCTTATAGCCTAAAGTCTTTGAGTG	IIIIIIIIIIIIIIIIIIIIIIIIIIIIIII	AS:i:0	XN:i:0	XM:i:0	XO:i:0	XG:i:0	NM:i:0	MD:Z:31	YT:Z:UU
4.085989e-11	0	CP026612.1	2618996	42	31M	*	0	0	AATAGATATTAACAAGTTGTTTGGGTGTTCG	IIIIIIIIIIIIIIIIIIIIIIIIIIIIIII	AS:i:0	XN:i:0	XM:i:0	XO:i:0	XG:i:0	NM:i:0	MD:Z:31	YT:Z:UU
4.085989e-11	0	CP026612.1	2618997	42	31M	*	0	0	ATAGATATTAACAAGTTGTTTGGGTGTTCGA	IIIIIIIIIIIIIIIIIIIIIIIIIIIIIII	AS:i:0	XN:i:0	XM:i:0	XO:i:0	XG:i:0	NM:i:0	MD:Z:31	YT:Z:UU
4.110738e-11	0	CP026612.1	2619776	42	31M	*	0	0	AGCTGTTGAGTCGTTTTAAGTGTAATTCGGG	IIIIIIIIIIIIIIIIIIIIIIIIIIIIIII	AS:i:0	XN:i:0	XM:i:0	XO:i:0	XG:i:0	NM:i:0	MD:Z:31	YT:Z:UU
4.110802e-11	16	CP026612.1	2619777	42	31M	*	0	0	GCTGTTGAGTCGTTTTAAGTGTAATTCGGGG	IIIIIIIIIIIIIIIIIIIIIIIIIIIIIII	AS:i:0	XN:i:0	XM:i:0	XO:i:0	XG:i:0	NM:i:0	MD:Z:31	YT:Z:UU
4.111658e-11	0	CP026612.1	2619775	42	31M	*	0	0	AAGCTGTTGAGTCGTTTTAAGTGTAATTCGG	IIIIIIIIIIIIIIIIIIIIIIIIIIIIIII	AS:i:0	XN:i:0	XM:i:0	XO:i:0	XG:i:0	NM:i:0	MD:Z:31	YT:Z:UU
4.124627e-11	0	CP026612.1	2619614	42	31M	*	0	0	AACGGTATACAGCGAGTCGCTCTTTGTGGAG	IIIIIIIIIIIIIIIIIIIIIIIIIIIIIII	AS:i:0	XN:i:0	XM:i:0	XO:i:0	XG:i:0	NM:i:0	MD:Z:31	YT:Z:UU
4.131143e-11	0	CP026612.1	2619615	42	31M	*	0	0	ACGGTATACAGCGAGTCGCTCTTTGTGGAGG	IIIIIIIIIIIIIIIIIIIIIIIIIIIIIII	AS:i:0	XN:i:0	XM:i:0	XO:i:0	XG:i:0	NM:i:0	MD:Z:31	YT:Z:UU
4.135051e-11	16	CP026612.1	2619616	42	31M	*	0	0	CGGTATACAGCGAGTCGCTCTTTGTGGAGGT	IIIIIIIIIIIIIIIIIIIIIIIIIIIIIII	AS:i:0	XN:i:0	XM:i:0	XO:i:0	XG:i:0	NM:i:0	MD:Z:31	YT:Z:UU
4.137614e-11	16	CP026612.1	2619617	42	31M	*	0	0	GGTATACAGCGAGTCGCTCTTTGTGGAGGTG	IIIIIIIIIIIIIIIIIIIIIIIIIIIIIII	AS:i:0	XN:i:0	XM:i:0	XO:i:0	XG:i:0	NM:i:0	MD:Z:31	YT:Z:UU
4.141622e-11	16	CP026612.1	2619633	42	31M	*	0	0	CTCTTTGTGGAGGTGACGATTACCTAACAAT	IIIIIIIIIIIIIIIIIIIIIIIIIIIIIII	AS:i:0	XN:i:0	XM:i:0	XO:i:0	XG:i:0	NM:i:0	MD:Z:31	YT:Z:UU
4.143846e-11	0	CP026612.1	2619632	42	31M	*	0	0	GCTCTTTGTGGAGGTGACGATTACCTAACAA	IIIIIIIIIIIIIIIIIIIIIIIIIIIIIII	AS:i:0	XN:i:0	XM:i:0	XO:i:0	XG:i:0	NM:i:0	MD:Z:31	YT:Z:UU
4.144209e-11	16	CP026612.1	2619630	42	31M	*	0	0	TCGCTCTTTGTGGAGGTGACGATTACCTAAC	IIIIIIIIIIIIIIIIIIIIIIIIIIIIIII	AS:i:0	XN:i:0	XM:i:0	XO:i:0	XG:i:0	NM:i:0	MD:Z:31	YT:Z:UU
4.147866e-11	0	CP026612.1	2619629	42	31M	*	0	0	GTCGCTCTTTGTGGAGGTGACGATTACCTAA	IIIIIIIIIIIIIIIIIIIIIIIIIIIIIII	AS:i:0	XN:i:0	XM:i:0	XO:i:0	XG:i:0	NM:i:0	MD:Z:31	YT:Z:UU
4.148831e-11	0	CP026612.1	2619618	42	31M	*	0	0	GTATACAGCGAGTCGCTCTTTGTGGAGGTGA	IIIIIIIIIIIIIIIIIIIIIIIIIIIIIII	AS:i:0	XN:i:0	XM:i:0	XO:i:0	XG:i:0	NM:i:0	MD:Z:31	YT:Z:UU
4.148896e-11	16	CP026612.1	2619634	42	31M	*	0	0	TCTTTGTGGAGGTGACGATTACCTAACAATC	IIIIIIIIIIIIIIIIIIIIIIIIIIIIIII	AS:i:0	XN:i:0	XM:i:0	XO:i:0	XG:i:0	NM:i:0	MD:Z:31	YT:Z:UU
4.149994e-11	0	CP026612.1	2619631	42	31M	*	0	0	CGCTCTTTGTGGAGGTGACGATTACCTAACA	IIIIIIIIIIIIIIIIIIIIIIIIIIIIIII	AS:i:0	XN:i:0	XM:i:0	XO:i:0	XG:i:0	NM:i:0	MD:Z:31	YT:Z:UU
4.151738e-11	16	CP026612.1	2619619	42	31M	*	0	0	TATACAGCGAGTCGCTCTTTGTGGAGGTGAC	IIIIIIIIIIIIIIIIIIIIIIIIIIIIIII	AS:i:0	XN:i:0	XM:i:0	XO:i:0	XG:i:0	NM:i:0	MD:Z:31	YT:Z:UU
4.151953e-11	0	CP026612.1	2619621	42	31M	*	0	0	TACAGCGAGTCGCTCTTTGTGGAGGTGACGA	IIIIIIIIIIIIIIIIIIIIIIIIIIIIIII	AS:i:0	XN:i:0	XM:i:0	XO:i:0	XG:i:0	NM:i:0	MD:Z:31	YT:Z:UU
4.152412e-11	0	CP026612.1	2619628	42	31M	*	0	0	AGTCGCTCTTTGTGGAGGTGACGATTACCTA	IIIIIIIIIIIIIIIIIIIIIIIIIIIIIII	AS:i:0	XN:i:0	XM:i:0	XO:i:0	XG:i:0	NM:i:0	MD:Z:31	YT:Z:UU
4.152625e-11	0	CP026612.1	2619620	42	31M	*	0	0	ATACAGCGAGTCGCTCTTTGTGGAGGTGACG	IIIIIIIIIIIIIIIIIIIIIIIIIIIIIII	AS:i:0	XN:i:0	XM:i:0	XO:i:0	XG:i:0	NM:i:0	MD:Z:31	YT:Z:UU
4.154789e-11	16	CP026612.1	2619636	42	31M	*	0	0	TTTGTGGAGGTGACGATTACCTAACAATCGG	IIIIIIIIIIIIIIIIIIIIIIIIIIIIIII	AS:i:0	XN:i:0	XM:i:0	XO:i:0	XG:i:0	NM:i:0	MD:Z:31	YT:Z:UU
4.155279e-11	16	CP026612.1	2619637	42	31M	*	0	0	TTGTGGAGGTGACGATTACCTAACAATCGGT	IIIIIIIIIIIIIIIIIIIIIIIIIIIIIII	AS:i:0	XN:i:0	XM:i:0	XO:i:0	XG:i:0	NM:i:0	MD:Z:31	YT:Z:UU
4.155346e-11	16	CP026612.1	2619635	42	31M	*	0	0	CTTTGTGGAGGTGACGATTACCTAACAATCG	IIIIIIIIIIIIIIIIIIIIIIIIIIIIIII	AS:i:0	XN:i:0	XM:i:0	XO:i:0	XG:i:0	NM:i:0	MD:Z:31	YT:Z:UU
4.159676e-11	0	CP026612.1	2619622	42	31M	*	0	0	ACAGCGAGTCGCTCTTTGTGGAGGTGACGAT	IIIIIIIIIIIIIIIIIIIIIIIIIIIIIII	AS:i:0	XN:i:0	XM:i:0	XO:i:0	XG:i:0	NM:i:0	MD:Z:31	YT:Z:UU
4.162307e-11	0	CP026612.1	2619624	42	31M	*	0	0	AGCGAGTCGCTCTTTGTGGAGGTGACGATTA	IIIIIIIIIIIIIIIIIIIIIIIIIIIIIII	AS:i:0	XN:i:0	XM:i:0	XO:i:0	XG:i:0	NM:i:0	MD:Z:31	YT:Z:UU
4.163231e-11	0	CP026612.1	2619625	42	31M	*	0	0	GCGAGTCGCTCTTTGTGGAGGTGACGATTAC	IIIIIIIIIIIIIIIIIIIIIIIIIIIIIII	AS:i:0	XN:i:0	XM:i:0	XO:i:0	XG:i:0	NM:i:0	MD:Z:31	YT:Z:UU
4.163270e-11	16	CP026612.1	2619627	42	31M	*	0	0	GAGTCGCTCTTTGTGGAGGTGACGATTACCT	IIIIIIIIIIIIIIIIIIIIIIIIIIIIIII	AS:i:0	XN:i:0	XM:i:0	XO:i:0	XG:i:0	NM:i:0	MD:Z:31	YT:Z:UU
4.164496e-11	16	CP026612.1	2619623	42	31M	*	0	0	CAGCGAGTCGCTCTTTGTGGAGGTGACGATT	IIIIIIIIIIIIIIIIIIIIIIIIIIIIIII	AS:i:0	XN:i:0	XM:i:0	XO:i:0	XG:i:0	NM:i:0	MD:Z:31	YT:Z:UU
4.165455e-11	0	CP026612.1	2619626	42	31M	*	0	0	CGAGTCGCTCTTTGTGGAGGTGACGATTACC	IIIIIIIIIIIIIIIIIIIIIIIIIIIIIII	AS:i:0	XN:i:0	XM:i:0	XO:i:0	XG:i:0	NM:i:0	MD:Z:31	YT:Z:UU
4.228381e-11	16	CP026612.1	2619173	42	31M	*	0	0	ATGAGATTGGATTGCTTTTAGTCAGCCTCTT	IIIIIIIIIIIIIIIIIIIIIIIIIIIIIII	AS:i:0	XN:i:0	XM:i:0	XO:i:0	XG:i:0	NM:i:0	MD:Z:31	YT:Z:UU
4.231276e-11	16	CP026612.1	2619175	42	31M	*	0	0	GAGATTGGATTGCTTTTAGTCAGCCTCTTAT	IIIIIIIIIIIIIIIIIIIIIIIIIIIIIII	AS:i:0	XN:i:0	XM:i:0	XO:i:0	XG:i:0	NM:i:0	MD:Z:31	YT:Z:UU
4.231879e-11	16	CP026612.1	2619172	42	31M	*	0	0	CATGAGATTGGATTGCTTTTAGTCAGCCTCT	IIIIIIIIIIIIIIIIIIIIIIIIIIIIIII	AS:i:0	XN:i:0	XM:i:0	XO:i:0	XG:i:0	NM:i:0	MD:Z:31	YT:Z:UU
4.232501e-11	16	CP026612.1	2619174	42	31M	*	0	0	TGAGATTGGATTGCTTTTAGTCAGCCTCTTA	IIIIIIIIIIIIIIIIIIIIIIIIIIIIIII	AS:i:0	XN:i:0	XM:i:0	XO:i:0	XG:i:0	NM:i:0	MD:Z:31	YT:Z:UU
4.233278e-11	0	CP026612.1	2619178	42	31M	*	0	0	ATTGGATTGCTTTTAGTCAGCCTCTTATAGC	IIIIIIIIIIIIIIIIIIIIIIIIIIIIIII	AS:i:0	XN:i:0	XM:i:0	XO:i:0	XG:i:0	NM:i:0	MD:Z:31	YT:Z:UU
4.234296e-11	0	CP026612.1	2619176	42	31M	*	0	0	AGATTGGATTGCTTTTAGTCAGCCTCTTATA	IIIIIIIIIIIIIIIIIIIIIIIIIIIIIII	AS:i:0	XN:i:0	XM:i:0	XO:i:0	XG:i:0	NM:i:0	MD:Z:31	YT:Z:UU
4.237358e-11	16	CP026612.1	2619169	42	31M	*	0	0	TGGCATGAGATTGGATTGCTTTTAGTCAGCC	IIIIIIIIIIIIIIIIIIIIIIIIIIIIIII	AS:i:0	XN:i:0	XM:i:0	XO:i:0	XG:i:0	NM:i:0	MD:Z:31	YT:Z:UU
4.240150e-11	16	CP026612.1	2619171	42	31M	*	0	0	GCATGAGATTGGATTGCTTTTAGTCAGCCTC	IIIIIIIIIIIIIIIIIIIIIIIIIIIIIII	AS:i:0	XN:i:0	XM:i:0	XO:i:0	XG:i:0	NM:i:0	MD:Z:31	YT:Z:UU
4.241667e-11	16	CP026612.1	2619170	42	31M	*	0	0	GGCATGAGATTGGATTGCTTTTAGTCAGCCT	IIIIIIIIIIIIIIIIIIIIIIIIIIIIIII	AS:i:0	XN:i:0	XM:i:0	XO:i:0	XG:i:0	NM:i:0	MD:Z:31	YT:Z:UU
4.255656e-11	16	CP026612.1	2619587	42	31M	*	0	0	TGCCCGAACAGATAAAGCTAGCATGCCAACG	IIIIIIIIIIIIIIIIIIIIIIIIIIIIIII	AS:i:0	XN:i:0	XM:i:0	XO:i:0	XG:i:0	NM:i:0	MD:Z:31	YT:Z:UU
4.256063e-11	16	CP026612.1	2619591	42	31M	*	0	0	CGAACAGATAAAGCTAGCATGCCAACGGTAT	IIIIIIIIIIIIIIIIIIIIIIIIIIIIIII	AS:i:0	XN:i:0	XM:i:0	XO:i:0	XG:i:0	NM:i:0	MD:Z:31	YT:Z:UU
4.257901e-11	0	CP026612.1	2619593	42	31M	*	0	0	AACAGATAAAGCTAGCATGCCAACGGTATAC	IIIIIIIIIIIIIIIIIIIIIIIIIIIIIII	AS:i:0	XN:i:0	XM:i:0	XO:i:0	XG:i:0	NM:i:0	MD:Z:31	YT:Z:UU
4.258445e-11	0	CP026612.1	2619590	42	31M	*	0	0	CCGAACAGATAAAGCTAGCATGCCAACGGTA	IIIIIIIIIIIIIIIIIIIIIIIIIIIIIII	AS:i:0	XN:i:0	XM:i:0	XO:i:0	XG:i:0	NM:i:0	MD:Z:31	YT:Z:UU
4.259074e-11	16	CP026612.1	2619588	42	31M	*	0	0	GCCCGAACAGATAAAGCTAGCATGCCAACGG	IIIIIIIIIIIIIIIIIIIIIIIIIIIIIII	AS:i:0	XN:i:0	XM:i:0	XO:i:0	XG:i:0	NM:i:0	MD:Z:31	YT:Z:UU
4.259272e-11	16	CP026612.1	2619589	42	31M	*	0	0	CCCGAACAGATAAAGCTAGCATGCCAACGGT	IIIIIIIIIIIIIIIIIIIIIIIIIIIIIII	AS:i:0	XN:i:0	XM:i:0	XO:i:0	XG:i:0	NM:i:0	MD:Z:31	YT:Z:UU
4.260117e-11	0	CP026612.1	2619594	42	31M	*	0	0	ACAGATAAAGCTAGCATGCCAACGGTATACA	IIIIIIIIIIIIIIIIIIIIIIIIIIIIIII	AS:i:0	XN:i:0	XM:i:0	XO:i:0	XG:i:0	NM:i:0	MD:Z:31	YT:Z:UU
4.261292e-11	0	CP026612.1	2619592	42	31M	*	0	0	GAACAGATAAAGCTAGCATGCCAACGGTATA	IIIIIIIIIIIIIIIIIIIIIIIIIIIIIII	AS:i:0	XN:i:0	XM:i:0	XO:i:0	XG:i:0	NM:i:0	MD:Z:31	YT:Z:UU
4.267813e-11	0	CP026612.1	2619609	42	31M	*	0	0	ATGCCAACGGTATACAGCGAGTCGCTCTTTG	IIIIIIIIIIIIIIIIIIIIIIIIIIIIIII	AS:i:0	XN:i:0	XM:i:0	XO:i:0	XG:i:0	NM:i:0	MD:Z:31	YT:Z:UU
4.273475e-11	16	CP026612.1	2619608	42	31M	*	0	0	CATGCCAACGGTATACAGCGAGTCGCTCTTT	IIIIIIIIIIIIIIIIIIIIIIIIIIIIIII	AS:i:0	XN:i:0	XM:i:0	XO:i:0	XG:i:0	NM:i:0	MD:Z:31	YT:Z:UU
4.277726e-11	16	CP026612.1	2619610	42	31M	*	0	0	TGCCAACGGTATACAGCGAGTCGCTCTTTGT	IIIIIIIIIIIIIIIIIIIIIIIIIIIIIII	AS:i:0	XN:i:0	XM:i:0	XO:i:0	XG:i:0	NM:i:0	MD:Z:31	YT:Z:UU
4.279074e-11	16	CP026612.1	2619611	42	31M	*	0	0	GCCAACGGTATACAGCGAGTCGCTCTTTGTG	IIIIIIIIIIIIIIIIIIIIIIIIIIIIIII	AS:i:0	XN:i:0	XM:i:0	XO:i:0	XG:i:0	NM:i:0	MD:Z:31	YT:Z:UU
4.280258e-11	0	CP026612.1	2619612	42	31M	*	0	0	CCAACGGTATACAGCGAGTCGCTCTTTGTGG	IIIIIIIIIIIIIIIIIIIIIIIIIIIIIII	AS:i:0	XN:i:0	XM:i:0	XO:i:0	XG:i:0	NM:i:0	MD:Z:31	YT:Z:UU
4.287062e-11	16	CP026612.1	2619087	42	31M	*	0	0	TTTAGGTGACGGGTGGTGACAATGAGTCCGT	IIIIIIIIIIIIIIIIIIIIIIIIIIIIIII	AS:i:0	XN:i:0	XM:i:0	XO:i:0	XG:i:0	NM:i:0	MD:Z:31	YT:Z:UU
4.287085e-11	16	CP026612.1	2619086	42	31M	*	0	0	TTTTAGGTGACGGGTGGTGACAATGAGTCCG	IIIIIIIIIIIIIIIIIIIIIIIIIIIIIII	AS:i:0	XN:i:0	XM:i:0	XO:i:0	XG:i:0	NM:i:0	MD:Z:31	YT:Z:UU
4.287937e-11	0	CP026612.1	2619090	42	31M	*	0	0	AGGTGACGGGTGGTGACAATGAGTCCGTGTC	IIIIIIIIIIIIIIIIIIIIIIIIIIIIIII	AS:i:0	XN:i:0	XM:i:0	XO:i:0	XG:i:0	NM:i:0	MD:Z:31	YT:Z:UU
4.288116e-11	16	CP026612.1	2619088	42	31M	*	0	0	TTAGGTGACGGGTGGTGACAATGAGTCCGTG	IIIIIIIIIIIIIIIIIIIIIIIIIIIIIII	AS:i:0	XN:i:0	XM:i:0	XO:i:0	XG:i:0	NM:i:0	MD:Z:31	YT:Z:UU
4.288177e-11	0	CP026612.1	2619613	42	31M	*	0	0	CAACGGTATACAGCGAGTCGCTCTTTGTGGA	IIIIIIIIIIIIIIIIIIIIIIIIIIIIIII	AS:i:0	XN:i:0	XM:i:0	XO:i:0	XG:i:0	NM:i:0	MD:Z:31	YT:Z:UU
4.289707e-11	16	CP026612.1	2619089	42	31M	*	0	0	TAGGTGACGGGTGGTGACAATGAGTCCGTGT	IIIIIIIIIIIIIIIIIIIIIIIIIIIIIII	AS:i:0	XN:i:0	XM:i:0	XO:i:0	XG:i:0	NM:i:0	MD:Z:31	YT:Z:UU
4.289805e-11	16	CP026612.1	2619091	42	31M	*	0	0	GGTGACGGGTGGTGACAATGAGTCCGTGTCG	IIIIIIIIIIIIIIIIIIIIIIIIIIIIIII	AS:i:0	XN:i:0	XM:i:0	XO:i:0	XG:i:0	NM:i:0	MD:Z:31	YT:Z:UU
4.332446e-11	16	CP026612.1	2619062	42	31M	*	0	0	GCTCCTTTGCCGACGCTGAGTAGATTTTAGG	IIIIIIIIIIIIIIIIIIIIIIIIIIIIIII	AS:i:0	XN:i:0	XM:i:0	XO:i:0	XG:i:0	NM:i:0	MD:Z:31	YT:Z:UU
4.333507e-11	16	CP026612.1	2619061	42	31M	*	0	0	GGCTCCTTTGCCGACGCTGAGTAGATTTTAG	IIIIIIIIIIIIIIIIIIIIIIIIIIIIIII	AS:i:0	XN:i:0	XM:i:0	XO:i:0	XG:i:0	NM:i:0	MD:Z:31	YT:Z:UU
4.333958e-11	16	CP026612.1	2619064	42	31M	*	0	0	TCCTTTGCCGACGCTGAGTAGATTTTAGGTG	IIIIIIIIIIIIIIIIIIIIIIIIIIIIIII	AS:i:0	XN:i:0	XM:i:0	XO:i:0	XG:i:0	NM:i:0	MD:Z:31	YT:Z:UU
4.334373e-11	16	CP026612.1	2619063	42	31M	*	0	0	CTCCTTTGCCGACGCTGAGTAGATTTTAGGT	IIIIIIIIIIIIIIIIIIIIIIIIIIIIIII	AS:i:0	XN:i:0	XM:i:0	XO:i:0	XG:i:0	NM:i:0	MD:Z:31	YT:Z:UU
4.334691e-11	0	CP026612.1	2619066	42	31M	*	0	0	CTTTGCCGACGCTGAGTAGATTTTAGGTGAC	IIIIIIIIIIIIIIIIIIIIIIIIIIIIIII	AS:i:0	XN:i:0	XM:i:0	XO:i:0	XG:i:0	NM:i:0	MD:Z:31	YT:Z:UU
4.334907e-11	0	CP026612.1	2619065	42	31M	*	0	0	CCTTTGCCGACGCTGAGTAGATTTTAGGTGA	IIIIIIIIIIIIIIIIIIIIIIIIIIIIIII	AS:i:0	XN:i:0	XM:i:0	XO:i:0	XG:i:0	NM:i:0	MD:Z:31	YT:Z:UU
4.335836e-11	16	CP026612.1	2619067	42	31M	*	0	0	TTTGCCGACGCTGAGTAGATTTTAGGTGACG	IIIIIIIIIIIIIIIIIIIIIIIIIIIIIII	AS:i:0	XN:i:0	XM:i:0	XO:i:0	XG:i:0	NM:i:0	MD:Z:31	YT:Z:UU
4.336094e-11	16	CP026612.1	2619060	42	31M	*	0	0	TGGCTCCTTTGCCGACGCTGAGTAGATTTTA	IIIIIIIIIIIIIIIIIIIIIIIIIIIIIII	AS:i:0	XN:i:0	XM:i:0	XO:i:0	XG:i:0	NM:i:0	MD:Z:31	YT:Z:UU
4.336490e-11	16	CP026612.1	2619068	42	31M	*	0	0	TTGCCGACGCTGAGTAGATTTTAGGTGACGG	IIIIIIIIIIIIIIIIIIIIIIIIIIIIIII	AS:i:0	XN:i:0	XM:i:0	XO:i:0	XG:i:0	NM:i:0	MD:Z:31	YT:Z:UU
4.337563e-11	16	CP026612.1	2619059	42	31M	*	0	0	ATGGCTCCTTTGCCGACGCTGAGTAGATTTT	IIIIIIIIIIIIIIIIIIIIIIIIIIIIIII	AS:i:0	XN:i:0	XM:i:0	XO:i:0	XG:i:0	NM:i:0	MD:Z:31	YT:Z:UU
4.339896e-11	16	CP026612.1	2619058	42	31M	*	0	0	CATGGCTCCTTTGCCGACGCTGAGTAGATTT	IIIIIIIIIIIIIIIIIIIIIIIIIIIIIII	AS:i:0	XN:i:0	XM:i:0	XO:i:0	XG:i:0	NM:i:0	MD:Z:31	YT:Z:UU
4.340489e-11	16	CP026612.1	2619069	42	31M	*	0	0	TGCCGACGCTGAGTAGATTTTAGGTGACGGG	IIIIIIIIIIIIIIIIIIIIIIIIIIIIIII	AS:i:0	XN:i:0	XM:i:0	XO:i:0	XG:i:0	NM:i:0	MD:Z:31	YT:Z:UU
4.414732e-11	16	CP026612.1	2619766	42	31M	*	0	0	GCCAACGTTAAGCTGTTGAGTCGTTTTAAGT	IIIIIIIIIIIIIIIIIIIIIIIIIIIIIII	AS:i:0	XN:i:0	XM:i:0	XO:i:0	XG:i:0	NM:i:0	MD:Z:31	YT:Z:UU
4.414988e-11	0	CP026612.1	2619765	42	31M	*	0	0	AGCCAACGTTAAGCTGTTGAGTCGTTTTAAG	IIIIIIIIIIIIIIIIIIIIIIIIIIIIIII	AS:i:0	XN:i:0	XM:i:0	XO:i:0	XG:i:0	NM:i:0	MD:Z:31	YT:Z:UU
4.416515e-11	0	CP026612.1	2619764	42	31M	*	0	0	AAGCCAACGTTAAGCTGTTGAGTCGTTTTAA	IIIIIIIIIIIIIIIIIIIIIIIIIIIIIII	AS:i:0	XN:i:0	XM:i:0	XO:i:0	XG:i:0	NM:i:0	MD:Z:31	YT:Z:UU
4.417425e-11	16	CP026612.1	2619771	42	31M	*	0	0	CGTTAAGCTGTTGAGTCGTTTTAAGTGTAAT	IIIIIIIIIIIIIIIIIIIIIIIIIIIIIII	AS:i:0	XN:i:0	XM:i:0	XO:i:0	XG:i:0	NM:i:0	MD:Z:31	YT:Z:UU
4.417757e-11	0	CP026612.1	2619770	42	31M	*	0	0	ACGTTAAGCTGTTGAGTCGTTTTAAGTGTAA	IIIIIIIIIIIIIIIIIIIIIIIIIIIIIII	AS:i:0	XN:i:0	XM:i:0	XO:i:0	XG:i:0	NM:i:0	MD:Z:31	YT:Z:UU
4.417776e-11	16	CP026612.1	2619761	42	31M	*	0	0	GGCAAGCCAACGTTAAGCTGTTGAGTCGTTT	IIIIIIIIIIIIIIIIIIIIIIIIIIIIIII	AS:i:0	XN:i:0	XM:i:0	XO:i:0	XG:i:0	NM:i:0	MD:Z:31	YT:Z:UU
4.418448e-11	16	CP026612.1	2619767	42	31M	*	0	0	CCAACGTTAAGCTGTTGAGTCGTTTTAAGTG	IIIIIIIIIIIIIIIIIIIIIIIIIIIIIII	AS:i:0	XN:i:0	XM:i:0	XO:i:0	XG:i:0	NM:i:0	MD:Z:31	YT:Z:UU
4.418932e-11	16	CP026612.1	2619762	42	31M	*	0	0	GCAAGCCAACGTTAAGCTGTTGAGTCGTTTT	IIIIIIIIIIIIIIIIIIIIIIIIIIIIIII	AS:i:0	XN:i:0	XM:i:0	XO:i:0	XG:i:0	NM:i:0	MD:Z:31	YT:Z:UU
4.419411e-11	16	CP026612.1	2619772	42	31M	*	0	0	GTTAAGCTGTTGAGTCGTTTTAAGTGTAATT	IIIIIIIIIIIIIIIIIIIIIIIIIIIIIII	AS:i:0	XN:i:0	XM:i:0	XO:i:0	XG:i:0	NM:i:0	MD:Z:31	YT:Z:UU
4.419885e-11	0	CP026612.1	2619763	42	31M	*	0	0	CAAGCCAACGTTAAGCTGTTGAGTCGTTTTA	IIIIIIIIIIIIIIIIIIIIIIIIIIIIIII	AS:i:0	XN:i:0	XM:i:0	XO:i:0	XG:i:0	NM:i:0	MD:Z:31	YT:Z:UU
4.419970e-11	16	CP026612.1	2619760	42	31M	*	0	0	TGGCAAGCCAACGTTAAGCTGTTGAGTCGTT	IIIIIIIIIIIIIIIIIIIIIIIIIIIIIII	AS:i:0	XN:i:0	XM:i:0	XO:i:0	XG:i:0	NM:i:0	MD:Z:31	YT:Z:UU
4.420397e-11	0	CP026612.1	2619769	42	31M	*	0	0	AACGTTAAGCTGTTGAGTCGTTTTAAGTGTA	IIIIIIIIIIIIIIIIIIIIIIIIIIIIIII	AS:i:0	XN:i:0	XM:i:0	XO:i:0	XG:i:0	NM:i:0	MD:Z:31	YT:Z:UU
4.420497e-11	16	CP026612.1	2619599	42	31M	*	0	0	TAAAGCTAGCATGCCAACGGTATACAGCGAG	IIIIIIIIIIIIIIIIIIIIIIIIIIIIIII	AS:i:0	XN:i:0	XM:i:0	XO:i:0	XG:i:0	NM:i:0	MD:Z:31	YT:Z:UU
4.420991e-11	16	CP026612.1	2619768	42	31M	*	0	0	CAACGTTAAGCTGTTGAGTCGTTTTAAGTGT	IIIIIIIIIIIIIIIIIIIIIIIIIIIIIII	AS:i:0	XN:i:0	XM:i:0	XO:i:0	XG:i:0	NM:i:0	MD:Z:31	YT:Z:UU
4.421507e-11	16	CP026612.1	2619759	42	31M	*	0	0	GTGGCAAGCCAACGTTAAGCTGTTGAGTCGT	IIIIIIIIIIIIIIIIIIIIIIIIIIIIIII	AS:i:0	XN:i:0	XM:i:0	XO:i:0	XG:i:0	NM:i:0	MD:Z:31	YT:Z:UU
4.422085e-11	0	CP026612.1	2619598	42	31M	*	0	0	ATAAAGCTAGCATGCCAACGGTATACAGCGA	IIIIIIIIIIIIIIIIIIIIIIIIIIIIIII	AS:i:0	XN:i:0	XM:i:0	XO:i:0	XG:i:0	NM:i:0	MD:Z:31	YT:Z:UU
4.422376e-11	16	CP026612.1	2619773	42	31M	*	0	0	TTAAGCTGTTGAGTCGTTTTAAGTGTAATTC	IIIIIIIIIIIIIIIIIIIIIIIIIIIIIII	AS:i:0	XN:i:0	XM:i:0	XO:i:0	XG:i:0	NM:i:0	MD:Z:31	YT:Z:UU
4.423630e-11	16	CP026612.1	2619758	42	31M	*	0	0	CGTGGCAAGCCAACGTTAAGCTGTTGAGTCG	IIIIIIIIIIIIIIIIIIIIIIIIIIIIIII	AS:i:0	XN:i:0	XM:i:0	XO:i:0	XG:i:0	NM:i:0	MD:Z:31	YT:Z:UU
4.424047e-11	16	CP026612.1	2619597	42	31M	*	0	0	GATAAAGCTAGCATGCCAACGGTATACAGCG	IIIIIIIIIIIIIIIIIIIIIIIIIIIIIII	AS:i:0	XN:i:0	XM:i:0	XO:i:0	XG:i:0	NM:i:0	MD:Z:31	YT:Z:UU
4.424719e-11	16	CP026612.1	2619774	42	31M	*	0	0	TAAGCTGTTGAGTCGTTTTAAGTGTAATTCG	IIIIIIIIIIIIIIIIIIIIIIIIIIIIIII	AS:i:0	XN:i:0	XM:i:0	XO:i:0	XG:i:0	NM:i:0	MD:Z:31	YT:Z:UU
4.425457e-11	0	CP026612.1	2619600	42	31M	*	0	0	AAAGCTAGCATGCCAACGGTATACAGCGAGT	IIIIIIIIIIIIIIIIIIIIIIIIIIIIIII	AS:i:0	XN:i:0	XM:i:0	XO:i:0	XG:i:0	NM:i:0	MD:Z:31	YT:Z:UU
4.427738e-11	16	CP026612.1	2619757	42	31M	*	0	0	GCGTGGCAAGCCAACGTTAAGCTGTTGAGTC	IIIIIIIIIIIIIIIIIIIIIIIIIIIIIII	AS:i:0	XN:i:0	XM:i:0	XO:i:0	XG:i:0	NM:i:0	MD:Z:31	YT:Z:UU
4.428662e-11	0	CP026612.1	2619596	42	31M	*	0	0	AGATAAAGCTAGCATGCCAACGGTATACAGC	IIIIIIIIIIIIIIIIIIIIIIIIIIIIIII	AS:i:0	XN:i:0	XM:i:0	XO:i:0	XG:i:0	NM:i:0	MD:Z:31	YT:Z:UU
4.429613e-11	0	CP026612.1	2619595	42	31M	*	0	0	CAGATAAAGCTAGCATGCCAACGGTATACAG	IIIIIIIIIIIIIIIIIIIIIIIIIIIIIII	AS:i:0	XN:i:0	XM:i:0	XO:i:0	XG:i:0	NM:i:0	MD:Z:31	YT:Z:UU
4.440511e-11	16	CP026612.1	2619606	42	31M	*	0	0	AGCATGCCAACGGTATACAGCGAGTCGCTCT	IIIIIIIIIIIIIIIIIIIIIIIIIIIIIII	AS:i:0	XN:i:0	XM:i:0	XO:i:0	XG:i:0	NM:i:0	MD:Z:31	YT:Z:UU
4.440541e-11	16	CP026612.1	2619607	42	31M	*	0	0	GCATGCCAACGGTATACAGCGAGTCGCTCTT	IIIIIIIIIIIIIIIIIIIIIIIIIIIIIII	AS:i:0	XN:i:0	XM:i:0	XO:i:0	XG:i:0	NM:i:0	MD:Z:31	YT:Z:UU
4.444510e-11	0	CP026612.1	2619601	42	31M	*	0	0	AAGCTAGCATGCCAACGGTATACAGCGAGTC	IIIIIIIIIIIIIIIIIIIIIIIIIIIIIII	AS:i:0	XN:i:0	XM:i:0	XO:i:0	XG:i:0	NM:i:0	MD:Z:31	YT:Z:UU
4.450897e-11	16	CP026612.1	2619603	42	31M	*	0	0	GCTAGCATGCCAACGGTATACAGCGAGTCGC	IIIIIIIIIIIIIIIIIIIIIIIIIIIIIII	AS:i:0	XN:i:0	XM:i:0	XO:i:0	XG:i:0	NM:i:0	MD:Z:31	YT:Z:UU
4.452744e-11	16	CP026612.1	2619605	42	31M	*	0	0	TAGCATGCCAACGGTATACAGCGAGTCGCTC	IIIIIIIIIIIIIIIIIIIIIIIIIIIIIII	AS:i:0	XN:i:0	XM:i:0	XO:i:0	XG:i:0	NM:i:0	MD:Z:31	YT:Z:UU
4.453746e-11	16	CP026612.1	2619604	42	31M	*	0	0	CTAGCATGCCAACGGTATACAGCGAGTCGCT	IIIIIIIIIIIIIIIIIIIIIIIIIIIIIII	AS:i:0	XN:i:0	XM:i:0	XO:i:0	XG:i:0	NM:i:0	MD:Z:31	YT:Z:UU
4.453754e-11	0	CP026612.1	2619602	42	31M	*	0	0	AGCTAGCATGCCAACGGTATACAGCGAGTCG	IIIIIIIIIIIIIIIIIIIIIIIIIIIIIII	AS:i:0	XN:i:0	XM:i:0	XO:i:0	XG:i:0	NM:i:0	MD:Z:31	YT:Z:UU
4.487013e-11	16	CP026612.1	2619079	42	31M	*	0	0	GAGTAGATTTTAGGTGACGGGTGGTGACAAT	IIIIIIIIIIIIIIIIIIIIIIIIIIIIIII	AS:i:0	XN:i:0	XM:i:0	XO:i:0	XG:i:0	NM:i:0	MD:Z:31	YT:Z:UU
4.487308e-11	0	CP026612.1	2619077	42	31M	*	0	0	CTGAGTAGATTTTAGGTGACGGGTGGTGACA	IIIIIIIIIIIIIIIIIIIIIIIIIIIIIII	AS:i:0	XN:i:0	XM:i:0	XO:i:0	XG:i:0	NM:i:0	MD:Z:31	YT:Z:UU
4.488952e-11	0	CP026612.1	2619078	42	31M	*	0	0	TGAGTAGATTTTAGGTGACGGGTGGTGACAA	IIIIIIIIIIIIIIIIIIIIIIIIIIIIIII	AS:i:0	XN:i:0	XM:i:0	XO:i:0	XG:i:0	NM:i:0	MD:Z:31	YT:Z:UU
4.489857e-11	0	CP026612.1	2619080	42	31M	*	0	0	AGTAGATTTTAGGTGACGGGTGGTGACAATG	IIIIIIIIIIIIIIIIIIIIIIIIIIIIIII	AS:i:0	XN:i:0	XM:i:0	XO:i:0	XG:i:0	NM:i:0	MD:Z:31	YT:Z:UU
4.491042e-11	0	CP026612.1	2619081	42	31M	*	0	0	GTAGATTTTAGGTGACGGGTGGTGACAATGA	IIIIIIIIIIIIIIIIIIIIIIIIIIIIIII	AS:i:0	XN:i:0	XM:i:0	XO:i:0	XG:i:0	NM:i:0	MD:Z:31	YT:Z:UU
4.492677e-11	0	CP026612.1	2619075	42	31M	*	0	0	CGCTGAGTAGATTTTAGGTGACGGGTGGTGA	IIIIIIIIIIIIIIIIIIIIIIIIIIIIIII	AS:i:0	XN:i:0	XM:i:0	XO:i:0	XG:i:0	NM:i:0	MD:Z:31	YT:Z:UU
4.493144e-11	16	CP026612.1	2619082	42	31M	*	0	0	TAGATTTTAGGTGACGGGTGGTGACAATGAG	IIIIIIIIIIIIIIIIIIIIIIIIIIIIIII	AS:i:0	XN:i:0	XM:i:0	XO:i:0	XG:i:0	NM:i:0	MD:Z:31	YT:Z:UU
4.493245e-11	0	CP026612.1	2619076	42	31M	*	0	0	GCTGAGTAGATTTTAGGTGACGGGTGGTGAC	IIIIIIIIIIIIIIIIIIIIIIIIIIIIIII	AS:i:0	XN:i:0	XM:i:0	XO:i:0	XG:i:0	NM:i:0	MD:Z:31	YT:Z:UU
4.493913e-11	16	CP026612.1	2619083	42	31M	*	0	0	AGATTTTAGGTGACGGGTGGTGACAATGAGT	IIIIIIIIIIIIIIIIIIIIIIIIIIIIIII	AS:i:0	XN:i:0	XM:i:0	XO:i:0	XG:i:0	NM:i:0	MD:Z:31	YT:Z:UU
4.509445e-11	16	CP026612.1	2619072	42	31M	*	0	0	CGACGCTGAGTAGATTTTAGGTGACGGGTGG	IIIIIIIIIIIIIIIIIIIIIIIIIIIIIII	AS:i:0	XN:i:0	XM:i:0	XO:i:0	XG:i:0	NM:i:0	MD:Z:31	YT:Z:UU
4.510475e-11	16	CP026612.1	2619070	42	31M	*	0	0	GCCGACGCTGAGTAGATTTTAGGTGACGGGT	IIIIIIIIIIIIIIIIIIIIIIIIIIIIIII	AS:i:0	XN:i:0	XM:i:0	XO:i:0	XG:i:0	NM:i:0	MD:Z:31	YT:Z:UU
4.511582e-11	16	CP026612.1	2619073	42	31M	*	0	0	GACGCTGAGTAGATTTTAGGTGACGGGTGGT	IIIIIIIIIIIIIIIIIIIIIIIIIIIIIII	AS:i:0	XN:i:0	XM:i:0	XO:i:0	XG:i:0	NM:i:0	MD:Z:31	YT:Z:UU
4.511979e-11	16	CP026612.1	2619071	42	31M	*	0	0	CCGACGCTGAGTAGATTTTAGGTGACGGGTG	IIIIIIIIIIIIIIIIIIIIIIIIIIIIIII	AS:i:0	XN:i:0	XM:i:0	XO:i:0	XG:i:0	NM:i:0	MD:Z:31	YT:Z:UU
4.513842e-11	0	CP026612.1	2619074	42	31M	*	0	0	ACGCTGAGTAGATTTTAGGTGACGGGTGGTG	IIIIIIIIIIIIIIIIIIIIIIIIIIIIIII	AS:i:0	XN:i:0	XM:i:0	XO:i:0	XG:i:0	NM:i:0	MD:Z:31	YT:Z:UU
4.516359e-11	16	CP026612.1	2619084	42	31M	*	0	0	GATTTTAGGTGACGGGTGGTGACAATGAGTC	IIIIIIIIIIIIIIIIIIIIIIIIIIIIIII	AS:i:0	XN:i:0	XM:i:0	XO:i:0	XG:i:0	NM:i:0	MD:Z:31	YT:Z:UU
4.519855e-11	0	CP026612.1	2619085	42	31M	*	0	0	ATTTTAGGTGACGGGTGGTGACAATGAGTCC	IIIIIIIIIIIIIIIIIIIIIIIIIIIIIII	AS:i:0	XN:i:0	XM:i:0	XO:i:0	XG:i:0	NM:i:0	MD:Z:31	YT:Z:UU
4.563900e-11	16	CP026612.1	2619093	42	31M	*	0	0	TGACGGGTGGTGACAATGAGTCCGTGTCGAG	IIIIIIIIIIIIIIIIIIIIIIIIIIIIIII	AS:i:0	XN:i:0	XM:i:0	XO:i:0	XG:i:0	NM:i:0	MD:Z:31	YT:Z:UU
4.565418e-11	0	CP026612.1	2619092	42	31M	*	0	0	GTGACGGGTGGTGACAATGAGTCCGTGTCGA	IIIIIIIIIIIIIIIIIIIIIIIIIIIIIII	AS:i:0	XN:i:0	XM:i:0	XO:i:0	XG:i:0	NM:i:0	MD:Z:31	YT:Z:UU
4.565421e-11	0	CP026612.1	2619094	42	31M	*	0	0	GACGGGTGGTGACAATGAGTCCGTGTCGAGC	IIIIIIIIIIIIIIIIIIIIIIIIIIIIIII	AS:i:0	XN:i:0	XM:i:0	XO:i:0	XG:i:0	NM:i:0	MD:Z:31	YT:Z:UU
4.566543e-11	16	CP026612.1	2619097	42	31M	*	0	0	GGGTGGTGACAATGAGTCCGTGTCGAGCGCT	IIIIIIIIIIIIIIIIIIIIIIIIIIIIIII	AS:i:0	XN:i:0	XM:i:0	XO:i:0	XG:i:0	NM:i:0	MD:Z:31	YT:Z:UU
4.567577e-11	0	CP026612.1	2619096	42	31M	*	0	0	CGGGTGGTGACAATGAGTCCGTGTCGAGCGC	IIIIIIIIIIIIIIIIIIIIIIIIIIIIIII	AS:i:0	XN:i:0	XM:i:0	XO:i:0	XG:i:0	NM:i:0	MD:Z:31	YT:Z:UU
4.567592e-11	0	CP026612.1	2619165	42	31M	*	0	0	AATTTGGCATGAGATTGGATTGCTTTTAGTC	IIIIIIIIIIIIIIIIIIIIIIIIIIIIIII	AS:i:0	XN:i:0	XM:i:0	XO:i:0	XG:i:0	NM:i:0	MD:Z:31	YT:Z:UU
4.570701e-11	0	CP026612.1	2619166	42	31M	*	0	0	ATTTGGCATGAGATTGGATTGCTTTTAGTCA	IIIIIIIIIIIIIIIIIIIIIIIIIIIIIII	AS:i:0	XN:i:0	XM:i:0	XO:i:0	XG:i:0	NM:i:0	MD:Z:31	YT:Z:UU
4.571408e-11	16	CP026612.1	2619167	42	31M	*	0	0	TTTGGCATGAGATTGGATTGCTTTTAGTCAG	IIIIIIIIIIIIIIIIIIIIIIIIIIIIIII	AS:i:0	XN:i:0	XM:i:0	XO:i:0	XG:i:0	NM:i:0	MD:Z:31	YT:Z:UU
4.572600e-11	0	CP026612.1	2619095	42	31M	*	0	0	ACGGGTGGTGACAATGAGTCCGTGTCGAGCG	IIIIIIIIIIIIIIIIIIIIIIIIIIIIIII	AS:i:0	XN:i:0	XM:i:0	XO:i:0	XG:i:0	NM:i:0	MD:Z:31	YT:Z:UU
4.574420e-11	16	CP026612.1	2619168	42	31M	*	0	0	TTGGCATGAGATTGGATTGCTTTTAGTCAGC	IIIIIIIIIIIIIIIIIIIIIIIIIIIIIII	AS:i:0	XN:i:0	XM:i:0	XO:i:0	XG:i:0	NM:i:0	MD:Z:31	YT:Z:UU
4.577524e-11	16	CP026612.1	2619164	42	31M	*	0	0	GAATTTGGCATGAGATTGGATTGCTTTTAGT	IIIIIIIIIIIIIIIIIIIIIIIIIIIIIII	AS:i:0	XN:i:0	XM:i:0	XO:i:0	XG:i:0	NM:i:0	MD:Z:31	YT:Z:UU
4.578677e-11	16	CP026612.1	2619161	42	31M	*	0	0	ATAGAATTTGGCATGAGATTGGATTGCTTTT	IIIIIIIIIIIIIIIIIIIIIIIIIIIIIII	AS:i:0	XN:i:0	XM:i:0	XO:i:0	XG:i:0	NM:i:0	MD:Z:31	YT:Z:UU
4.579139e-11	0	CP026612.1	2619163	42	31M	*	0	0	AGAATTTGGCATGAGATTGGATTGCTTTTAG	IIIIIIIIIIIIIIIIIIIIIIIIIIIIIII	AS:i:0	XN:i:0	XM:i:0	XO:i:0	XG:i:0	NM:i:0	MD:Z:31	YT:Z:UU
4.579926e-11	16	CP026612.1	2619177	42	31M	*	0	0	GATTGGATTGCTTTTAGTCAGCCTCTTATAG	IIIIIIIIIIIIIIIIIIIIIIIIIIIIIII	AS:i:0	XN:i:0	XM:i:0	XO:i:0	XG:i:0	NM:i:0	MD:Z:31	YT:Z:UU
4.580311e-11	16	CP026612.1	2619162	42	31M	*	0	0	TAGAATTTGGCATGAGATTGGATTGCTTTTA	IIIIIIIIIIIIIIIIIIIIIIIIIIIIIII	AS:i:0	XN:i:0	XM:i:0	XO:i:0	XG:i:0	NM:i:0	MD:Z:31	YT:Z:UU
4.668988e-11	16	CP026612.1	2619551	42	31M	*	0	0	TATCAGACCAGTCAACAAGTACAATGGGCAT	IIIIIIIIIIIIIIIIIIIIIIIIIIIIIII	AS:i:0	XN:i:0	XM:i:0	XO:i:0	XG:i:0	NM:i:0	MD:Z:31	YT:Z:UU
4.670383e-11	0	CP026612.1	2619550	42	31M	*	0	0	ATATCAGACCAGTCAACAAGTACAATGGGCA	IIIIIIIIIIIIIIIIIIIIIIIIIIIIIII	AS:i:0	XN:i:0	XM:i:0	XO:i:0	XG:i:0	NM:i:0	MD:Z:31	YT:Z:UU
4.696553e-11	0	CP026612.1	2619567	42	31M	*	0	0	AAGTACAATGGGCATCGTATTGCCCGAACAG	IIIIIIIIIIIIIIIIIIIIIIIIIIIIIII	AS:i:0	XN:i:0	XM:i:0	XO:i:0	XG:i:0	NM:i:0	MD:Z:31	YT:Z:UU
4.697224e-11	16	CP026612.1	2619569	42	31M	*	0	0	GTACAATGGGCATCGTATTGCCCGAACAGAT	IIIIIIIIIIIIIIIIIIIIIIIIIIIIIII	AS:i:0	XN:i:0	XM:i:0	XO:i:0	XG:i:0	NM:i:0	MD:Z:31	YT:Z:UU
4.698274e-11	0	CP026612.1	2619568	42	31M	*	0	0	AGTACAATGGGCATCGTATTGCCCGAACAGA	IIIIIIIIIIIIIIIIIIIIIIIIIIIIIII	AS:i:0	XN:i:0	XM:i:0	XO:i:0	XG:i:0	NM:i:0	MD:Z:31	YT:Z:UU
4.699354e-11	0	CP026612.1	2619566	42	31M	*	0	0	CAAGTACAATGGGCATCGTATTGCCCGAACA	IIIIIIIIIIIIIIIIIIIIIIIIIIIIIII	AS:i:0	XN:i:0	XM:i:0	XO:i:0	XG:i:0	NM:i:0	MD:Z:31	YT:Z:UU
4.700182e-11	0	CP026612.1	2619565	42	31M	*	0	0	ACAAGTACAATGGGCATCGTATTGCCCGAAC	IIIIIIIIIIIIIIIIIIIIIIIIIIIIIII	AS:i:0	XN:i:0	XM:i:0	XO:i:0	XG:i:0	NM:i:0	MD:Z:31	YT:Z:UU
4.700985e-11	0	CP026612.1	2619571	42	31M	*	0	0	ACAATGGGCATCGTATTGCCCGAACAGATAA	IIIIIIIIIIIIIIIIIIIIIIIIIIIIIII	AS:i:0	XN:i:0	XM:i:0	XO:i:0	XG:i:0	NM:i:0	MD:Z:31	YT:Z:UU
4.701284e-11	0	CP026612.1	2619570	42	31M	*	0	0	TACAATGGGCATCGTATTGCCCGAACAGATA	IIIIIIIIIIIIIIIIIIIIIIIIIIIIIII	AS:i:0	XN:i:0	XM:i:0	XO:i:0	XG:i:0	NM:i:0	MD:Z:31	YT:Z:UU
4.701370e-11	0	CP026612.1	2619564	42	31M	*	0	0	AACAAGTACAATGGGCATCGTATTGCCCGAA	IIIIIIIIIIIIIIIIIIIIIIIIIIIIIII	AS:i:0	XN:i:0	XM:i:0	XO:i:0	XG:i:0	NM:i:0	MD:Z:31	YT:Z:UU
4.702741e-11	0	CP026612.1	2619572	42	31M	*	0	0	CAATGGGCATCGTATTGCCCGAACAGATAAA	IIIIIIIIIIIIIIIIIIIIIIIIIIIIIII	AS:i:0	XN:i:0	XM:i:0	XO:i:0	XG:i:0	NM:i:0	MD:Z:31	YT:Z:UU
4.703601e-11	0	CP026612.1	2619552	42	31M	*	0	0	ATCAGACCAGTCAACAAGTACAATGGGCATC	IIIIIIIIIIIIIIIIIIIIIIIIIIIIIII	AS:i:0	XN:i:0	XM:i:0	XO:i:0	XG:i:0	NM:i:0	MD:Z:31	YT:Z:UU
4.704664e-11	0	CP026612.1	2619576	42	31M	*	0	0	GGGCATCGTATTGCCCGAACAGATAAAGCTA	IIIIIIIIIIIIIIIIIIIIIIIIIIIIIII	AS:i:0	XN:i:0	XM:i:0	XO:i:0	XG:i:0	NM:i:0	MD:Z:31	YT:Z:UU
4.705245e-11	16	CP026612.1	2619553	42	31M	*	0	0	TCAGACCAGTCAACAAGTACAATGGGCATCG	IIIIIIIIIIIIIIIIIIIIIIIIIIIIIII	AS:i:0	XN:i:0	XM:i:0	XO:i:0	XG:i:0	NM:i:0	MD:Z:31	YT:Z:UU
4.705682e-11	0	CP026612.1	2619573	42	31M	*	0	0	AATGGGCATCGTATTGCCCGAACAGATAAAG	IIIIIIIIIIIIIIIIIIIIIIIIIIIIIII	AS:i:0	XN:i:0	XM:i:0	XO:i:0	XG:i:0	NM:i:0	MD:Z:31	YT:Z:UU
4.706562e-11	0	CP026612.1	2619574	42	31M	*	0	0	ATGGGCATCGTATTGCCCGAACAGATAAAGC	IIIIIIIIIIIIIIIIIIIIIIIIIIIIIII	AS:i:0	XN:i:0	XM:i:0	XO:i:0	XG:i:0	NM:i:0	MD:Z:31	YT:Z:UU
4.706635e-11	16	CP026612.1	2619577	42	31M	*	0	0	GGCATCGTATTGCCCGAACAGATAAAGCTAG	IIIIIIIIIIIIIIIIIIIIIIIIIIIIIII	AS:i:0	XN:i:0	XM:i:0	XO:i:0	XG:i:0	NM:i:0	MD:Z:31	YT:Z:UU
4.706706e-11	16	CP026612.1	2619575	42	31M	*	0	0	TGGGCATCGTATTGCCCGAACAGATAAAGCT	IIIIIIIIIIIIIIIIIIIIIIIIIIIIIII	AS:i:0	XN:i:0	XM:i:0	XO:i:0	XG:i:0	NM:i:0	MD:Z:31	YT:Z:UU
4.797990e-11	0	CP026612.1	2619486	42	31M	*	0	0	AGTAACAGAACGACCGTGTAGTGCGACTGAA	IIIIIIIIIIIIIIIIIIIIIIIIIIIIIII	AS:i:0	XN:i:0	XM:i:0	XO:i:0	XG:i:0	NM:i:0	MD:Z:31	YT:Z:UU
4.798862e-11	16	CP026612.1	2619100	42	31M	*	0	0	TGGTGACAATGAGTCCGTGTCGAGCGCTGAT	IIIIIIIIIIIIIIIIIIIIIIIIIIIIIII	AS:i:0	XN:i:0	XM:i:0	XO:i:0	XG:i:0	NM:i:0	MD:Z:31	YT:Z:UU
4.799770e-11	0	CP026612.1	2619099	42	31M	*	0	0	GTGGTGACAATGAGTCCGTGTCGAGCGCTGA	IIIIIIIIIIIIIIIIIIIIIIIIIIIIIII	AS:i:0	XN:i:0	XM:i:0	XO:i:0	XG:i:0	NM:i:0	MD:Z:31	YT:Z:UU
4.801019e-11	16	CP026612.1	2619105	42	31M	*	0	0	ACAATGAGTCCGTGTCGAGCGCTGATTTTTT	IIIIIIIIIIIIIIIIIIIIIIIIIIIIIII	AS:i:0	XN:i:0	XM:i:0	XO:i:0	XG:i:0	NM:i:0	MD:Z:31	YT:Z:UU
4.802088e-11	16	CP026612.1	2619098	42	31M	*	0	0	GGTGGTGACAATGAGTCCGTGTCGAGCGCTG	IIIIIIIIIIIIIIIIIIIIIIIIIIIIIII	AS:i:0	XN:i:0	XM:i:0	XO:i:0	XG:i:0	NM:i:0	MD:Z:31	YT:Z:UU
4.803263e-11	16	CP026612.1	2619104	42	31M	*	0	0	GACAATGAGTCCGTGTCGAGCGCTGATTTTT	IIIIIIIIIIIIIIIIIIIIIIIIIIIIIII	AS:i:0	XN:i:0	XM:i:0	XO:i:0	XG:i:0	NM:i:0	MD:Z:31	YT:Z:UU
4.804021e-11	16	CP026612.1	2619103	42	31M	*	0	0	TGACAATGAGTCCGTGTCGAGCGCTGATTTT	IIIIIIIIIIIIIIIIIIIIIIIIIIIIIII	AS:i:0	XN:i:0	XM:i:0	XO:i:0	XG:i:0	NM:i:0	MD:Z:31	YT:Z:UU
4.804318e-11	0	CP026612.1	2619106	42	31M	*	0	0	CAATGAGTCCGTGTCGAGCGCTGATTTTTTC	IIIIIIIIIIIIIIIIIIIIIIIIIIIIIII	AS:i:0	XN:i:0	XM:i:0	XO:i:0	XG:i:0	NM:i:0	MD:Z:31	YT:Z:UU
4.806212e-11	16	CP026612.1	2619102	42	31M	*	0	0	GTGACAATGAGTCCGTGTCGAGCGCTGATTT	IIIIIIIIIIIIIIIIIIIIIIIIIIIIIII	AS:i:0	XN:i:0	XM:i:0	XO:i:0	XG:i:0	NM:i:0	MD:Z:31	YT:Z:UU
4.806228e-11	16	CP026612.1	2619101	42	31M	*	0	0	GGTGACAATGAGTCCGTGTCGAGCGCTGATT	IIIIIIIIIIIIIIIIIIIIIIIIIIIIIII	AS:i:0	XN:i:0	XM:i:0	XO:i:0	XG:i:0	NM:i:0	MD:Z:31	YT:Z:UU
4.811566e-11	0	CP026612.1	2619107	42	31M	*	0	0	AATGAGTCCGTGTCGAGCGCTGATTTTTTCG	IIIIIIIIIIIIIIIIIIIIIIIIIIIIIII	AS:i:0	XN:i:0	XM:i:0	XO:i:0	XG:i:0	NM:i:0	MD:Z:31	YT:Z:UU
4.814480e-11	0	CP026612.1	2619108	42	31M	*	0	0	ATGAGTCCGTGTCGAGCGCTGATTTTTTCGG	IIIIIIIIIIIIIIIIIIIIIIIIIIIIIII	AS:i:0	XN:i:0	XM:i:0	XO:i:0	XG:i:0	NM:i:0	MD:Z:31	YT:Z:UU
4.830499e-11	0	CP026612.1	2619461	42	31M	*	0	0	AAAGCGGGAACGCTTTCTCATAAAGAGTAAC	IIIIIIIIIIIIIIIIIIIIIIIIIIIIIII	AS:i:0	XN:i:0	XM:i:0	XO:i:0	XG:i:0	NM:i:0	MD:Z:31	YT:Z:UU
4.832873e-11	0	CP026612.1	2619462	42	31M	*	0	0	AAGCGGGAACGCTTTCTCATAAAGAGTAACA	IIIIIIIIIIIIIIIIIIIIIIIIIIIIIII	AS:i:0	XN:i:0	XM:i:0	XO:i:0	XG:i:0	NM:i:0	MD:Z:31	YT:Z:UU
4.833601e-11	0	CP026612.1	2619460	42	31M	*	0	0	GAAAGCGGGAACGCTTTCTCATAAAGAGTAA	IIIIIIIIIIIIIIIIIIIIIIIIIIIIIII	AS:i:0	XN:i:0	XM:i:0	XO:i:0	XG:i:0	NM:i:0	MD:Z:31	YT:Z:UU
4.834879e-11	16	CP026612.1	2619458	42	31M	*	0	0	CTGAAAGCGGGAACGCTTTCTCATAAAGAGT	IIIIIIIIIIIIIIIIIIIIIIIIIIIIIII	AS:i:0	XN:i:0	XM:i:0	XO:i:0	XG:i:0	NM:i:0	MD:Z:31	YT:Z:UU
4.835515e-11	16	CP026612.1	2619459	42	31M	*	0	0	TGAAAGCGGGAACGCTTTCTCATAAAGAGTA	IIIIIIIIIIIIIIIIIIIIIIIIIIIIIII	AS:i:0	XN:i:0	XM:i:0	XO:i:0	XG:i:0	NM:i:0	MD:Z:31	YT:Z:UU
4.898381e-11	0	CP026612.1	2619555	42	31M	*	0	0	AGACCAGTCAACAAGTACAATGGGCATCGTA	IIIIIIIIIIIIIIIIIIIIIIIIIIIIIII	AS:i:0	XN:i:0	XM:i:0	XO:i:0	XG:i:0	NM:i:0	MD:Z:31	YT:Z:UU
4.898587e-11	16	CP026612.1	2619557	42	31M	*	0	0	ACCAGTCAACAAGTACAATGGGCATCGTATT	IIIIIIIIIIIIIIIIIIIIIIIIIIIIIII	AS:i:0	XN:i:0	XM:i:0	XO:i:0	XG:i:0	NM:i:0	MD:Z:31	YT:Z:UU
4.900033e-11	16	CP026612.1	2619556	42	31M	*	0	0	GACCAGTCAACAAGTACAATGGGCATCGTAT	IIIIIIIIIIIIIIIIIIIIIIIIIIIIIII	AS:i:0	XN:i:0	XM:i:0	XO:i:0	XG:i:0	NM:i:0	MD:Z:31	YT:Z:UU
4.900602e-11	0	CP026612.1	2619560	42	31M	*	0	0	AGTCAACAAGTACAATGGGCATCGTATTGCC	IIIIIIIIIIIIIIIIIIIIIIIIIIIIIII	AS:i:0	XN:i:0	XM:i:0	XO:i:0	XG:i:0	NM:i:0	MD:Z:31	YT:Z:UU
4.901186e-11	16	CP026612.1	2619562	42	31M	*	0	0	TCAACAAGTACAATGGGCATCGTATTGCCCG	IIIIIIIIIIIIIIIIIIIIIIIIIIIIIII	AS:i:0	XN:i:0	XM:i:0	XO:i:0	XG:i:0	NM:i:0	MD:Z:31	YT:Z:UU
4.901342e-11	0	CP026612.1	2619563	42	31M	*	0	0	CAACAAGTACAATGGGCATCGTATTGCCCGA	IIIIIIIIIIIIIIIIIIIIIIIIIIIIIII	AS:i:0	XN:i:0	XM:i:0	XO:i:0	XG:i:0	NM:i:0	MD:Z:31	YT:Z:UU
4.901880e-11	16	CP026612.1	2619554	42	31M	*	0	0	CAGACCAGTCAACAAGTACAATGGGCATCGT	IIIIIIIIIIIIIIIIIIIIIIIIIIIIIII	AS:i:0	XN:i:0	XM:i:0	XO:i:0	XG:i:0	NM:i:0	MD:Z:31	YT:Z:UU
4.902151e-11	16	CP026612.1	2619561	42	31M	*	0	0	GTCAACAAGTACAATGGGCATCGTATTGCCC	IIIIIIIIIIIIIIIIIIIIIIIIIIIIIII	AS:i:0	XN:i:0	XM:i:0	XO:i:0	XG:i:0	NM:i:0	MD:Z:31	YT:Z:UU
4.902867e-11	16	CP026612.1	2619558	42	31M	*	0	0	CCAGTCAACAAGTACAATGGGCATCGTATTG	IIIIIIIIIIIIIIIIIIIIIIIIIIIIIII	AS:i:0	XN:i:0	XM:i:0	XO:i:0	XG:i:0	NM:i:0	MD:Z:31	YT:Z:UU
4.907431e-11	0	CP026612.1	2619559	42	31M	*	0	0	CAGTCAACAAGTACAATGGGCATCGTATTGC	IIIIIIIIIIIIIIIIIIIIIIIIIIIIIII	AS:i:0	XN:i:0	XM:i:0	XO:i:0	XG:i:0	NM:i:0	MD:Z:31	YT:Z:UU
4.911321e-11	16	CP026612.1	2619457	42	31M	*	0	0	TCTGAAAGCGGGAACGCTTTCTCATAAAGAG	IIIIIIIIIIIIIIIIIIIIIIIIIIIIIII	AS:i:0	XN:i:0	XM:i:0	XO:i:0	XG:i:0	NM:i:0	MD:Z:31	YT:Z:UU
4.912764e-11	0	CP026612.1	2619456	42	31M	*	0	0	CTCTGAAAGCGGGAACGCTTTCTCATAAAGA	IIIIIIIIIIIIIIIIIIIIIIIIIIIIIII	AS:i:0	XN:i:0	XM:i:0	XO:i:0	XG:i:0	NM:i:0	MD:Z:31	YT:Z:UU
4.958866e-11	16	CP026612.1	2619112	42	31M	*	0	0	GTCCGTGTCGAGCGCTGATTTTTTCGGCCTT	IIIIIIIIIIIIIIIIIIIIIIIIIIIIIII	AS:i:0	XN:i:0	XM:i:0	XO:i:0	XG:i:0	NM:i:0	MD:Z:31	YT:Z:UU
4.964155e-11	16	CP026612.1	2619111	42	31M	*	0	0	AGTCCGTGTCGAGCGCTGATTTTTTCGGCCT	IIIIIIIIIIIIIIIIIIIIIIIIIIIIIII	AS:i:0	XN:i:0	XM:i:0	XO:i:0	XG:i:0	NM:i:0	MD:Z:31	YT:Z:UU
4.965210e-11	0	CP026612.1	2619114	42	31M	*	0	0	CCGTGTCGAGCGCTGATTTTTTCGGCCTTTA	IIIIIIIIIIIIIIIIIIIIIIIIIIIIIII	AS:i:0	XN:i:0	XM:i:0	XO:i:0	XG:i:0	NM:i:0	MD:Z:31	YT:Z:UU
4.965539e-11	0	CP026612.1	2619115	42	31M	*	0	0	CGTGTCGAGCGCTGATTTTTTCGGCCTTTAG	IIIIIIIIIIIIIIIIIIIIIIIIIIIIIII	AS:i:0	XN:i:0	XM:i:0	XO:i:0	XG:i:0	NM:i:0	MD:Z:31	YT:Z:UU
4.966042e-11	16	CP026612.1	2619113	42	31M	*	0	0	TCCGTGTCGAGCGCTGATTTTTTCGGCCTTT	IIIIIIIIIIIIIIIIIIIIIIIIIIIIIII	AS:i:0	XN:i:0	XM:i:0	XO:i:0	XG:i:0	NM:i:0	MD:Z:31	YT:Z:UU
4.970579e-11	0	CP026612.1	2619110	42	31M	*	0	0	GAGTCCGTGTCGAGCGCTGATTTTTTCGGCC	IIIIIIIIIIIIIIIIIIIIIIIIIIIIIII	AS:i:0	XN:i:0	XM:i:0	XO:i:0	XG:i:0	NM:i:0	MD:Z:31	YT:Z:UU
4.972753e-11	0	CP026612.1	2619116	42	31M	*	0	0	GTGTCGAGCGCTGATTTTTTCGGCCTTTAGA	IIIIIIIIIIIIIIIIIIIIIIIIIIIIIII	AS:i:0	XN:i:0	XM:i:0	XO:i:0	XG:i:0	NM:i:0	MD:Z:31	YT:Z:UU
4.973002e-11	16	CP026612.1	2619109	42	31M	*	0	0	TGAGTCCGTGTCGAGCGCTGATTTTTTCGGC	IIIIIIIIIIIIIIIIIIIIIIIIIIIIIII	AS:i:0	XN:i:0	XM:i:0	XO:i:0	XG:i:0	NM:i:0	MD:Z:31	YT:Z:UU
4.977370e-11	16	CP026612.1	2619117	42	31M	*	0	0	TGTCGAGCGCTGATTTTTTCGGCCTTTAGAG	IIIIIIIIIIIIIIIIIIIIIIIIIIIIIII	AS:i:0	XN:i:0	XM:i:0	XO:i:0	XG:i:0	NM:i:0	MD:Z:31	YT:Z:UU
4.984274e-11	16	CP026612.1	2619503	42	31M	*	0	0	GTAGTGCGACTGAAGCTCGCAATACCATAAG	IIIIIIIIIIIIIIIIIIIIIIIIIIIIIII	AS:i:0	XN:i:0	XM:i:0	XO:i:0	XG:i:0	NM:i:0	MD:Z:31	YT:Z:UU
4.988203e-11	0	CP026612.1	2619502	42	31M	*	0	0	TGTAGTGCGACTGAAGCTCGCAATACCATAA	IIIIIIIIIIIIIIIIIIIIIIIIIIIIIII	AS:i:0	XN:i:0	XM:i:0	XO:i:0	XG:i:0	NM:i:0	MD:Z:31	YT:Z:UU
4.988267e-11	16	CP026612.1	2619118	42	31M	*	0	0	GTCGAGCGCTGATTTTTTCGGCCTTTAGAGC	IIIIIIIIIIIIIIIIIIIIIIIIIIIIIII	AS:i:0	XN:i:0	XM:i:0	XO:i:0	XG:i:0	NM:i:0	MD:Z:31	YT:Z:UU
4.992952e-11	0	CP026612.1	2619501	42	31M	*	0	0	GTGTAGTGCGACTGAAGCTCGCAATACCATA	IIIIIIIIIIIIIIIIIIIIIIIIIIIIIII	AS:i:0	XN:i:0	XM:i:0	XO:i:0	XG:i:0	NM:i:0	MD:Z:31	YT:Z:UU
4.995532e-11	0	CP026612.1	2619499	42	31M	*	0	0	CCGTGTAGTGCGACTGAAGCTCGCAATACCA	IIIIIIIIIIIIIIIIIIIIIIIIIIIIIII	AS:i:0	XN:i:0	XM:i:0	XO:i:0	XG:i:0	NM:i:0	MD:Z:31	YT:Z:UU
4.996532e-11	16	CP026612.1	2619500	42	31M	*	0	0	CGTGTAGTGCGACTGAAGCTCGCAATACCAT	IIIIIIIIIIIIIIIIIIIIIIIIIIIIIII	AS:i:0	XN:i:0	XM:i:0	XO:i:0	XG:i:0	NM:i:0	MD:Z:31	YT:Z:UU
4.999454e-11	0	CP026612.1	2619497	42	31M	*	0	0	GACCGTGTAGTGCGACTGAAGCTCGCAATAC	IIIIIIIIIIIIIIIIIIIIIIIIIIIIIII	AS:i:0	XN:i:0	XM:i:0	XO:i:0	XG:i:0	NM:i:0	MD:Z:31	YT:Z:UU
5.000122e-11	0	CP026612.1	2619498	42	31M	*	0	0	ACCGTGTAGTGCGACTGAAGCTCGCAATACC	IIIIIIIIIIIIIIIIIIIIIIIIIIIIIII	AS:i:0	XN:i:0	XM:i:0	XO:i:0	XG:i:0	NM:i:0	MD:Z:31	YT:Z:UU
5.010676e-11	0	CP026612.1	2619496	42	31M	*	0	0	CGACCGTGTAGTGCGACTGAAGCTCGCAATA	IIIIIIIIIIIIIIIIIIIIIIIIIIIIIII	AS:i:0	XN:i:0	XM:i:0	XO:i:0	XG:i:0	NM:i:0	MD:Z:31	YT:Z:UU
5.013177e-11	0	CP026612.1	2619495	42	31M	*	0	0	ACGACCGTGTAGTGCGACTGAAGCTCGCAAT	IIIIIIIIIIIIIIIIIIIIIIIIIIIIIII	AS:i:0	XN:i:0	XM:i:0	XO:i:0	XG:i:0	NM:i:0	MD:Z:31	YT:Z:UU
5.014086e-11	0	CP026612.1	2619494	42	31M	*	0	0	AACGACCGTGTAGTGCGACTGAAGCTCGCAA	IIIIIIIIIIIIIIIIIIIIIIIIIIIIIII	AS:i:0	XN:i:0	XM:i:0	XO:i:0	XG:i:0	NM:i:0	MD:Z:31	YT:Z:UU
5.017667e-11	0	CP026612.1	2619492	42	31M	*	0	0	AGAACGACCGTGTAGTGCGACTGAAGCTCGC	IIIIIIIIIIIIIIIIIIIIIIIIIIIIIII	AS:i:0	XN:i:0	XM:i:0	XO:i:0	XG:i:0	NM:i:0	MD:Z:31	YT:Z:UU
5.018449e-11	0	CP026612.1	2619493	42	31M	*	0	0	GAACGACCGTGTAGTGCGACTGAAGCTCGCA	IIIIIIIIIIIIIIIIIIIIIIIIIIIIIII	AS:i:0	XN:i:0	XM:i:0	XO:i:0	XG:i:0	NM:i:0	MD:Z:31	YT:Z:UU
5.049940e-11	16	CP026612.1	2619121	42	31M	*	0	0	GAGCGCTGATTTTTTCGGCCTTTAGAGCGAG	IIIIIIIIIIIIIIIIIIIIIIIIIIIIIII	AS:i:0	XN:i:0	XM:i:0	XO:i:0	XG:i:0	NM:i:0	MD:Z:31	YT:Z:UU
5.051378e-11	0	CP026612.1	2619120	42	31M	*	0	0	CGAGCGCTGATTTTTTCGGCCTTTAGAGCGA	IIIIIIIIIIIIIIIIIIIIIIIIIIIIIII	AS:i:0	XN:i:0	XM:i:0	XO:i:0	XG:i:0	NM:i:0	MD:Z:31	YT:Z:UU
5.051412e-11	16	CP026612.1	2619123	42	31M	*	0	0	GCGCTGATTTTTTCGGCCTTTAGAGCGAGAT	IIIIIIIIIIIIIIIIIIIIIIIIIIIIIII	AS:i:0	XN:i:0	XM:i:0	XO:i:0	XG:i:0	NM:i:0	MD:Z:31	YT:Z:UU
5.052404e-11	16	CP026612.1	2619119	42	31M	*	0	0	TCGAGCGCTGATTTTTTCGGCCTTTAGAGCG	IIIIIIIIIIIIIIIIIIIIIIIIIIIIIII	AS:i:0	XN:i:0	XM:i:0	XO:i:0	XG:i:0	NM:i:0	MD:Z:31	YT:Z:UU
5.053742e-11	0	CP026612.1	2619122	42	31M	*	0	0	AGCGCTGATTTTTTCGGCCTTTAGAGCGAGA	IIIIIIIIIIIIIIIIIIIIIIIIIIIIIII	AS:i:0	XN:i:0	XM:i:0	XO:i:0	XG:i:0	NM:i:0	MD:Z:31	YT:Z:UU
5.073795e-11	16	CP026612.1	2619124	42	31M	*	0	0	CGCTGATTTTTTCGGCCTTTAGAGCGAGATT	IIIIIIIIIIIIIIIIIIIIIIIIIIIIIII	AS:i:0	XN:i:0	XM:i:0	XO:i:0	XG:i:0	NM:i:0	MD:Z:31	YT:Z:UU
5.075363e-11	16	CP026612.1	2619125	42	31M	*	0	0	GCTGATTTTTTCGGCCTTTAGAGCGAGATTT	IIIIIIIIIIIIIIIIIIIIIIIIIIIIIII	AS:i:0	XN:i:0	XM:i:0	XO:i:0	XG:i:0	NM:i:0	MD:Z:31	YT:Z:UU
5.127860e-11	0	CP026612.1	2619579	42	31M	*	0	0	CATCGTATTGCCCGAACAGATAAAGCTAGCA	IIIIIIIIIIIIIIIIIIIIIIIIIIIIIII	AS:i:0	XN:i:0	XM:i:0	XO:i:0	XG:i:0	NM:i:0	MD:Z:31	YT:Z:UU
5.128474e-11	0	CP026612.1	2619578	42	31M	*	0	0	GCATCGTATTGCCCGAACAGATAAAGCTAGC	IIIIIIIIIIIIIIIIIIIIIIIIIIIIIII	AS:i:0	XN:i:0	XM:i:0	XO:i:0	XG:i:0	NM:i:0	MD:Z:31	YT:Z:UU
5.128829e-11	16	CP026612.1	2619455	42	31M	*	0	0	GCTCTGAAAGCGGGAACGCTTTCTCATAAAG	IIIIIIIIIIIIIIIIIIIIIIIIIIIIIII	AS:i:0	XN:i:0	XM:i:0	XO:i:0	XG:i:0	NM:i:0	MD:Z:31	YT:Z:UU
5.132776e-11	0	CP026612.1	2619452	42	31M	*	0	0	ATTGCTCTGAAAGCGGGAACGCTTTCTCATA	IIIIIIIIIIIIIIIIIIIIIIIIIIIIIII	AS:i:0	XN:i:0	XM:i:0	XO:i:0	XG:i:0	NM:i:0	MD:Z:31	YT:Z:UU
5.135038e-11	16	CP026612.1	2619267	42	31M	*	0	0	TTCCGCTCCTAGGTCTGCATATTGTACTTTT	IIIIIIIIIIIIIIIIIIIIIIIIIIIIIII	AS:i:0	XN:i:0	XM:i:0	XO:i:0	XG:i:0	NM:i:0	MD:Z:31	YT:Z:UU
5.135038e-11	16	CP026612.1	2619266	42	31M	*	0	0	TTTCCGCTCCTAGGTCTGCATATTGTACTTT	IIIIIIIIIIIIIIIIIIIIIIIIIIIIIII	AS:i:0	XN:i:0	XM:i:0	XO:i:0	XG:i:0	NM:i:0	MD:Z:31	YT:Z:UU
5.135038e-11	16	CP026612.1	2619265	42	31M	*	0	0	TTTTCCGCTCCTAGGTCTGCATATTGTACTT	IIIIIIIIIIIIIIIIIIIIIIIIIIIIIII	AS:i:0	XN:i:0	XM:i:0	XO:i:0	XG:i:0	NM:i:0	MD:Z:31	YT:Z:UU
5.135038e-11	16	CP026612.1	2619270	42	31M	*	0	0	CGCTCCTAGGTCTGCATATTGTACTTTTCCT	IIIIIIIIIIIIIIIIIIIIIIIIIIIIIII	AS:i:0	XN:i:0	XM:i:0	XO:i:0	XG:i:0	NM:i:0	MD:Z:31	YT:Z:UU
5.135038e-11	16	CP026612.1	2619264	42	31M	*	0	0	GTTTTCCGCTCCTAGGTCTGCATATTGTACT	IIIIIIIIIIIIIIIIIIIIIIIIIIIIIII	AS:i:0	XN:i:0	XM:i:0	XO:i:0	XG:i:0	NM:i:0	MD:Z:31	YT:Z:UU
5.135038e-11	0	CP026612.1	2619263	42	31M	*	0	0	AGTTTTCCGCTCCTAGGTCTGCATATTGTAC	IIIIIIIIIIIIIIIIIIIIIIIIIIIIIII	AS:i:0	XN:i:0	XM:i:0	XO:i:0	XG:i:0	NM:i:0	MD:Z:31	YT:Z:UU
5.135038e-11	0	CP026612.1	2619269	42	31M	*	0	0	CCGCTCCTAGGTCTGCATATTGTACTTTTCC	IIIIIIIIIIIIIIIIIIIIIIIIIIIIIII	AS:i:0	XN:i:0	XM:i:0	XO:i:0	XG:i:0	NM:i:0	MD:Z:31	YT:Z:UU
5.135038e-11	16	CP026612.1	2619268	42	31M	*	0	0	TCCGCTCCTAGGTCTGCATATTGTACTTTTC	IIIIIIIIIIIIIIIIIIIIIIIIIIIIIII	AS:i:0	XN:i:0	XM:i:0	XO:i:0	XG:i:0	NM:i:0	MD:Z:31	YT:Z:UU
5.135038e-11	16	CP026612.1	2619271	42	31M	*	0	0	GCTCCTAGGTCTGCATATTGTACTTTTCCTC	IIIIIIIIIIIIIIIIIIIIIIIIIIIIIII	AS:i:0	XN:i:0	XM:i:0	XO:i:0	XG:i:0	NM:i:0	MD:Z:31	YT:Z:UU
5.135695e-11	16	CP026612.1	2619453	42	31M	*	0	0	TTGCTCTGAAAGCGGGAACGCTTTCTCATAA	IIIIIIIIIIIIIIIIIIIIIIIIIIIIIII	AS:i:0	XN:i:0	XM:i:0	XO:i:0	XG:i:0	NM:i:0	MD:Z:31	YT:Z:UU
5.136011e-11	16	CP026612.1	2619451	42	31M	*	0	0	CATTGCTCTGAAAGCGGGAACGCTTTCTCAT	IIIIIIIIIIIIIIIIIIIIIIIIIIIIIII	AS:i:0	XN:i:0	XM:i:0	XO:i:0	XG:i:0	NM:i:0	MD:Z:31	YT:Z:UU
5.136333e-11	16	CP026612.1	2619448	42	31M	*	0	0	GAACATTGCTCTGAAAGCGGGAACGCTTTCT	IIIIIIIIIIIIIIIIIIIIIIIIIIIIIII	AS:i:0	XN:i:0	XM:i:0	XO:i:0	XG:i:0	NM:i:0	MD:Z:31	YT:Z:UU
5.136796e-11	0	CP026612.1	2619449	42	31M	*	0	0	AACATTGCTCTGAAAGCGGGAACGCTTTCTC	IIIIIIIIIIIIIIIIIIIIIIIIIIIIIII	AS:i:0	XN:i:0	XM:i:0	XO:i:0	XG:i:0	NM:i:0	MD:Z:31	YT:Z:UU
5.137097e-11	0	CP026612.1	2619454	42	31M	*	0	0	TGCTCTGAAAGCGGGAACGCTTTCTCATAAA	IIIIIIIIIIIIIIIIIIIIIIIIIIIIIII	AS:i:0	XN:i:0	XM:i:0	XO:i:0	XG:i:0	NM:i:0	MD:Z:31	YT:Z:UU
5.138107e-11	16	CP026612.1	2619447	42	31M	*	0	0	TGAACATTGCTCTGAAAGCGGGAACGCTTTC	IIIIIIIIIIIIIIIIIIIIIIIIIIIIIII	AS:i:0	XN:i:0	XM:i:0	XO:i:0	XG:i:0	NM:i:0	MD:Z:31	YT:Z:UU
5.138924e-11	0	CP026612.1	2619450	42	31M	*	0	0	ACATTGCTCTGAAAGCGGGAACGCTTTCTCA	IIIIIIIIIIIIIIIIIIIIIIIIIIIIIII	AS:i:0	XN:i:0	XM:i:0	XO:i:0	XG:i:0	NM:i:0	MD:Z:31	YT:Z:UU
5.140973e-11	16	CP026612.1	2619444	42	31M	*	0	0	CTTTGAACATTGCTCTGAAAGCGGGAACGCT	IIIIIIIIIIIIIIIIIIIIIIIIIIIIIII	AS:i:0	XN:i:0	XM:i:0	XO:i:0	XG:i:0	NM:i:0	MD:Z:31	YT:Z:UU
5.141823e-11	16	CP026612.1	2619446	42	31M	*	0	0	TTGAACATTGCTCTGAAAGCGGGAACGCTTT	IIIIIIIIIIIIIIIIIIIIIIIIIIIIIII	AS:i:0	XN:i:0	XM:i:0	XO:i:0	XG:i:0	NM:i:0	MD:Z:31	YT:Z:UU
5.143628e-11	16	CP026612.1	2619445	42	31M	*	0	0	TTTGAACATTGCTCTGAAAGCGGGAACGCTT	IIIIIIIIIIIIIIIIIIIIIIIIIIIIIII	AS:i:0	XN:i:0	XM:i:0	XO:i:0	XG:i:0	NM:i:0	MD:Z:31	YT:Z:UU
5.192367e-11	0	CP026612.1	2619580	42	31M	*	0	0	ATCGTATTGCCCGAACAGATAAAGCTAGCAT	IIIIIIIIIIIIIIIIIIIIIIIIIIIIIII	AS:i:0	XN:i:0	XM:i:0	XO:i:0	XG:i:0	NM:i:0	MD:Z:31	YT:Z:UU
5.244029e-11	0	CP026612.1	2619482	42	31M	*	0	0	AAAGAGTAACAGAACGACCGTGTAGTGCGAC	IIIIIIIIIIIIIIIIIIIIIIIIIIIIIII	AS:i:0	XN:i:0	XM:i:0	XO:i:0	XG:i:0	NM:i:0	MD:Z:31	YT:Z:UU
5.246149e-11	0	CP026612.1	2619463	42	31M	*	0	0	AGCGGGAACGCTTTCTCATAAAGAGTAACAG	IIIIIIIIIIIIIIIIIIIIIIIIIIIIIII	AS:i:0	XN:i:0	XM:i:0	XO:i:0	XG:i:0	NM:i:0	MD:Z:31	YT:Z:UU
5.247362e-11	0	CP026612.1	2619483	42	31M	*	0	0	AAGAGTAACAGAACGACCGTGTAGTGCGACT	IIIIIIIIIIIIIIIIIIIIIIIIIIIIIII	AS:i:0	XN:i:0	XM:i:0	XO:i:0	XG:i:0	NM:i:0	MD:Z:31	YT:Z:UU
5.250161e-11	0	CP026612.1	2619480	42	31M	*	0	0	ATAAAGAGTAACAGAACGACCGTGTAGTGCG	IIIIIIIIIIIIIIIIIIIIIIIIIIIIIII	AS:i:0	XN:i:0	XM:i:0	XO:i:0	XG:i:0	NM:i:0	MD:Z:31	YT:Z:UU
5.251513e-11	0	CP026612.1	2619481	42	31M	*	0	0	TAAAGAGTAACAGAACGACCGTGTAGTGCGA	IIIIIIIIIIIIIIIIIIIIIIIIIIIIIII	AS:i:0	XN:i:0	XM:i:0	XO:i:0	XG:i:0	NM:i:0	MD:Z:31	YT:Z:UU
5.252456e-11	0	CP026612.1	2619464	42	31M	*	0	0	GCGGGAACGCTTTCTCATAAAGAGTAACAGA	IIIIIIIIIIIIIIIIIIIIIIIIIIIIIII	AS:i:0	XN:i:0	XM:i:0	XO:i:0	XG:i:0	NM:i:0	MD:Z:31	YT:Z:UU
5.253785e-11	0	CP026612.1	2619469	42	31M	*	0	0	AACGCTTTCTCATAAAGAGTAACAGAACGAC	IIIIIIIIIIIIIIIIIIIIIIIIIIIIIII	AS:i:0	XN:i:0	XM:i:0	XO:i:0	XG:i:0	NM:i:0	MD:Z:31	YT:Z:UU
5.253846e-11	16	CP026612.1	2619473	42	31M	*	0	0	CTTTCTCATAAAGAGTAACAGAACGACCGTG	IIIIIIIIIIIIIIIIIIIIIIIIIIIIIII	AS:i:0	XN:i:0	XM:i:0	XO:i:0	XG:i:0	NM:i:0	MD:Z:31	YT:Z:UU
5.254588e-11	0	CP026612.1	2619485	42	31M	*	0	0	GAGTAACAGAACGACCGTGTAGTGCGACTGA	IIIIIIIIIIIIIIIIIIIIIIIIIIIIIII	AS:i:0	XN:i:0	XM:i:0	XO:i:0	XG:i:0	NM:i:0	MD:Z:31	YT:Z:UU
5.254911e-11	0	CP026612.1	2619470	42	31M	*	0	0	ACGCTTTCTCATAAAGAGTAACAGAACGACC	IIIIIIIIIIIIIIIIIIIIIIIIIIIIIII	AS:i:0	XN:i:0	XM:i:0	XO:i:0	XG:i:0	NM:i:0	MD:Z:31	YT:Z:UU
5.255164e-11	16	CP026612.1	2619475	42	31M	*	0	0	TTCTCATAAAGAGTAACAGAACGACCGTGTA	IIIIIIIIIIIIIIIIIIIIIIIIIIIIIII	AS:i:0	XN:i:0	XM:i:0	XO:i:0	XG:i:0	NM:i:0	MD:Z:31	YT:Z:UU
5.255271e-11	0	CP026612.1	2619466	42	31M	*	0	0	GGGAACGCTTTCTCATAAAGAGTAACAGAAC	IIIIIIIIIIIIIIIIIIIIIIIIIIIIIII	AS:i:0	XN:i:0	XM:i:0	XO:i:0	XG:i:0	NM:i:0	MD:Z:31	YT:Z:UU
5.256219e-11	16	CP026612.1	2619474	42	31M	*	0	0	TTTCTCATAAAGAGTAACAGAACGACCGTGT	IIIIIIIIIIIIIIIIIIIIIIIIIIIIIII	AS:i:0	XN:i:0	XM:i:0	XO:i:0	XG:i:0	NM:i:0	MD:Z:31	YT:Z:UU
5.256659e-11	0	CP026612.1	2619484	42	31M	*	0	0	AGAGTAACAGAACGACCGTGTAGTGCGACTG	IIIIIIIIIIIIIIIIIIIIIIIIIIIIIII	AS:i:0	XN:i:0	XM:i:0	XO:i:0	XG:i:0	NM:i:0	MD:Z:31	YT:Z:UU
5.256886e-11	16	CP026612.1	2619472	42	31M	*	0	0	GCTTTCTCATAAAGAGTAACAGAACGACCGT	IIIIIIIIIIIIIIIIIIIIIIIIIIIIIII	AS:i:0	XN:i:0	XM:i:0	XO:i:0	XG:i:0	NM:i:0	MD:Z:31	YT:Z:UU
5.257120e-11	16	CP026612.1	2619476	42	31M	*	0	0	TCTCATAAAGAGTAACAGAACGACCGTGTAG	IIIIIIIIIIIIIIIIIIIIIIIIIIIIIII	AS:i:0	XN:i:0	XM:i:0	XO:i:0	XG:i:0	NM:i:0	MD:Z:31	YT:Z:UU
5.257524e-11	16	CP026612.1	2619477	42	31M	*	0	0	CTCATAAAGAGTAACAGAACGACCGTGTAGT	IIIIIIIIIIIIIIIIIIIIIIIIIIIIIII	AS:i:0	XN:i:0	XM:i:0	XO:i:0	XG:i:0	NM:i:0	MD:Z:31	YT:Z:UU
5.257607e-11	0	CP026612.1	2619465	42	31M	*	0	0	CGGGAACGCTTTCTCATAAAGAGTAACAGAA	IIIIIIIIIIIIIIIIIIIIIIIIIIIIIII	AS:i:0	XN:i:0	XM:i:0	XO:i:0	XG:i:0	NM:i:0	MD:Z:31	YT:Z:UU
5.258223e-11	0	CP026612.1	2619471	42	31M	*	0	0	CGCTTTCTCATAAAGAGTAACAGAACGACCG	IIIIIIIIIIIIIIIIIIIIIIIIIIIIIII	AS:i:0	XN:i:0	XM:i:0	XO:i:0	XG:i:0	NM:i:0	MD:Z:31	YT:Z:UU
5.259814e-11	16	CP026612.1	2619467	42	31M	*	0	0	GGAACGCTTTCTCATAAAGAGTAACAGAACG	IIIIIIIIIIIIIIIIIIIIIIIIIIIIIII	AS:i:0	XN:i:0	XM:i:0	XO:i:0	XG:i:0	NM:i:0	MD:Z:31	YT:Z:UU
5.261093e-11	0	CP026612.1	2619468	42	31M	*	0	0	GAACGCTTTCTCATAAAGAGTAACAGAACGA	IIIIIIIIIIIIIIIIIIIIIIIIIIIIIII	AS:i:0	XN:i:0	XM:i:0	XO:i:0	XG:i:0	NM:i:0	MD:Z:31	YT:Z:UU
5.262352e-11	0	CP026612.1	2619479	42	31M	*	0	0	CATAAAGAGTAACAGAACGACCGTGTAGTGC	IIIIIIIIIIIIIIIIIIIIIIIIIIIIIII	AS:i:0	XN:i:0	XM:i:0	XO:i:0	XG:i:0	NM:i:0	MD:Z:31	YT:Z:UU
5.262932e-11	16	CP026612.1	2619478	42	31M	*	0	0	TCATAAAGAGTAACAGAACGACCGTGTAGTG	IIIIIIIIIIIIIIIIIIIIIIIIIIIIIII	AS:i:0	XN:i:0	XM:i:0	XO:i:0	XG:i:0	NM:i:0	MD:Z:31	YT:Z:UU
5.316899e-11	16	CP026612.1	2619586	42	31M	*	0	0	TTGCCCGAACAGATAAAGCTAGCATGCCAAC	IIIIIIIIIIIIIIIIIIIIIIIIIIIIIII	AS:i:0	XN:i:0	XM:i:0	XO:i:0	XG:i:0	NM:i:0	MD:Z:31	YT:Z:UU
5.375792e-11	0	CP026612.1	2618908	42	31M	*	0	0	GAGCTGCTCGTTCGGCTATGGCGTAGGCCTA	IIIIIIIIIIIIIIIIIIIIIIIIIIIIIII	AS:i:0	XN:i:0	XM:i:0	XO:i:0	XG:i:0	NM:i:0	MD:Z:31	YT:Z:UU
5.386485e-11	0	CP026612.1	2619585	42	31M	*	0	0	ATTGCCCGAACAGATAAAGCTAGCATGCCAA	IIIIIIIIIIIIIIIIIIIIIIIIIIIIIII	AS:i:0	XN:i:0	XM:i:0	XO:i:0	XG:i:0	NM:i:0	MD:Z:31	YT:Z:UU
5.392340e-11	16	CP026612.1	2619581	42	31M	*	0	0	TCGTATTGCCCGAACAGATAAAGCTAGCATG	IIIIIIIIIIIIIIIIIIIIIIIIIIIIIII	AS:i:0	XN:i:0	XM:i:0	XO:i:0	XG:i:0	NM:i:0	MD:Z:31	YT:Z:UU
5.395249e-11	16	CP026612.1	2619583	42	31M	*	0	0	GTATTGCCCGAACAGATAAAGCTAGCATGCC	IIIIIIIIIIIIIIIIIIIIIIIIIIIIIII	AS:i:0	XN:i:0	XM:i:0	XO:i:0	XG:i:0	NM:i:0	MD:Z:31	YT:Z:UU
5.396478e-11	0	CP026612.1	2619584	42	31M	*	0	0	TATTGCCCGAACAGATAAAGCTAGCATGCCA	IIIIIIIIIIIIIIIIIIIIIIIIIIIIIII	AS:i:0	XN:i:0	XM:i:0	XO:i:0	XG:i:0	NM:i:0	MD:Z:31	YT:Z:UU
5.399633e-11	0	CP026612.1	2619582	42	31M	*	0	0	CGTATTGCCCGAACAGATAAAGCTAGCATGC	IIIIIIIIIIIIIIIIIIIIIIIIIIIIIII	AS:i:0	XN:i:0	XM:i:0	XO:i:0	XG:i:0	NM:i:0	MD:Z:31	YT:Z:UU
5.431429e-11	0	CP026612.1	2619489	42	31M	*	0	0	AACAGAACGACCGTGTAGTGCGACTGAAGCT	IIIIIIIIIIIIIIIIIIIIIIIIIIIIIII	AS:i:0	XN:i:0	XM:i:0	XO:i:0	XG:i:0	NM:i:0	MD:Z:31	YT:Z:UU
5.434242e-11	16	CP026612.1	2619487	42	31M	*	0	0	GTAACAGAACGACCGTGTAGTGCGACTGAAG	IIIIIIIIIIIIIIIIIIIIIIIIIIIIIII	AS:i:0	XN:i:0	XM:i:0	XO:i:0	XG:i:0	NM:i:0	MD:Z:31	YT:Z:UU
5.436774e-11	16	CP026612.1	2619488	42	31M	*	0	0	TAACAGAACGACCGTGTAGTGCGACTGAAGC	IIIIIIIIIIIIIIIIIIIIIIIIIIIIIII	AS:i:0	XN:i:0	XM:i:0	XO:i:0	XG:i:0	NM:i:0	MD:Z:31	YT:Z:UU
5.437722e-11	0	CP026612.1	2619490	42	31M	*	0	0	ACAGAACGACCGTGTAGTGCGACTGAAGCTC	IIIIIIIIIIIIIIIIIIIIIIIIIIIIIII	AS:i:0	XN:i:0	XM:i:0	XO:i:0	XG:i:0	NM:i:0	MD:Z:31	YT:Z:UU
5.442943e-11	0	CP026612.1	2619491	42	31M	*	0	0	CAGAACGACCGTGTAGTGCGACTGAAGCTCG	IIIIIIIIIIIIIIIIIIIIIIIIIIIIIII	AS:i:0	XN:i:0	XM:i:0	XO:i:0	XG:i:0	NM:i:0	MD:Z:31	YT:Z:UU
6.151709e-11	16	CP026612.1	2619276	42	31M	*	0	0	TAGGTCTGCATATTGTACTTTTCCTCTTACT	IIIIIIIIIIIIIIIIIIIIIIIIIIIIIII	AS:i:0	XN:i:0	XM:i:0	XO:i:0	XG:i:0	NM:i:0	MD:Z:31	YT:Z:UU
6.154655e-11	16	CP026612.1	2619280	42	31M	*	0	0	TCTGCATATTGTACTTTTCCTCTTACTCGAC	IIIIIIIIIIIIIIIIIIIIIIIIIIIIIII	AS:i:0	XN:i:0	XM:i:0	XO:i:0	XG:i:0	NM:i:0	MD:Z:31	YT:Z:UU
6.154780e-11	0	CP026612.1	2619277	42	31M	*	0	0	AGGTCTGCATATTGTACTTTTCCTCTTACTC	IIIIIIIIIIIIIIIIIIIIIIIIIIIIIII	AS:i:0	XN:i:0	XM:i:0	XO:i:0	XG:i:0	NM:i:0	MD:Z:31	YT:Z:UU
6.155352e-11	16	CP026612.1	2619278	42	31M	*	0	0	GGTCTGCATATTGTACTTTTCCTCTTACTCG	IIIIIIIIIIIIIIIIIIIIIIIIIIIIIII	AS:i:0	XN:i:0	XM:i:0	XO:i:0	XG:i:0	NM:i:0	MD:Z:31	YT:Z:UU
6.155608e-11	0	CP026612.1	2619279	42	31M	*	0	0	GTCTGCATATTGTACTTTTCCTCTTACTCGA	IIIIIIIIIIIIIIIIIIIIIIIIIIIIIII	AS:i:0	XN:i:0	XM:i:0	XO:i:0	XG:i:0	NM:i:0	MD:Z:31	YT:Z:UU
6.167813e-11	0	CP026612.1	2619293	42	31M	*	0	0	CTTTTCCTCTTACTCGACTTAACCAGTACCA	IIIIIIIIIIIIIIIIIIIIIIIIIIIIIII	AS:i:0	XN:i:0	XM:i:0	XO:i:0	XG:i:0	NM:i:0	MD:Z:31	YT:Z:UU
6.169156e-11	16	CP026612.1	2619300	42	31M	*	0	0	TCTTACTCGACTTAACCAGTACCAACCCAGC	IIIIIIIIIIIIIIIIIIIIIIIIIIIIIII	AS:i:0	XN:i:0	XM:i:0	XO:i:0	XG:i:0	NM:i:0	MD:Z:31	YT:Z:UU
6.169216e-11	0	CP026612.1	2619292	42	31M	*	0	0	ACTTTTCCTCTTACTCGACTTAACCAGTACC	IIIIIIIIIIIIIIIIIIIIIIIIIIIIIII	AS:i:0	XN:i:0	XM:i:0	XO:i:0	XG:i:0	NM:i:0	MD:Z:31	YT:Z:UU
6.169219e-11	16	CP026612.1	2619294	42	31M	*	0	0	TTTTCCTCTTACTCGACTTAACCAGTACCAA	IIIIIIIIIIIIIIIIIIIIIIIIIIIIIII	AS:i:0	XN:i:0	XM:i:0	XO:i:0	XG:i:0	NM:i:0	MD:Z:31	YT:Z:UU
6.169230e-11	16	CP026612.1	2619301	42	31M	*	0	0	CTTACTCGACTTAACCAGTACCAACCCAGCT	IIIIIIIIIIIIIIIIIIIIIIIIIIIIIII	AS:i:0	XN:i:0	XM:i:0	XO:i:0	XG:i:0	NM:i:0	MD:Z:31	YT:Z:UU
6.169252e-11	0	CP026612.1	2619298	42	31M	*	0	0	CCTCTTACTCGACTTAACCAGTACCAACCCA	IIIIIIIIIIIIIIIIIIIIIIIIIIIIIII	AS:i:0	XN:i:0	XM:i:0	XO:i:0	XG:i:0	NM:i:0	MD:Z:31	YT:Z:UU
6.169430e-11	16	CP026612.1	2619295	42	31M	*	0	0	TTTCCTCTTACTCGACTTAACCAGTACCAAC	IIIIIIIIIIIIIIIIIIIIIIIIIIIIIII	AS:i:0	XN:i:0	XM:i:0	XO:i:0	XG:i:0	NM:i:0	MD:Z:31	YT:Z:UU
6.169433e-11	16	CP026612.1	2619296	42	31M	*	0	0	TTCCTCTTACTCGACTTAACCAGTACCAACC	IIIIIIIIIIIIIIIIIIIIIIIIIIIIIII	AS:i:0	XN:i:0	XM:i:0	XO:i:0	XG:i:0	NM:i:0	MD:Z:31	YT:Z:UU
6.169701e-11	16	CP026612.1	2619297	42	31M	*	0	0	TCCTCTTACTCGACTTAACCAGTACCAACCC	IIIIIIIIIIIIIIIIIIIIIIIIIIIIIII	AS:i:0	XN:i:0	XM:i:0	XO:i:0	XG:i:0	NM:i:0	MD:Z:31	YT:Z:UU
6.170965e-11	0	CP026612.1	2619299	42	31M	*	0	0	CTCTTACTCGACTTAACCAGTACCAACCCAG	IIIIIIIIIIIIIIIIIIIIIIIIIIIIIII	AS:i:0	XN:i:0	XM:i:0	XO:i:0	XG:i:0	NM:i:0	MD:Z:31	YT:Z:UU
6.201168e-11	0	CP026612.1	2619275	42	31M	*	0	0	CTAGGTCTGCATATTGTACTTTTCCTCTTAC	IIIIIIIIIIIIIIIIIIIIIIIIIIIIIII	AS:i:0	XN:i:0	XM:i:0	XO:i:0	XG:i:0	NM:i:0	MD:Z:31	YT:Z:UU
6.204196e-11	0	CP026612.1	2619274	42	31M	*	0	0	CCTAGGTCTGCATATTGTACTTTTCCTCTTA	IIIIIIIIIIIIIIIIIIIIIIIIIIIIIII	AS:i:0	XN:i:0	XM:i:0	XO:i:0	XG:i:0	NM:i:0	MD:Z:31	YT:Z:UU
6.264391e-11	0	CP026612.1	2619308	42	31M	*	0	0	GACTTAACCAGTACCAACCCAGCTTCTCAAC	IIIIIIIIIIIIIIIIIIIIIIIIIIIIIII	AS:i:0	XN:i:0	XM:i:0	XO:i:0	XG:i:0	NM:i:0	MD:Z:31	YT:Z:UU
6.265198e-11	16	CP026612.1	2619312	42	31M	*	0	0	TAACCAGTACCAACCCAGCTTCTCAACGGAT	IIIIIIIIIIIIIIIIIIIIIIIIIIIIIII	AS:i:0	XN:i:0	XM:i:0	XO:i:0	XG:i:0	NM:i:0	MD:Z:31	YT:Z:UU
6.265967e-11	16	CP026612.1	2619310	42	31M	*	0	0	CTTAACCAGTACCAACCCAGCTTCTCAACGG	IIIIIIIIIIIIIIIIIIIIIIIIIIIIIII	AS:i:0	XN:i:0	XM:i:0	XO:i:0	XG:i:0	NM:i:0	MD:Z:31	YT:Z:UU
6.266566e-11	16	CP026612.1	2619311	42	31M	*	0	0	TTAACCAGTACCAACCCAGCTTCTCAACGGA	IIIIIIIIIIIIIIIIIIIIIIIIIIIIIII	AS:i:0	XN:i:0	XM:i:0	XO:i:0	XG:i:0	NM:i:0	MD:Z:31	YT:Z:UU
6.270415e-11	0	CP026612.1	2619309	42	31M	*	0	0	ACTTAACCAGTACCAACCCAGCTTCTCAACG	IIIIIIIIIIIIIIIIIIIIIIIIIIIIIII	AS:i:0	XN:i:0	XM:i:0	XO:i:0	XG:i:0	NM:i:0	MD:Z:31	YT:Z:UU
6.270866e-11	0	CP026612.1	2619307	42	31M	*	0	0	CGACTTAACCAGTACCAACCCAGCTTCTCAA	IIIIIIIIIIIIIIIIIIIIIIIIIIIIIII	AS:i:0	XN:i:0	XM:i:0	XO:i:0	XG:i:0	NM:i:0	MD:Z:31	YT:Z:UU
6.273956e-11	0	CP026612.1	2619306	42	31M	*	0	0	TCGACTTAACCAGTACCAACCCAGCTTCTCA	IIIIIIIIIIIIIIIIIIIIIIIIIIIIIII	AS:i:0	XN:i:0	XM:i:0	XO:i:0	XG:i:0	NM:i:0	MD:Z:31	YT:Z:UU
6.275155e-11	16	CP026612.1	2619302	42	31M	*	0	0	TTACTCGACTTAACCAGTACCAACCCAGCTT	IIIIIIIIIIIIIIIIIIIIIIIIIIIIIII	AS:i:0	XN:i:0	XM:i:0	XO:i:0	XG:i:0	NM:i:0	MD:Z:31	YT:Z:UU
6.275268e-11	0	CP026612.1	2619304	42	31M	*	0	0	ACTCGACTTAACCAGTACCAACCCAGCTTCT	IIIIIIIIIIIIIIIIIIIIIIIIIIIIIII	AS:i:0	XN:i:0	XM:i:0	XO:i:0	XG:i:0	NM:i:0	MD:Z:31	YT:Z:UU
6.275547e-11	0	CP026612.1	2619305	42	31M	*	0	0	CTCGACTTAACCAGTACCAACCCAGCTTCTC	IIIIIIIIIIIIIIIIIIIIIIIIIIIIIII	AS:i:0	XN:i:0	XM:i:0	XO:i:0	XG:i:0	NM:i:0	MD:Z:31	YT:Z:UU
6.279877e-11	16	CP026612.1	2619303	42	31M	*	0	0	TACTCGACTTAACCAGTACCAACCCAGCTTC	IIIIIIIIIIIIIIIIIIIIIIIIIIIIIII	AS:i:0	XN:i:0	XM:i:0	XO:i:0	XG:i:0	NM:i:0	MD:Z:31	YT:Z:UU
6.316154e-11	16	CP026612.1	2619023	42	31M	*	0	0	TTCGAATTTCAACAGGTAAGTTAGTTGCTAG	IIIIIIIIIIIIIIIIIIIIIIIIIIIIIII	AS:i:0	XN:i:0	XM:i:0	XO:i:0	XG:i:0	NM:i:0	MD:Z:31	YT:Z:UU
6.316755e-11	16	CP026612.1	2619021	42	31M	*	0	0	TGTTCGAATTTCAACAGGTAAGTTAGTTGCT	IIIIIIIIIIIIIIIIIIIIIIIIIIIIIII	AS:i:0	XN:i:0	XM:i:0	XO:i:0	XG:i:0	NM:i:0	MD:Z:31	YT:Z:UU
6.316996e-11	0	CP026612.1	2619022	42	31M	*	0	0	GTTCGAATTTCAACAGGTAAGTTAGTTGCTA	IIIIIIIIIIIIIIIIIIIIIIIIIIIIIII	AS:i:0	XN:i:0	XM:i:0	XO:i:0	XG:i:0	NM:i:0	MD:Z:31	YT:Z:UU
6.317129e-11	16	CP026612.1	2619019	42	31M	*	0	0	GGTGTTCGAATTTCAACAGGTAAGTTAGTTG	IIIIIIIIIIIIIIIIIIIIIIIIIIIIIII	AS:i:0	XN:i:0	XM:i:0	XO:i:0	XG:i:0	NM:i:0	MD:Z:31	YT:Z:UU
6.317365e-11	16	CP026612.1	2619018	42	31M	*	0	0	GGGTGTTCGAATTTCAACAGGTAAGTTAGTT	IIIIIIIIIIIIIIIIIIIIIIIIIIIIIII	AS:i:0	XN:i:0	XM:i:0	XO:i:0	XG:i:0	NM:i:0	MD:Z:31	YT:Z:UU
6.317775e-11	16	CP026612.1	2619020	42	31M	*	0	0	GTGTTCGAATTTCAACAGGTAAGTTAGTTGC	IIIIIIIIIIIIIIIIIIIIIIIIIIIIIII	AS:i:0	XN:i:0	XM:i:0	XO:i:0	XG:i:0	NM:i:0	MD:Z:31	YT:Z:UU
6.368462e-11	16	CP026612.1	2619013	42	31M	*	0	0	TGTTTGGGTGTTCGAATTTCAACAGGTAAGT	IIIIIIIIIIIIIIIIIIIIIIIIIIIIIII	AS:i:0	XN:i:0	XM:i:0	XO:i:0	XG:i:0	NM:i:0	MD:Z:31	YT:Z:UU
6.368623e-11	0	CP026612.1	2619010	42	31M	*	0	0	AGTTGTTTGGGTGTTCGAATTTCAACAGGTA	IIIIIIIIIIIIIIIIIIIIIIIIIIIIIII	AS:i:0	XN:i:0	XM:i:0	XO:i:0	XG:i:0	NM:i:0	MD:Z:31	YT:Z:UU
6.368664e-11	16	CP026612.1	2619012	42	31M	*	0	0	TTGTTTGGGTGTTCGAATTTCAACAGGTAAG	IIIIIIIIIIIIIIIIIIIIIIIIIIIIIII	AS:i:0	XN:i:0	XM:i:0	XO:i:0	XG:i:0	NM:i:0	MD:Z:31	YT:Z:UU
6.368771e-11	0	CP026612.1	2619011	42	31M	*	0	0	GTTGTTTGGGTGTTCGAATTTCAACAGGTAA	IIIIIIIIIIIIIIIIIIIIIIIIIIIIIII	AS:i:0	XN:i:0	XM:i:0	XO:i:0	XG:i:0	NM:i:0	MD:Z:31	YT:Z:UU
6.368839e-11	0	CP026612.1	2619007	42	31M	*	0	0	ACAAGTTGTTTGGGTGTTCGAATTTCAACAG	IIIIIIIIIIIIIIIIIIIIIIIIIIIIIII	AS:i:0	XN:i:0	XM:i:0	XO:i:0	XG:i:0	NM:i:0	MD:Z:31	YT:Z:UU
6.369325e-11	16	CP026612.1	2619014	42	31M	*	0	0	GTTTGGGTGTTCGAATTTCAACAGGTAAGTT	IIIIIIIIIIIIIIIIIIIIIIIIIIIIIII	AS:i:0	XN:i:0	XM:i:0	XO:i:0	XG:i:0	NM:i:0	MD:Z:31	YT:Z:UU
6.369688e-11	16	CP026612.1	2619017	42	31M	*	0	0	TGGGTGTTCGAATTTCAACAGGTAAGTTAGT	IIIIIIIIIIIIIIIIIIIIIIIIIIIIIII	AS:i:0	XN:i:0	XM:i:0	XO:i:0	XG:i:0	NM:i:0	MD:Z:31	YT:Z:UU
6.369874e-11	16	CP026612.1	2619016	42	31M	*	0	0	TTGGGTGTTCGAATTTCAACAGGTAAGTTAG	IIIIIIIIIIIIIIIIIIIIIIIIIIIIIII	AS:i:0	XN:i:0	XM:i:0	XO:i:0	XG:i:0	NM:i:0	MD:Z:31	YT:Z:UU
6.370012e-11	0	CP026612.1	2619008	42	31M	*	0	0	CAAGTTGTTTGGGTGTTCGAATTTCAACAGG	IIIIIIIIIIIIIIIIIIIIIIIIIIIIIII	AS:i:0	XN:i:0	XM:i:0	XO:i:0	XG:i:0	NM:i:0	MD:Z:31	YT:Z:UU
6.370094e-11	0	CP026612.1	2619009	42	31M	*	0	0	AAGTTGTTTGGGTGTTCGAATTTCAACAGGT	IIIIIIIIIIIIIIIIIIIIIIIIIIIIIII	AS:i:0	XN:i:0	XM:i:0	XO:i:0	XG:i:0	NM:i:0	MD:Z:31	YT:Z:UU
6.370416e-11	16	CP026612.1	2619015	42	31M	*	0	0	TTTGGGTGTTCGAATTTCAACAGGTAAGTTA	IIIIIIIIIIIIIIIIIIIIIIIIIIIIIII	AS:i:0	XN:i:0	XM:i:0	XO:i:0	XG:i:0	NM:i:0	MD:Z:31	YT:Z:UU
6.399975e-11	16	CP026612.1	2619238	42	31M	*	0	0	TCATGTAAGTTGCTGATAGGTTTCCAGTTTT	IIIIIIIIIIIIIIIIIIIIIIIIIIIIIII	AS:i:0	XN:i:0	XM:i:0	XO:i:0	XG:i:0	NM:i:0	MD:Z:31	YT:Z:UU
6.399975e-11	16	CP026612.1	2619230	42	31M	*	0	0	ATGACATATCATGTAAGTTGCTGATAGGTTT	IIIIIIIIIIIIIIIIIIIIIIIIIIIIIII	AS:i:0	XN:i:0	XM:i:0	XO:i:0	XG:i:0	NM:i:0	MD:Z:31	YT:Z:UU
6.399975e-11	16	CP026612.1	2619237	42	31M	*	0	0	ATCATGTAAGTTGCTGATAGGTTTCCAGTTT	IIIIIIIIIIIIIIIIIIIIIIIIIIIIIII	AS:i:0	XN:i:0	XM:i:0	XO:i:0	XG:i:0	NM:i:0	MD:Z:31	YT:Z:UU
6.399975e-11	16	CP026612.1	2619236	42	31M	*	0	0	TATCATGTAAGTTGCTGATAGGTTTCCAGTT	IIIIIIIIIIIIIIIIIIIIIIIIIIIIIII	AS:i:0	XN:i:0	XM:i:0	XO:i:0	XG:i:0	NM:i:0	MD:Z:31	YT:Z:UU
6.399975e-11	0	CP026612.1	2619233	42	31M	*	0	0	ACATATCATGTAAGTTGCTGATAGGTTTCCA	IIIIIIIIIIIIIIIIIIIIIIIIIIIIIII	AS:i:0	XN:i:0	XM:i:0	XO:i:0	XG:i:0	NM:i:0	MD:Z:31	YT:Z:UU
6.399975e-11	16	CP026612.1	2619235	42	31M	*	0	0	ATATCATGTAAGTTGCTGATAGGTTTCCAGT	IIIIIIIIIIIIIIIIIIIIIIIIIIIIIII	AS:i:0	XN:i:0	XM:i:0	XO:i:0	XG:i:0	NM:i:0	MD:Z:31	YT:Z:UU
6.399975e-11	0	CP026612.1	2619234	42	31M	*	0	0	CATATCATGTAAGTTGCTGATAGGTTTCCAG	IIIIIIIIIIIIIIIIIIIIIIIIIIIIIII	AS:i:0	XN:i:0	XM:i:0	XO:i:0	XG:i:0	NM:i:0	MD:Z:31	YT:Z:UU
6.399975e-11	0	CP026612.1	2619239	42	31M	*	0	0	CATGTAAGTTGCTGATAGGTTTCCAGTTTTC	IIIIIIIIIIIIIIIIIIIIIIIIIIIIIII	AS:i:0	XN:i:0	XM:i:0	XO:i:0	XG:i:0	NM:i:0	MD:Z:31	YT:Z:UU
6.399975e-11	16	CP026612.1	2619231	42	31M	*	0	0	TGACATATCATGTAAGTTGCTGATAGGTTTC	IIIIIIIIIIIIIIIIIIIIIIIIIIIIIII	AS:i:0	XN:i:0	XM:i:0	XO:i:0	XG:i:0	NM:i:0	MD:Z:31	YT:Z:UU
6.399975e-11	0	CP026612.1	2619232	42	31M	*	0	0	GACATATCATGTAAGTTGCTGATAGGTTTCC	IIIIIIIIIIIIIIIIIIIIIIIIIIIIIII	AS:i:0	XN:i:0	XM:i:0	XO:i:0	XG:i:0	NM:i:0	MD:Z:31	YT:Z:UU
6.399976e-11	0	CP026612.1	2619244	42	31M	*	0	0	AAGTTGCTGATAGGTTTCCAGTTTTCCGCTC	IIIIIIIIIIIIIIIIIIIIIIIIIIIIIII	AS:i:0	XN:i:0	XM:i:0	XO:i:0	XG:i:0	NM:i:0	MD:Z:31	YT:Z:UU
6.399976e-11	16	CP026612.1	2619243	42	31M	*	0	0	TAAGTTGCTGATAGGTTTCCAGTTTTCCGCT	IIIIIIIIIIIIIIIIIIIIIIIIIIIIIII	AS:i:0	XN:i:0	XM:i:0	XO:i:0	XG:i:0	NM:i:0	MD:Z:31	YT:Z:UU
6.399976e-11	16	CP026612.1	2619246	42	31M	*	0	0	GTTGCTGATAGGTTTCCAGTTTTCCGCTCCT	IIIIIIIIIIIIIIIIIIIIIIIIIIIIIII	AS:i:0	XN:i:0	XM:i:0	XO:i:0	XG:i:0	NM:i:0	MD:Z:31	YT:Z:UU
6.399976e-11	0	CP026612.1	2619245	42	31M	*	0	0	AGTTGCTGATAGGTTTCCAGTTTTCCGCTCC	IIIIIIIIIIIIIIIIIIIIIIIIIIIIIII	AS:i:0	XN:i:0	XM:i:0	XO:i:0	XG:i:0	NM:i:0	MD:Z:31	YT:Z:UU
6.399976e-11	0	CP026612.1	2619240	42	31M	*	0	0	ATGTAAGTTGCTGATAGGTTTCCAGTTTTCC	IIIIIIIIIIIIIIIIIIIIIIIIIIIIIII	AS:i:0	XN:i:0	XM:i:0	XO:i:0	XG:i:0	NM:i:0	MD:Z:31	YT:Z:UU
6.399976e-11	16	CP026612.1	2619241	42	31M	*	0	0	TGTAAGTTGCTGATAGGTTTCCAGTTTTCCG	IIIIIIIIIIIIIIIIIIIIIIIIIIIIIII	AS:i:0	XN:i:0	XM:i:0	XO:i:0	XG:i:0	NM:i:0	MD:Z:31	YT:Z:UU
6.399976e-11	16	CP026612.1	2619242	42	31M	*	0	0	GTAAGTTGCTGATAGGTTTCCAGTTTTCCGC	IIIIIIIIIIIIIIIIIIIIIIIIIIIIIII	AS:i:0	XN:i:0	XM:i:0	XO:i:0	XG:i:0	NM:i:0	MD:Z:31	YT:Z:UU
6.399976e-11	16	CP026612.1	2619247	42	31M	*	0	0	TTGCTGATAGGTTTCCAGTTTTCCGCTCCTA	IIIIIIIIIIIIIIIIIIIIIIIIIIIIIII	AS:i:0	XN:i:0	XM:i:0	XO:i:0	XG:i:0	NM:i:0	MD:Z:31	YT:Z:UU
6.425239e-11	16	CP026612.1	2619249	42	31M	*	0	0	GCTGATAGGTTTCCAGTTTTCCGCTCCTAGG	IIIIIIIIIIIIIIIIIIIIIIIIIIIIIII	AS:i:0	XN:i:0	XM:i:0	XO:i:0	XG:i:0	NM:i:0	MD:Z:31	YT:Z:UU
6.425239e-11	16	CP026612.1	2619248	42	31M	*	0	0	TGCTGATAGGTTTCCAGTTTTCCGCTCCTAG	IIIIIIIIIIIIIIIIIIIIIIIIIIIIIII	AS:i:0	XN:i:0	XM:i:0	XO:i:0	XG:i:0	NM:i:0	MD:Z:31	YT:Z:UU
6.438649e-11	16	CP026612.1	2619272	42	31M	*	0	0	CTCCTAGGTCTGCATATTGTACTTTTCCTCT	IIIIIIIIIIIIIIIIIIIIIIIIIIIIIII	AS:i:0	XN:i:0	XM:i:0	XO:i:0	XG:i:0	NM:i:0	MD:Z:31	YT:Z:UU
6.440499e-11	16	CP026612.1	2619273	42	31M	*	0	0	TCCTAGGTCTGCATATTGTACTTTTCCTCTT	IIIIIIIIIIIIIIIIIIIIIIIIIIIIIII	AS:i:0	XN:i:0	XM:i:0	XO:i:0	XG:i:0	NM:i:0	MD:Z:31	YT:Z:UU
6.534076e-11	0	CP026612.1	2619317	42	31M	*	0	0	AGTACCAACCCAGCTTCTCAACGGATTTATA	IIIIIIIIIIIIIIIIIIIIIIIIIIIIIII	AS:i:0	XN:i:0	XM:i:0	XO:i:0	XG:i:0	NM:i:0	MD:Z:31	YT:Z:UU
6.535016e-11	0	CP026612.1	2619315	42	31M	*	0	0	CCAGTACCAACCCAGCTTCTCAACGGATTTA	IIIIIIIIIIIIIIIIIIIIIIIIIIIIIII	AS:i:0	XN:i:0	XM:i:0	XO:i:0	XG:i:0	NM:i:0	MD:Z:31	YT:Z:UU
6.536076e-11	16	CP026612.1	2619314	42	31M	*	0	0	ACCAGTACCAACCCAGCTTCTCAACGGATTT	IIIIIIIIIIIIIIIIIIIIIIIIIIIIIII	AS:i:0	XN:i:0	XM:i:0	XO:i:0	XG:i:0	NM:i:0	MD:Z:31	YT:Z:UU
6.536281e-11	16	CP026612.1	2619316	42	31M	*	0	0	CAGTACCAACCCAGCTTCTCAACGGATTTAT	IIIIIIIIIIIIIIIIIIIIIIIIIIIIIII	AS:i:0	XN:i:0	XM:i:0	XO:i:0	XG:i:0	NM:i:0	MD:Z:31	YT:Z:UU
6.540394e-11	0	CP026612.1	2619313	42	31M	*	0	0	AACCAGTACCAACCCAGCTTCTCAACGGATT	IIIIIIIIIIIIIIIIIIIIIIIIIIIIIII	AS:i:0	XN:i:0	XM:i:0	XO:i:0	XG:i:0	NM:i:0	MD:Z:31	YT:Z:UU
6.612918e-11	16	CP026612.1	2619328	42	31M	*	0	0	AGCTTCTCAACGGATTTATACCATGGCACTT	IIIIIIIIIIIIIIIIIIIIIIIIIIIIIII	AS:i:0	XN:i:0	XM:i:0	XO:i:0	XG:i:0	NM:i:0	MD:Z:31	YT:Z:UU
6.614198e-11	16	CP026612.1	2619329	42	31M	*	0	0	GCTTCTCAACGGATTTATACCATGGCACTTT	IIIIIIIIIIIIIIIIIIIIIIIIIIIIIII	AS:i:0	XN:i:0	XM:i:0	XO:i:0	XG:i:0	NM:i:0	MD:Z:31	YT:Z:UU
6.615531e-11	16	CP026612.1	2619327	42	31M	*	0	0	CAGCTTCTCAACGGATTTATACCATGGCACT	IIIIIIIIIIIIIIIIIIIIIIIIIIIIIII	AS:i:0	XN:i:0	XM:i:0	XO:i:0	XG:i:0	NM:i:0	MD:Z:31	YT:Z:UU
6.617489e-11	16	CP026612.1	2619331	42	31M	*	0	0	TTCTCAACGGATTTATACCATGGCACTTTAA	IIIIIIIIIIIIIIIIIIIIIIIIIIIIIII	AS:i:0	XN:i:0	XM:i:0	XO:i:0	XG:i:0	NM:i:0	MD:Z:31	YT:Z:UU
6.618793e-11	0	CP026612.1	2619330	42	31M	*	0	0	CTTCTCAACGGATTTATACCATGGCACTTTA	IIIIIIIIIIIIIIIIIIIIIIIIIIIIIII	AS:i:0	XN:i:0	XM:i:0	XO:i:0	XG:i:0	NM:i:0	MD:Z:31	YT:Z:UU
6.620365e-11	16	CP026612.1	2619340	42	31M	*	0	0	GATTTATACCATGGCACTTTAAAGCCAGCAT	IIIIIIIIIIIIIIIIIIIIIIIIIIIIIII	AS:i:0	XN:i:0	XM:i:0	XO:i:0	XG:i:0	NM:i:0	MD:Z:31	YT:Z:UU
6.621987e-11	0	CP026612.1	2619333	42	31M	*	0	0	CTCAACGGATTTATACCATGGCACTTTAAAG	IIIIIIIIIIIIIIIIIIIIIIIIIIIIIII	AS:i:0	XN:i:0	XM:i:0	XO:i:0	XG:i:0	NM:i:0	MD:Z:31	YT:Z:UU
6.622008e-11	0	CP026612.1	2619339	42	31M	*	0	0	GGATTTATACCATGGCACTTTAAAGCCAGCA	IIIIIIIIIIIIIIIIIIIIIIIIIIIIIII	AS:i:0	XN:i:0	XM:i:0	XO:i:0	XG:i:0	NM:i:0	MD:Z:31	YT:Z:UU
6.622338e-11	0	CP026612.1	2619332	42	31M	*	0	0	TCTCAACGGATTTATACCATGGCACTTTAAA	IIIIIIIIIIIIIIIIIIIIIIIIIIIIIII	AS:i:0	XN:i:0	XM:i:0	XO:i:0	XG:i:0	NM:i:0	MD:Z:31	YT:Z:UU
6.623368e-11	0	CP026612.1	2619326	42	31M	*	0	0	CCAGCTTCTCAACGGATTTATACCATGGCAC	IIIIIIIIIIIIIIIIIIIIIIIIIIIIIII	AS:i:0	XN:i:0	XM:i:0	XO:i:0	XG:i:0	NM:i:0	MD:Z:31	YT:Z:UU
6.624448e-11	0	CP026612.1	2619341	42	31M	*	0	0	ATTTATACCATGGCACTTTAAAGCCAGCATC	IIIIIIIIIIIIIIIIIIIIIIIIIIIIIII	AS:i:0	XN:i:0	XM:i:0	XO:i:0	XG:i:0	NM:i:0	MD:Z:31	YT:Z:UU
6.625885e-11	16	CP026612.1	2619334	42	31M	*	0	0	TCAACGGATTTATACCATGGCACTTTAAAGC	IIIIIIIIIIIIIIIIIIIIIIIIIIIIIII	AS:i:0	XN:i:0	XM:i:0	XO:i:0	XG:i:0	NM:i:0	MD:Z:31	YT:Z:UU
6.626705e-11	0	CP026612.1	2619336	42	31M	*	0	0	AACGGATTTATACCATGGCACTTTAAAGCCA	IIIIIIIIIIIIIIIIIIIIIIIIIIIIIII	AS:i:0	XN:i:0	XM:i:0	XO:i:0	XG:i:0	NM:i:0	MD:Z:31	YT:Z:UU
6.626755e-11	0	CP026612.1	2619325	42	31M	*	0	0	CCCAGCTTCTCAACGGATTTATACCATGGCA	IIIIIIIIIIIIIIIIIIIIIIIIIIIIIII	AS:i:0	XN:i:0	XM:i:0	XO:i:0	XG:i:0	NM:i:0	MD:Z:31	YT:Z:UU
6.627594e-11	0	CP026612.1	2619335	42	31M	*	0	0	CAACGGATTTATACCATGGCACTTTAAAGCC	IIIIIIIIIIIIIIIIIIIIIIIIIIIIIII	AS:i:0	XN:i:0	XM:i:0	XO:i:0	XG:i:0	NM:i:0	MD:Z:31	YT:Z:UU
6.628619e-11	16	CP026612.1	2619343	42	31M	*	0	0	TTATACCATGGCACTTTAAAGCCAGCATCAC	IIIIIIIIIIIIIIIIIIIIIIIIIIIIIII	AS:i:0	XN:i:0	XM:i:0	XO:i:0	XG:i:0	NM:i:0	MD:Z:31	YT:Z:UU
6.628819e-11	0	CP026612.1	2619347	42	31M	*	0	0	ACCATGGCACTTTAAAGCCAGCATCACTGAC	IIIIIIIIIIIIIIIIIIIIIIIIIIIIIII	AS:i:0	XN:i:0	XM:i:0	XO:i:0	XG:i:0	NM:i:0	MD:Z:31	YT:Z:UU
6.630412e-11	0	CP026612.1	2619324	42	31M	*	0	0	ACCCAGCTTCTCAACGGATTTATACCATGGC	IIIIIIIIIIIIIIIIIIIIIIIIIIIIIII	AS:i:0	XN:i:0	XM:i:0	XO:i:0	XG:i:0	NM:i:0	MD:Z:31	YT:Z:UU
6.630690e-11	0	CP026612.1	2619346	42	31M	*	0	0	TACCATGGCACTTTAAAGCCAGCATCACTGA	IIIIIIIIIIIIIIIIIIIIIIIIIIIIIII	AS:i:0	XN:i:0	XM:i:0	XO:i:0	XG:i:0	NM:i:0	MD:Z:31	YT:Z:UU
6.631622e-11	16	CP026612.1	2619342	42	31M	*	0	0	TTTATACCATGGCACTTTAAAGCCAGCATCA	IIIIIIIIIIIIIIIIIIIIIIIIIIIIIII	AS:i:0	XN:i:0	XM:i:0	XO:i:0	XG:i:0	NM:i:0	MD:Z:31	YT:Z:UU
6.631720e-11	0	CP026612.1	2619337	42	31M	*	0	0	ACGGATTTATACCATGGCACTTTAAAGCCAG	IIIIIIIIIIIIIIIIIIIIIIIIIIIIIII	AS:i:0	XN:i:0	XM:i:0	XO:i:0	XG:i:0	NM:i:0	MD:Z:31	YT:Z:UU
6.631723e-11	0	CP026612.1	2619338	42	31M	*	0	0	CGGATTTATACCATGGCACTTTAAAGCCAGC	IIIIIIIIIIIIIIIIIIIIIIIIIIIIIII	AS:i:0	XN:i:0	XM:i:0	XO:i:0	XG:i:0	NM:i:0	MD:Z:31	YT:Z:UU
6.631869e-11	16	CP026612.1	2619344	42	31M	*	0	0	TATACCATGGCACTTTAAAGCCAGCATCACT	IIIIIIIIIIIIIIIIIIIIIIIIIIIIIII	AS:i:0	XN:i:0	XM:i:0	XO:i:0	XG:i:0	NM:i:0	MD:Z:31	YT:Z:UU
6.632683e-11	0	CP026612.1	2619323	42	31M	*	0	0	AACCCAGCTTCTCAACGGATTTATACCATGG	IIIIIIIIIIIIIIIIIIIIIIIIIIIIIII	AS:i:0	XN:i:0	XM:i:0	XO:i:0	XG:i:0	NM:i:0	MD:Z:31	YT:Z:UU
6.633835e-11	0	CP026612.1	2619345	42	31M	*	0	0	ATACCATGGCACTTTAAAGCCAGCATCACTG	IIIIIIIIIIIIIIIIIIIIIIIIIIIIIII	AS:i:0	XN:i:0	XM:i:0	XO:i:0	XG:i:0	NM:i:0	MD:Z:31	YT:Z:UU
6.634784e-11	0	CP026612.1	2619322	42	31M	*	0	0	CAACCCAGCTTCTCAACGGATTTATACCATG	IIIIIIIIIIIIIIIIIIIIIIIIIIIIIII	AS:i:0	XN:i:0	XM:i:0	XO:i:0	XG:i:0	NM:i:0	MD:Z:31	YT:Z:UU
6.634833e-11	16	CP026612.1	2619321	42	31M	*	0	0	CCAACCCAGCTTCTCAACGGATTTATACCAT	IIIIIIIIIIIIIIIIIIIIIIIIIIIIIII	AS:i:0	XN:i:0	XM:i:0	XO:i:0	XG:i:0	NM:i:0	MD:Z:31	YT:Z:UU
6.639626e-11	0	CP026612.1	2619350	42	31M	*	0	0	ATGGCACTTTAAAGCCAGCATCACTGACAAT	IIIIIIIIIIIIIIIIIIIIIIIIIIIIIII	AS:i:0	XN:i:0	XM:i:0	XO:i:0	XG:i:0	NM:i:0	MD:Z:31	YT:Z:UU
6.639846e-11	0	CP026612.1	2619348	42	31M	*	0	0	CCATGGCACTTTAAAGCCAGCATCACTGACA	IIIIIIIIIIIIIIIIIIIIIIIIIIIIIII	AS:i:0	XN:i:0	XM:i:0	XO:i:0	XG:i:0	NM:i:0	MD:Z:31	YT:Z:UU
6.641302e-11	0	CP026612.1	2619349	42	31M	*	0	0	CATGGCACTTTAAAGCCAGCATCACTGACAA	IIIIIIIIIIIIIIIIIIIIIIIIIIIIIII	AS:i:0	XN:i:0	XM:i:0	XO:i:0	XG:i:0	NM:i:0	MD:Z:31	YT:Z:UU
6.648080e-11	0	CP026612.1	2619352	42	31M	*	0	0	GGCACTTTAAAGCCAGCATCACTGACAATGA	IIIIIIIIIIIIIIIIIIIIIIIIIIIIIII	AS:i:0	XN:i:0	XM:i:0	XO:i:0	XG:i:0	NM:i:0	MD:Z:31	YT:Z:UU
6.650508e-11	16	CP026612.1	2619351	42	31M	*	0	0	TGGCACTTTAAAGCCAGCATCACTGACAATG	IIIIIIIIIIIIIIIIIIIIIIIIIIIIIII	AS:i:0	XN:i:0	XM:i:0	XO:i:0	XG:i:0	NM:i:0	MD:Z:31	YT:Z:UU
6.653327e-11	16	CP026612.1	2619353	42	31M	*	0	0	GCACTTTAAAGCCAGCATCACTGACAATGAG	IIIIIIIIIIIIIIIIIIIIIIIIIIIIIII	AS:i:0	XN:i:0	XM:i:0	XO:i:0	XG:i:0	NM:i:0	MD:Z:31	YT:Z:UU
6.657518e-11	0	CP026612.1	2619355	42	31M	*	0	0	ACTTTAAAGCCAGCATCACTGACAATGAGCG	IIIIIIIIIIIIIIIIIIIIIIIIIIIIIII	AS:i:0	XN:i:0	XM:i:0	XO:i:0	XG:i:0	NM:i:0	MD:Z:31	YT:Z:UU
6.658542e-11	0	CP026612.1	2619354	42	31M	*	0	0	CACTTTAAAGCCAGCATCACTGACAATGAGC	IIIIIIIIIIIIIIIIIIIIIIIIIIIIIII	AS:i:0	XN:i:0	XM:i:0	XO:i:0	XG:i:0	NM:i:0	MD:Z:31	YT:Z:UU
6.660438e-11	16	CP026612.1	2619356	42	31M	*	0	0	CTTTAAAGCCAGCATCACTGACAATGAGCGG	IIIIIIIIIIIIIIIIIIIIIIIIIIIIIII	AS:i:0	XN:i:0	XM:i:0	XO:i:0	XG:i:0	NM:i:0	MD:Z:31	YT:Z:UU
6.661509e-11	16	CP026612.1	2619357	42	31M	*	0	0	TTTAAAGCCAGCATCACTGACAATGAGCGGT	IIIIIIIIIIIIIIIIIIIIIIIIIIIIIII	AS:i:0	XN:i:0	XM:i:0	XO:i:0	XG:i:0	NM:i:0	MD:Z:31	YT:Z:UU
6.666643e-11	16	CP026612.1	2619358	42	31M	*	0	0	TTAAAGCCAGCATCACTGACAATGAGCGGTG	IIIIIIIIIIIIIIIIIIIIIIIIIIIIIII	AS:i:0	XN:i:0	XM:i:0	XO:i:0	XG:i:0	NM:i:0	MD:Z:31	YT:Z:UU
6.668244e-11	16	CP026612.1	2619363	42	31M	*	0	0	GCCAGCATCACTGACAATGAGCGGTGTGGTG	IIIIIIIIIIIIIIIIIIIIIIIIIIIIIII	AS:i:0	XN:i:0	XM:i:0	XO:i:0	XG:i:0	NM:i:0	MD:Z:31	YT:Z:UU
6.669595e-11	16	CP026612.1	2619362	42	31M	*	0	0	AGCCAGCATCACTGACAATGAGCGGTGTGGT	IIIIIIIIIIIIIIIIIIIIIIIIIIIIIII	AS:i:0	XN:i:0	XM:i:0	XO:i:0	XG:i:0	NM:i:0	MD:Z:31	YT:Z:UU
6.670097e-11	0	CP026612.1	2619360	42	31M	*	0	0	AAAGCCAGCATCACTGACAATGAGCGGTGTG	IIIIIIIIIIIIIIIIIIIIIIIIIIIIIII	AS:i:0	XN:i:0	XM:i:0	XO:i:0	XG:i:0	NM:i:0	MD:Z:31	YT:Z:UU
6.670401e-11	0	CP026612.1	2619361	42	31M	*	0	0	AAGCCAGCATCACTGACAATGAGCGGTGTGG	IIIIIIIIIIIIIIIIIIIIIIIIIIIIIII	AS:i:0	XN:i:0	XM:i:0	XO:i:0	XG:i:0	NM:i:0	MD:Z:31	YT:Z:UU
6.673441e-11	16	CP026612.1	2619359	42	31M	*	0	0	TAAAGCCAGCATCACTGACAATGAGCGGTGT	IIIIIIIIIIIIIIIIIIIIIIIIIIIIIII	AS:i:0	XN:i:0	XM:i:0	XO:i:0	XG:i:0	NM:i:0	MD:Z:31	YT:Z:UU
6.685515e-11	0	CP026612.1	2618941	42	31M	*	0	0	CCGTAGGCAGGACTTTTCAAGTCTCGGAAGG	IIIIIIIIIIIIIIIIIIIIIIIIIIIIIII	AS:i:0	XN:i:0	XM:i:0	XO:i:0	XG:i:0	NM:i:0	MD:Z:31	YT:Z:UU
6.685516e-11	16	CP026612.1	2618942	42	31M	*	0	0	CGTAGGCAGGACTTTTCAAGTCTCGGAAGGT	IIIIIIIIIIIIIIIIIIIIIIIIIIIIIII	AS:i:0	XN:i:0	XM:i:0	XO:i:0	XG:i:0	NM:i:0	MD:Z:31	YT:Z:UU
6.685517e-11	16	CP026612.1	2618944	42	31M	*	0	0	TAGGCAGGACTTTTCAAGTCTCGGAAGGTTT	IIIIIIIIIIIIIIIIIIIIIIIIIIIIIII	AS:i:0	XN:i:0	XM:i:0	XO:i:0	XG:i:0	NM:i:0	MD:Z:31	YT:Z:UU
6.685518e-11	16	CP026612.1	2618943	42	31M	*	0	0	GTAGGCAGGACTTTTCAAGTCTCGGAAGGTT	IIIIIIIIIIIIIIIIIIIIIIIIIIIIIII	AS:i:0	XN:i:0	XM:i:0	XO:i:0	XG:i:0	NM:i:0	MD:Z:31	YT:Z:UU
6.693909e-11	0	CP026612.1	2619434	42	31M	*	0	0	CATGAGCTTTCTTTGAACATTGCTCTGAAAG	IIIIIIIIIIIIIIIIIIIIIIIIIIIIIII	AS:i:0	XN:i:0	XM:i:0	XO:i:0	XG:i:0	NM:i:0	MD:Z:31	YT:Z:UU
6.727939e-11	0	CP026612.1	2619318	42	31M	*	0	0	GTACCAACCCAGCTTCTCAACGGATTTATAC	IIIIIIIIIIIIIIIIIIIIIIIIIIIIIII	AS:i:0	XN:i:0	XM:i:0	XO:i:0	XG:i:0	NM:i:0	MD:Z:31	YT:Z:UU
6.733198e-11	16	CP026612.1	2619319	42	31M	*	0	0	TACCAACCCAGCTTCTCAACGGATTTATACC	IIIIIIIIIIIIIIIIIIIIIIIIIIIIIII	AS:i:0	XN:i:0	XM:i:0	XO:i:0	XG:i:0	NM:i:0	MD:Z:31	YT:Z:UU
6.736610e-11	0	CP026612.1	2619320	42	31M	*	0	0	ACCAACCCAGCTTCTCAACGGATTTATACCA	IIIIIIIIIIIIIIIIIIIIIIIIIIIIIII	AS:i:0	XN:i:0	XM:i:0	XO:i:0	XG:i:0	NM:i:0	MD:Z:31	YT:Z:UU
6.785556e-11	16	CP026612.1	2619441	42	31M	*	0	0	TTTCTTTGAACATTGCTCTGAAAGCGGGAAC	IIIIIIIIIIIIIIIIIIIIIIIIIIIIIII	AS:i:0	XN:i:0	XM:i:0	XO:i:0	XG:i:0	NM:i:0	MD:Z:31	YT:Z:UU
6.787606e-11	16	CP026612.1	2619442	42	31M	*	0	0	TTCTTTGAACATTGCTCTGAAAGCGGGAACG	IIIIIIIIIIIIIIIIIIIIIIIIIIIIIII	AS:i:0	XN:i:0	XM:i:0	XO:i:0	XG:i:0	NM:i:0	MD:Z:31	YT:Z:UU
6.790632e-11	16	CP026612.1	2619443	42	31M	*	0	0	TCTTTGAACATTGCTCTGAAAGCGGGAACGC	IIIIIIIIIIIIIIIIIIIIIIIIIIIIIII	AS:i:0	XN:i:0	XM:i:0	XO:i:0	XG:i:0	NM:i:0	MD:Z:31	YT:Z:UU
6.797313e-11	16	CP026612.1	2619436	42	31M	*	0	0	TGAGCTTTCTTTGAACATTGCTCTGAAAGCG	IIIIIIIIIIIIIIIIIIIIIIIIIIIIIII	AS:i:0	XN:i:0	XM:i:0	XO:i:0	XG:i:0	NM:i:0	MD:Z:31	YT:Z:UU
6.797403e-11	16	CP026612.1	2619437	42	31M	*	0	0	GAGCTTTCTTTGAACATTGCTCTGAAAGCGG	IIIIIIIIIIIIIIIIIIIIIIIIIIIIIII	AS:i:0	XN:i:0	XM:i:0	XO:i:0	XG:i:0	NM:i:0	MD:Z:31	YT:Z:UU
6.798144e-11	0	CP026612.1	2619440	42	31M	*	0	0	CTTTCTTTGAACATTGCTCTGAAAGCGGGAA	IIIIIIIIIIIIIIIIIIIIIIIIIIIIIII	AS:i:0	XN:i:0	XM:i:0	XO:i:0	XG:i:0	NM:i:0	MD:Z:31	YT:Z:UU
6.799620e-11	0	CP026612.1	2619438	42	31M	*	0	0	AGCTTTCTTTGAACATTGCTCTGAAAGCGGG	IIIIIIIIIIIIIIIIIIIIIIIIIIIIIII	AS:i:0	XN:i:0	XM:i:0	XO:i:0	XG:i:0	NM:i:0	MD:Z:31	YT:Z:UU
6.801673e-11	0	CP026612.1	2619435	42	31M	*	0	0	ATGAGCTTTCTTTGAACATTGCTCTGAAAGC	IIIIIIIIIIIIIIIIIIIIIIIIIIIIIII	AS:i:0	XN:i:0	XM:i:0	XO:i:0	XG:i:0	NM:i:0	MD:Z:31	YT:Z:UU
6.809525e-11	0	CP026612.1	2619439	42	31M	*	0	0	GCTTTCTTTGAACATTGCTCTGAAAGCGGGA	IIIIIIIIIIIIIIIIIIIIIIIIIIIIIII	AS:i:0	XN:i:0	XM:i:0	XO:i:0	XG:i:0	NM:i:0	MD:Z:31	YT:Z:UU
6.888394e-11	16	CP026612.1	2619389	42	31M	*	0	0	TGGTGTTACTCGGTAGAATGCTCGCAAGGTC	IIIIIIIIIIIIIIIIIIIIIIIIIIIIIII	AS:i:0	XN:i:0	XM:i:0	XO:i:0	XG:i:0	NM:i:0	MD:Z:31	YT:Z:UU
6.888592e-11	16	CP026612.1	2619391	42	31M	*	0	0	GTGTTACTCGGTAGAATGCTCGCAAGGTCGG	IIIIIIIIIIIIIIIIIIIIIIIIIIIIIII	AS:i:0	XN:i:0	XM:i:0	XO:i:0	XG:i:0	NM:i:0	MD:Z:31	YT:Z:UU
6.892480e-11	16	CP026612.1	2619392	42	31M	*	0	0	TGTTACTCGGTAGAATGCTCGCAAGGTCGGC	IIIIIIIIIIIIIIIIIIIIIIIIIIIIIII	AS:i:0	XN:i:0	XM:i:0	XO:i:0	XG:i:0	NM:i:0	MD:Z:31	YT:Z:UU
6.893346e-11	16	CP026612.1	2619390	42	31M	*	0	0	GGTGTTACTCGGTAGAATGCTCGCAAGGTCG	IIIIIIIIIIIIIIIIIIIIIIIIIIIIIII	AS:i:0	XN:i:0	XM:i:0	XO:i:0	XG:i:0	NM:i:0	MD:Z:31	YT:Z:UU
6.895451e-11	0	CP026612.1	2619397	42	31M	*	0	0	CTCGGTAGAATGCTCGCAAGGTCGGCTAGAA	IIIIIIIIIIIIIIIIIIIIIIIIIIIIIII	AS:i:0	XN:i:0	XM:i:0	XO:i:0	XG:i:0	NM:i:0	MD:Z:31	YT:Z:UU
6.896121e-11	16	CP026612.1	2619388	42	31M	*	0	0	GTGGTGTTACTCGGTAGAATGCTCGCAAGGT	IIIIIIIIIIIIIIIIIIIIIIIIIIIIIII	AS:i:0	XN:i:0	XM:i:0	XO:i:0	XG:i:0	NM:i:0	MD:Z:31	YT:Z:UU
6.896767e-11	16	CP026612.1	2619393	42	31M	*	0	0	GTTACTCGGTAGAATGCTCGCAAGGTCGGCT	IIIIIIIIIIIIIIIIIIIIIIIIIIIIIII	AS:i:0	XN:i:0	XM:i:0	XO:i:0	XG:i:0	NM:i:0	MD:Z:31	YT:Z:UU
6.901555e-11	16	CP026612.1	2619394	42	31M	*	0	0	TTACTCGGTAGAATGCTCGCAAGGTCGGCTA	IIIIIIIIIIIIIIIIIIIIIIIIIIIIIII	AS:i:0	XN:i:0	XM:i:0	XO:i:0	XG:i:0	NM:i:0	MD:Z:31	YT:Z:UU
6.902014e-11	16	CP026612.1	2619395	42	31M	*	0	0	TACTCGGTAGAATGCTCGCAAGGTCGGCTAG	IIIIIIIIIIIIIIIIIIIIIIIIIIIIIII	AS:i:0	XN:i:0	XM:i:0	XO:i:0	XG:i:0	NM:i:0	MD:Z:31	YT:Z:UU
6.904390e-11	0	CP026612.1	2619404	42	31M	*	0	0	GAATGCTCGCAAGGTCGGCTAGAAATTGGTC	IIIIIIIIIIIIIIIIIIIIIIIIIIIIIII	AS:i:0	XN:i:0	XM:i:0	XO:i:0	XG:i:0	NM:i:0	MD:Z:31	YT:Z:UU
6.904558e-11	0	CP026612.1	2619396	42	31M	*	0	0	ACTCGGTAGAATGCTCGCAAGGTCGGCTAGA	IIIIIIIIIIIIIIIIIIIIIIIIIIIIIII	AS:i:0	XN:i:0	XM:i:0	XO:i:0	XG:i:0	NM:i:0	MD:Z:31	YT:Z:UU
6.904847e-11	0	CP026612.1	2619405	42	31M	*	0	0	AATGCTCGCAAGGTCGGCTAGAAATTGGTCA	IIIIIIIIIIIIIIIIIIIIIIIIIIIIIII	AS:i:0	XN:i:0	XM:i:0	XO:i:0	XG:i:0	NM:i:0	MD:Z:31	YT:Z:UU
6.904949e-11	16	CP026612.1	2619399	42	31M	*	0	0	CGGTAGAATGCTCGCAAGGTCGGCTAGAAAT	IIIIIIIIIIIIIIIIIIIIIIIIIIIIIII	AS:i:0	XN:i:0	XM:i:0	XO:i:0	XG:i:0	NM:i:0	MD:Z:31	YT:Z:UU
6.905248e-11	16	CP026612.1	2619403	42	31M	*	0	0	AGAATGCTCGCAAGGTCGGCTAGAAATTGGT	IIIIIIIIIIIIIIIIIIIIIIIIIIIIIII	AS:i:0	XN:i:0	XM:i:0	XO:i:0	XG:i:0	NM:i:0	MD:Z:31	YT:Z:UU
6.906817e-11	0	CP026612.1	2619398	42	31M	*	0	0	TCGGTAGAATGCTCGCAAGGTCGGCTAGAAA	IIIIIIIIIIIIIIIIIIIIIIIIIIIIIII	AS:i:0	XN:i:0	XM:i:0	XO:i:0	XG:i:0	NM:i:0	MD:Z:31	YT:Z:UU
6.910367e-11	16	CP026612.1	2619406	42	31M	*	0	0	ATGCTCGCAAGGTCGGCTAGAAATTGGTCAT	IIIIIIIIIIIIIIIIIIIIIIIIIIIIIII	AS:i:0	XN:i:0	XM:i:0	XO:i:0	XG:i:0	NM:i:0	MD:Z:31	YT:Z:UU
6.913856e-11	16	CP026612.1	2619402	42	31M	*	0	0	TAGAATGCTCGCAAGGTCGGCTAGAAATTGG	IIIIIIIIIIIIIIIIIIIIIIIIIIIIIII	AS:i:0	XN:i:0	XM:i:0	XO:i:0	XG:i:0	NM:i:0	MD:Z:31	YT:Z:UU
6.915489e-11	16	CP026612.1	2619416	42	31M	*	0	0	GGTCGGCTAGAAATTGGTCATGAGCTTTCTT	IIIIIIIIIIIIIIIIIIIIIIIIIIIIIII	AS:i:0	XN:i:0	XM:i:0	XO:i:0	XG:i:0	NM:i:0	MD:Z:31	YT:Z:UU
6.915574e-11	0	CP026612.1	2619414	42	31M	*	0	0	AAGGTCGGCTAGAAATTGGTCATGAGCTTTC	IIIIIIIIIIIIIIIIIIIIIIIIIIIIIII	AS:i:0	XN:i:0	XM:i:0	XO:i:0	XG:i:0	NM:i:0	MD:Z:31	YT:Z:UU
6.916586e-11	16	CP026612.1	2619417	42	31M	*	0	0	GTCGGCTAGAAATTGGTCATGAGCTTTCTTT	IIIIIIIIIIIIIIIIIIIIIIIIIIIIIII	AS:i:0	XN:i:0	XM:i:0	XO:i:0	XG:i:0	NM:i:0	MD:Z:31	YT:Z:UU
6.917076e-11	16	CP026612.1	2619407	42	31M	*	0	0	TGCTCGCAAGGTCGGCTAGAAATTGGTCATG	IIIIIIIIIIIIIIIIIIIIIIIIIIIIIII	AS:i:0	XN:i:0	XM:i:0	XO:i:0	XG:i:0	NM:i:0	MD:Z:31	YT:Z:UU
6.917286e-11	0	CP026612.1	2619408	42	31M	*	0	0	GCTCGCAAGGTCGGCTAGAAATTGGTCATGA	IIIIIIIIIIIIIIIIIIIIIIIIIIIIIII	AS:i:0	XN:i:0	XM:i:0	XO:i:0	XG:i:0	NM:i:0	MD:Z:31	YT:Z:UU
6.917976e-11	16	CP026612.1	2619411	42	31M	*	0	0	CGCAAGGTCGGCTAGAAATTGGTCATGAGCT	IIIIIIIIIIIIIIIIIIIIIIIIIIIIIII	AS:i:0	XN:i:0	XM:i:0	XO:i:0	XG:i:0	NM:i:0	MD:Z:31	YT:Z:UU
6.918036e-11	16	CP026612.1	2619409	42	31M	*	0	0	CTCGCAAGGTCGGCTAGAAATTGGTCATGAG	IIIIIIIIIIIIIIIIIIIIIIIIIIIIIII	AS:i:0	XN:i:0	XM:i:0	XO:i:0	XG:i:0	NM:i:0	MD:Z:31	YT:Z:UU
6.918824e-11	16	CP026612.1	2619401	42	31M	*	0	0	GTAGAATGCTCGCAAGGTCGGCTAGAAATTG	IIIIIIIIIIIIIIIIIIIIIIIIIIIIIII	AS:i:0	XN:i:0	XM:i:0	XO:i:0	XG:i:0	NM:i:0	MD:Z:31	YT:Z:UU
6.918827e-11	16	CP026612.1	2619400	42	31M	*	0	0	GGTAGAATGCTCGCAAGGTCGGCTAGAAATT	IIIIIIIIIIIIIIIIIIIIIIIIIIIIIII	AS:i:0	XN:i:0	XM:i:0	XO:i:0	XG:i:0	NM:i:0	MD:Z:31	YT:Z:UU
6.919072e-11	16	CP026612.1	2619413	42	31M	*	0	0	CAAGGTCGGCTAGAAATTGGTCATGAGCTTT	IIIIIIIIIIIIIIIIIIIIIIIIIIIIIII	AS:i:0	XN:i:0	XM:i:0	XO:i:0	XG:i:0	NM:i:0	MD:Z:31	YT:Z:UU
6.920520e-11	16	CP026612.1	2619415	42	31M	*	0	0	AGGTCGGCTAGAAATTGGTCATGAGCTTTCT	IIIIIIIIIIIIIIIIIIIIIIIIIIIIIII	AS:i:0	XN:i:0	XM:i:0	XO:i:0	XG:i:0	NM:i:0	MD:Z:31	YT:Z:UU
6.923644e-11	16	CP026612.1	2619410	42	31M	*	0	0	TCGCAAGGTCGGCTAGAAATTGGTCATGAGC	IIIIIIIIIIIIIIIIIIIIIIIIIIIIIII	AS:i:0	XN:i:0	XM:i:0	XO:i:0	XG:i:0	NM:i:0	MD:Z:31	YT:Z:UU
6.924982e-11	16	CP026612.1	2619418	42	31M	*	0	0	TCGGCTAGAAATTGGTCATGAGCTTTCTTTG	IIIIIIIIIIIIIIIIIIIIIIIIIIIIIII	AS:i:0	XN:i:0	XM:i:0	XO:i:0	XG:i:0	NM:i:0	MD:Z:31	YT:Z:UU
6.928774e-11	16	CP026612.1	2619412	42	31M	*	0	0	GCAAGGTCGGCTAGAAATTGGTCATGAGCTT	IIIIIIIIIIIIIIIIIIIIIIIIIIIIIII	AS:i:0	XN:i:0	XM:i:0	XO:i:0	XG:i:0	NM:i:0	MD:Z:31	YT:Z:UU
6.930122e-11	0	CP026612.1	2619419	42	31M	*	0	0	CGGCTAGAAATTGGTCATGAGCTTTCTTTGA	IIIIIIIIIIIIIIIIIIIIIIIIIIIIIII	AS:i:0	XN:i:0	XM:i:0	XO:i:0	XG:i:0	NM:i:0	MD:Z:31	YT:Z:UU
6.932649e-11	0	CP026612.1	2619369	42	31M	*	0	0	ATCACTGACAATGAGCGGTGTGGTGTTACTC	IIIIIIIIIIIIIIIIIIIIIIIIIIIIIII	AS:i:0	XN:i:0	XM:i:0	XO:i:0	XG:i:0	NM:i:0	MD:Z:31	YT:Z:UU
6.934112e-11	16	CP026612.1	2618914	42	31M	*	0	0	CTCGTTCGGCTATGGCGTAGGCCTAGTCCGT	IIIIIIIIIIIIIIIIIIIIIIIIIIIIIII	AS:i:0	XN:i:0	XM:i:0	XO:i:0	XG:i:0	NM:i:0	MD:Z:31	YT:Z:UU
6.934113e-11	16	CP026612.1	2618913	42	31M	*	0	0	GCTCGTTCGGCTATGGCGTAGGCCTAGTCCG	IIIIIIIIIIIIIIIIIIIIIIIIIIIIIII	AS:i:0	XN:i:0	XM:i:0	XO:i:0	XG:i:0	NM:i:0	MD:Z:31	YT:Z:UU
6.936149e-11	16	CP026612.1	2619370	42	31M	*	0	0	TCACTGACAATGAGCGGTGTGGTGTTACTCG	IIIIIIIIIIIIIIIIIIIIIIIIIIIIIII	AS:i:0	XN:i:0	XM:i:0	XO:i:0	XG:i:0	NM:i:0	MD:Z:31	YT:Z:UU
6.937672e-11	16	CP026612.1	2619368	42	31M	*	0	0	CATCACTGACAATGAGCGGTGTGGTGTTACT	IIIIIIIIIIIIIIIIIIIIIIIIIIIIIII	AS:i:0	XN:i:0	XM:i:0	XO:i:0	XG:i:0	NM:i:0	MD:Z:31	YT:Z:UU
6.946958e-11	16	CP026612.1	2619364	42	31M	*	0	0	CCAGCATCACTGACAATGAGCGGTGTGGTGT	IIIIIIIIIIIIIIIIIIIIIIIIIIIIIII	AS:i:0	XN:i:0	XM:i:0	XO:i:0	XG:i:0	NM:i:0	MD:Z:31	YT:Z:UU
6.949189e-11	0	CP026612.1	2619367	42	31M	*	0	0	GCATCACTGACAATGAGCGGTGTGGTGTTAC	IIIIIIIIIIIIIIIIIIIIIIIIIIIIIII	AS:i:0	XN:i:0	XM:i:0	XO:i:0	XG:i:0	NM:i:0	MD:Z:31	YT:Z:UU
6.953345e-11	0	CP026612.1	2619428	42	31M	*	0	0	ATTGGTCATGAGCTTTCTTTGAACATTGCTC	IIIIIIIIIIIIIIIIIIIIIIIIIIIIIII	AS:i:0	XN:i:0	XM:i:0	XO:i:0	XG:i:0	NM:i:0	MD:Z:31	YT:Z:UU
6.953937e-11	16	CP026612.1	2619365	42	31M	*	0	0	CAGCATCACTGACAATGAGCGGTGTGGTGTT	IIIIIIIIIIIIIIIIIIIIIIIIIIIIIII	AS:i:0	XN:i:0	XM:i:0	XO:i:0	XG:i:0	NM:i:0	MD:Z:31	YT:Z:UU
6.958869e-11	0	CP026612.1	2619366	42	31M	*	0	0	AGCATCACTGACAATGAGCGGTGTGGTGTTA	IIIIIIIIIIIIIIIIIIIIIIIIIIIIIII	AS:i:0	XN:i:0	XM:i:0	XO:i:0	XG:i:0	NM:i:0	MD:Z:31	YT:Z:UU
6.973461e-11	16	CP026612.1	2619429	42	31M	*	0	0	TTGGTCATGAGCTTTCTTTGAACATTGCTCT	IIIIIIIIIIIIIIIIIIIIIIIIIIIIIII	AS:i:0	XN:i:0	XM:i:0	XO:i:0	XG:i:0	NM:i:0	MD:Z:31	YT:Z:UU
6.979964e-11	0	CP026612.1	2619432	42	31M	*	0	0	GTCATGAGCTTTCTTTGAACATTGCTCTGAA	IIIIIIIIIIIIIIIIIIIIIIIIIIIIIII	AS:i:0	XN:i:0	XM:i:0	XO:i:0	XG:i:0	NM:i:0	MD:Z:31	YT:Z:UU
6.984355e-11	16	CP026612.1	2619430	42	31M	*	0	0	TGGTCATGAGCTTTCTTTGAACATTGCTCTG	IIIIIIIIIIIIIIIIIIIIIIIIIIIIIII	AS:i:0	XN:i:0	XM:i:0	XO:i:0	XG:i:0	NM:i:0	MD:Z:31	YT:Z:UU
6.989316e-11	0	CP026612.1	2619433	42	31M	*	0	0	TCATGAGCTTTCTTTGAACATTGCTCTGAAA	IIIIIIIIIIIIIIIIIIIIIIIIIIIIIII	AS:i:0	XN:i:0	XM:i:0	XO:i:0	XG:i:0	NM:i:0	MD:Z:31	YT:Z:UU
6.989631e-11	0	CP026612.1	2619431	42	31M	*	0	0	GGTCATGAGCTTTCTTTGAACATTGCTCTGA	IIIIIIIIIIIIIIIIIIIIIIIIIIIIIII	AS:i:0	XN:i:0	XM:i:0	XO:i:0	XG:i:0	NM:i:0	MD:Z:31	YT:Z:UU
7.020973e-11	16	CP026612.1	2619228	42	31M	*	0	0	AGATGACATATCATGTAAGTTGCTGATAGGT	IIIIIIIIIIIIIIIIIIIIIIIIIIIIIII	AS:i:0	XN:i:0	XM:i:0	XO:i:0	XG:i:0	NM:i:0	MD:Z:31	YT:Z:UU
7.022934e-11	16	CP026612.1	2619229	42	31M	*	0	0	GATGACATATCATGTAAGTTGCTGATAGGTT	IIIIIIIIIIIIIIIIIIIIIIIIIIIIIII	AS:i:0	XN:i:0	XM:i:0	XO:i:0	XG:i:0	NM:i:0	MD:Z:31	YT:Z:UU
7.023429e-11	0	CP026612.1	2619226	42	31M	*	0	0	CTAGATGACATATCATGTAAGTTGCTGATAG	IIIIIIIIIIIIIIIIIIIIIIIIIIIIIII	AS:i:0	XN:i:0	XM:i:0	XO:i:0	XG:i:0	NM:i:0	MD:Z:31	YT:Z:UU
7.024265e-11	16	CP026612.1	2619227	42	31M	*	0	0	TAGATGACATATCATGTAAGTTGCTGATAGG	IIIIIIIIIIIIIIIIIIIIIIIIIIIIIII	AS:i:0	XN:i:0	XM:i:0	XO:i:0	XG:i:0	NM:i:0	MD:Z:31	YT:Z:UU
7.106088e-11	16	CP026612.1	2618937	42	31M	*	0	0	TAGTCCGTAGGCAGGACTTTTCAAGTCTCGG	IIIIIIIIIIIIIIIIIIIIIIIIIIIIIII	AS:i:0	XN:i:0	XM:i:0	XO:i:0	XG:i:0	NM:i:0	MD:Z:31	YT:Z:UU
7.106168e-11	16	CP026612.1	2618940	42	31M	*	0	0	TCCGTAGGCAGGACTTTTCAAGTCTCGGAAG	IIIIIIIIIIIIIIIIIIIIIIIIIIIIIII	AS:i:0	XN:i:0	XM:i:0	XO:i:0	XG:i:0	NM:i:0	MD:Z:31	YT:Z:UU
7.106188e-11	0	CP026612.1	2618939	42	31M	*	0	0	GTCCGTAGGCAGGACTTTTCAAGTCTCGGAA	IIIIIIIIIIIIIIIIIIIIIIIIIIIIIII	AS:i:0	XN:i:0	XM:i:0	XO:i:0	XG:i:0	NM:i:0	MD:Z:31	YT:Z:UU
7.106206e-11	0	CP026612.1	2618938	42	31M	*	0	0	AGTCCGTAGGCAGGACTTTTCAAGTCTCGGA	IIIIIIIIIIIIIIIIIIIIIIIIIIIIIII	AS:i:0	XN:i:0	XM:i:0	XO:i:0	XG:i:0	NM:i:0	MD:Z:31	YT:Z:UU
7.106330e-11	16	CP026612.1	2618936	42	31M	*	0	0	CTAGTCCGTAGGCAGGACTTTTCAAGTCTCG	IIIIIIIIIIIIIIIIIIIIIIIIIIIIIII	AS:i:0	XN:i:0	XM:i:0	XO:i:0	XG:i:0	NM:i:0	MD:Z:31	YT:Z:UU
7.161985e-11	0	CP026612.1	2619385	42	31M	*	0	0	GGTGTGGTGTTACTCGGTAGAATGCTCGCAA	IIIIIIIIIIIIIIIIIIIIIIIIIIIIIII	AS:i:0	XN:i:0	XM:i:0	XO:i:0	XG:i:0	NM:i:0	MD:Z:31	YT:Z:UU
7.166208e-11	16	CP026612.1	2619386	42	31M	*	0	0	GTGTGGTGTTACTCGGTAGAATGCTCGCAAG	IIIIIIIIIIIIIIIIIIIIIIIIIIIIIII	AS:i:0	XN:i:0	XM:i:0	XO:i:0	XG:i:0	NM:i:0	MD:Z:31	YT:Z:UU
7.168719e-11	16	CP026612.1	2619387	42	31M	*	0	0	TGTGGTGTTACTCGGTAGAATGCTCGCAAGG	IIIIIIIIIIIIIIIIIIIIIIIIIIIIIII	AS:i:0	XN:i:0	XM:i:0	XO:i:0	XG:i:0	NM:i:0	MD:Z:31	YT:Z:UU
7.169715e-11	16	CP026612.1	2619381	42	31M	*	0	0	GAGCGGTGTGGTGTTACTCGGTAGAATGCTC	IIIIIIIIIIIIIIIIIIIIIIIIIIIIIII	AS:i:0	XN:i:0	XM:i:0	XO:i:0	XG:i:0	NM:i:0	MD:Z:31	YT:Z:UU
7.172061e-11	16	CP026612.1	2619380	42	31M	*	0	0	TGAGCGGTGTGGTGTTACTCGGTAGAATGCT	IIIIIIIIIIIIIIIIIIIIIIIIIIIIIII	AS:i:0	XN:i:0	XM:i:0	XO:i:0	XG:i:0	NM:i:0	MD:Z:31	YT:Z:UU
7.172633e-11	0	CP026612.1	2619384	42	31M	*	0	0	CGGTGTGGTGTTACTCGGTAGAATGCTCGCA	IIIIIIIIIIIIIIIIIIIIIIIIIIIIIII	AS:i:0	XN:i:0	XM:i:0	XO:i:0	XG:i:0	NM:i:0	MD:Z:31	YT:Z:UU
7.173814e-11	16	CP026612.1	2619372	42	31M	*	0	0	ACTGACAATGAGCGGTGTGGTGTTACTCGGT	IIIIIIIIIIIIIIIIIIIIIIIIIIIIIII	AS:i:0	XN:i:0	XM:i:0	XO:i:0	XG:i:0	NM:i:0	MD:Z:31	YT:Z:UU
7.174126e-11	0	CP026612.1	2619371	42	31M	*	0	0	CACTGACAATGAGCGGTGTGGTGTTACTCGG	IIIIIIIIIIIIIIIIIIIIIIIIIIIIIII	AS:i:0	XN:i:0	XM:i:0	XO:i:0	XG:i:0	NM:i:0	MD:Z:31	YT:Z:UU
7.175360e-11	0	CP026612.1	2619379	42	31M	*	0	0	ATGAGCGGTGTGGTGTTACTCGGTAGAATGC	IIIIIIIIIIIIIIIIIIIIIIIIIIIIIII	AS:i:0	XN:i:0	XM:i:0	XO:i:0	XG:i:0	NM:i:0	MD:Z:31	YT:Z:UU
7.177581e-11	0	CP026612.1	2619382	42	31M	*	0	0	AGCGGTGTGGTGTTACTCGGTAGAATGCTCG	IIIIIIIIIIIIIIIIIIIIIIIIIIIIIII	AS:i:0	XN:i:0	XM:i:0	XO:i:0	XG:i:0	NM:i:0	MD:Z:31	YT:Z:UU
7.181134e-11	16	CP026612.1	2619383	42	31M	*	0	0	GCGGTGTGGTGTTACTCGGTAGAATGCTCGC	IIIIIIIIIIIIIIIIIIIIIIIIIIIIIII	AS:i:0	XN:i:0	XM:i:0	XO:i:0	XG:i:0	NM:i:0	MD:Z:31	YT:Z:UU
7.181428e-11	0	CP026612.1	2619378	42	31M	*	0	0	AATGAGCGGTGTGGTGTTACTCGGTAGAATG	IIIIIIIIIIIIIIIIIIIIIIIIIIIIIII	AS:i:0	XN:i:0	XM:i:0	XO:i:0	XG:i:0	NM:i:0	MD:Z:31	YT:Z:UU
7.182156e-11	16	CP026612.1	2619377	42	31M	*	0	0	CAATGAGCGGTGTGGTGTTACTCGGTAGAAT	IIIIIIIIIIIIIIIIIIIIIIIIIIIIIII	AS:i:0	XN:i:0	XM:i:0	XO:i:0	XG:i:0	NM:i:0	MD:Z:31	YT:Z:UU
7.187000e-11	0	CP026612.1	2619373	42	31M	*	0	0	CTGACAATGAGCGGTGTGGTGTTACTCGGTA	IIIIIIIIIIIIIIIIIIIIIIIIIIIIIII	AS:i:0	XN:i:0	XM:i:0	XO:i:0	XG:i:0	NM:i:0	MD:Z:31	YT:Z:UU
7.189815e-11	0	CP026612.1	2619376	42	31M	*	0	0	ACAATGAGCGGTGTGGTGTTACTCGGTAGAA	IIIIIIIIIIIIIIIIIIIIIIIIIIIIIII	AS:i:0	XN:i:0	XM:i:0	XO:i:0	XG:i:0	NM:i:0	MD:Z:31	YT:Z:UU
7.194486e-11	0	CP026612.1	2619375	42	31M	*	0	0	GACAATGAGCGGTGTGGTGTTACTCGGTAGA	IIIIIIIIIIIIIIIIIIIIIIIIIIIIIII	AS:i:0	XN:i:0	XM:i:0	XO:i:0	XG:i:0	NM:i:0	MD:Z:31	YT:Z:UU
7.198396e-11	16	CP026612.1	2619374	42	31M	*	0	0	TGACAATGAGCGGTGTGGTGTTACTCGGTAG	IIIIIIIIIIIIIIIIIIIIIIIIIIIIIII	AS:i:0	XN:i:0	XM:i:0	XO:i:0	XG:i:0	NM:i:0	MD:Z:31	YT:Z:UU
7.205970e-11	0	CP026612.1	2619420	42	31M	*	0	0	GGCTAGAAATTGGTCATGAGCTTTCTTTGAA	IIIIIIIIIIIIIIIIIIIIIIIIIIIIIII	AS:i:0	XN:i:0	XM:i:0	XO:i:0	XG:i:0	NM:i:0	MD:Z:31	YT:Z:UU
7.284128e-11	0	CP026612.1	2619158	42	31M	*	0	0	ACAATAGAATTTGGCATGAGATTGGATTGCT	IIIIIIIIIIIIIIIIIIIIIIIIIIIIIII	AS:i:0	XN:i:0	XM:i:0	XO:i:0	XG:i:0	NM:i:0	MD:Z:31	YT:Z:UU
7.287986e-11	16	CP026612.1	2619157	42	31M	*	0	0	TACAATAGAATTTGGCATGAGATTGGATTGC	IIIIIIIIIIIIIIIIIIIIIIIIIIIIIII	AS:i:0	XN:i:0	XM:i:0	XO:i:0	XG:i:0	NM:i:0	MD:Z:31	YT:Z:UU
7.289722e-11	16	CP026612.1	2619159	42	31M	*	0	0	CAATAGAATTTGGCATGAGATTGGATTGCTT	IIIIIIIIIIIIIIIIIIIIIIIIIIIIIII	AS:i:0	XN:i:0	XM:i:0	XO:i:0	XG:i:0	NM:i:0	MD:Z:31	YT:Z:UU
7.289731e-11	16	CP026612.1	2619160	42	31M	*	0	0	AATAGAATTTGGCATGAGATTGGATTGCTTT	IIIIIIIIIIIIIIIIIIIIIIIIIIIIIII	AS:i:0	XN:i:0	XM:i:0	XO:i:0	XG:i:0	NM:i:0	MD:Z:31	YT:Z:UU
7.474025e-11	0	CP026612.1	2619427	42	31M	*	0	0	AATTGGTCATGAGCTTTCTTTGAACATTGCT	IIIIIIIIIIIIIIIIIIIIIIIIIIIIIII	AS:i:0	XN:i:0	XM:i:0	XO:i:0	XG:i:0	NM:i:0	MD:Z:31	YT:Z:UU
7.474153e-11	0	CP026612.1	2619126	42	31M	*	0	0	CTGATTTTTTCGGCCTTTAGAGCGAGATTTA	IIIIIIIIIIIIIIIIIIIIIIIIIIIIIII	AS:i:0	XN:i:0	XM:i:0	XO:i:0	XG:i:0	NM:i:0	MD:Z:31	YT:Z:UU
7.483521e-11	16	CP026612.1	2619424	42	31M	*	0	0	AGAAATTGGTCATGAGCTTTCTTTGAACATT	IIIIIIIIIIIIIIIIIIIIIIIIIIIIIII	AS:i:0	XN:i:0	XM:i:0	XO:i:0	XG:i:0	NM:i:0	MD:Z:31	YT:Z:UU
7.483533e-11	0	CP026612.1	2619421	42	31M	*	0	0	GCTAGAAATTGGTCATGAGCTTTCTTTGAAC	IIIIIIIIIIIIIIIIIIIIIIIIIIIIIII	AS:i:0	XN:i:0	XM:i:0	XO:i:0	XG:i:0	NM:i:0	MD:Z:31	YT:Z:UU
7.485135e-11	0	CP026612.1	2619426	42	31M	*	0	0	AAATTGGTCATGAGCTTTCTTTGAACATTGC	IIIIIIIIIIIIIIIIIIIIIIIIIIIIIII	AS:i:0	XN:i:0	XM:i:0	XO:i:0	XG:i:0	NM:i:0	MD:Z:31	YT:Z:UU
7.485966e-11	16	CP026612.1	2619423	42	31M	*	0	0	TAGAAATTGGTCATGAGCTTTCTTTGAACAT	IIIIIIIIIIIIIIIIIIIIIIIIIIIIIII	AS:i:0	XN:i:0	XM:i:0	XO:i:0	XG:i:0	NM:i:0	MD:Z:31	YT:Z:UU
7.489611e-11	0	CP026612.1	2619422	42	31M	*	0	0	CTAGAAATTGGTCATGAGCTTTCTTTGAACA	IIIIIIIIIIIIIIIIIIIIIIIIIIIIIII	AS:i:0	XN:i:0	XM:i:0	XO:i:0	XG:i:0	NM:i:0	MD:Z:31	YT:Z:UU
7.497381e-11	16	CP026612.1	2619127	42	31M	*	0	0	TGATTTTTTCGGCCTTTAGAGCGAGATTTAT	IIIIIIIIIIIIIIIIIIIIIIIIIIIIIII	AS:i:0	XN:i:0	XM:i:0	XO:i:0	XG:i:0	NM:i:0	MD:Z:31	YT:Z:UU
7.498859e-11	0	CP026612.1	2619128	42	31M	*	0	0	GATTTTTTCGGCCTTTAGAGCGAGATTTATA	IIIIIIIIIIIIIIIIIIIIIIIIIIIIIII	AS:i:0	XN:i:0	XM:i:0	XO:i:0	XG:i:0	NM:i:0	MD:Z:31	YT:Z:UU
7.501162e-11	16	CP026612.1	2619425	42	31M	*	0	0	GAAATTGGTCATGAGCTTTCTTTGAACATTG	IIIIIIIIIIIIIIIIIIIIIIIIIIIIIII	AS:i:0	XN:i:0	XM:i:0	XO:i:0	XG:i:0	NM:i:0	MD:Z:31	YT:Z:UU
7.512469e-11	16	CP026612.1	2619130	42	31M	*	0	0	TTTTTTCGGCCTTTAGAGCGAGATTTATACA	IIIIIIIIIIIIIIIIIIIIIIIIIIIIIII	AS:i:0	XN:i:0	XM:i:0	XO:i:0	XG:i:0	NM:i:0	MD:Z:31	YT:Z:UU
7.513664e-11	0	CP026612.1	2619129	42	31M	*	0	0	ATTTTTTCGGCCTTTAGAGCGAGATTTATAC	IIIIIIIIIIIIIIIIIIIIIIIIIIIIIII	AS:i:0	XN:i:0	XM:i:0	XO:i:0	XG:i:0	NM:i:0	MD:Z:31	YT:Z:UU
7.521458e-11	16	CP026612.1	2619153	42	31M	*	0	0	TTTATACAATAGAATTTGGCATGAGATTGGA	IIIIIIIIIIIIIIIIIIIIIIIIIIIIIII	AS:i:0	XN:i:0	XM:i:0	XO:i:0	XG:i:0	NM:i:0	MD:Z:31	YT:Z:UU
7.524018e-11	0	CP026612.1	2619152	42	31M	*	0	0	ATTTATACAATAGAATTTGGCATGAGATTGG	IIIIIIIIIIIIIIIIIIIIIIIIIIIIIII	AS:i:0	XN:i:0	XM:i:0	XO:i:0	XG:i:0	NM:i:0	MD:Z:31	YT:Z:UU
7.531626e-11	16	CP026612.1	2619131	42	31M	*	0	0	TTTTTCGGCCTTTAGAGCGAGATTTATACAA	IIIIIIIIIIIIIIIIIIIIIIIIIIIIIII	AS:i:0	XN:i:0	XM:i:0	XO:i:0	XG:i:0	NM:i:0	MD:Z:31	YT:Z:UU
7.534288e-11	16	CP026612.1	2619151	42	31M	*	0	0	GATTTATACAATAGAATTTGGCATGAGATTG	IIIIIIIIIIIIIIIIIIIIIIIIIIIIIII	AS:i:0	XN:i:0	XM:i:0	XO:i:0	XG:i:0	NM:i:0	MD:Z:31	YT:Z:UU
7.534812e-11	16	CP026612.1	2619155	42	31M	*	0	0	TATACAATAGAATTTGGCATGAGATTGGATT	IIIIIIIIIIIIIIIIIIIIIIIIIIIIIII	AS:i:0	XN:i:0	XM:i:0	XO:i:0	XG:i:0	NM:i:0	MD:Z:31	YT:Z:UU
7.534910e-11	16	CP026612.1	2619154	42	31M	*	0	0	TTATACAATAGAATTTGGCATGAGATTGGAT	IIIIIIIIIIIIIIIIIIIIIIIIIIIIIII	AS:i:0	XN:i:0	XM:i:0	XO:i:0	XG:i:0	NM:i:0	MD:Z:31	YT:Z:UU
7.540794e-11	16	CP026612.1	2619150	42	31M	*	0	0	AGATTTATACAATAGAATTTGGCATGAGATT	IIIIIIIIIIIIIIIIIIIIIIIIIIIIIII	AS:i:0	XN:i:0	XM:i:0	XO:i:0	XG:i:0	NM:i:0	MD:Z:31	YT:Z:UU
7.541034e-11	0	CP026612.1	2619156	42	31M	*	0	0	ATACAATAGAATTTGGCATGAGATTGGATTG	IIIIIIIIIIIIIIIIIIIIIIIIIIIIIII	AS:i:0	XN:i:0	XM:i:0	XO:i:0	XG:i:0	NM:i:0	MD:Z:31	YT:Z:UU
7.541920e-11	16	CP026612.1	2619137	42	31M	*	0	0	GGCCTTTAGAGCGAGATTTATACAATAGAAT	IIIIIIIIIIIIIIIIIIIIIIIIIIIIIII	AS:i:0	XN:i:0	XM:i:0	XO:i:0	XG:i:0	NM:i:0	MD:Z:31	YT:Z:UU
7.543298e-11	16	CP026612.1	2619138	42	31M	*	0	0	GCCTTTAGAGCGAGATTTATACAATAGAATT	IIIIIIIIIIIIIIIIIIIIIIIIIIIIIII	AS:i:0	XN:i:0	XM:i:0	XO:i:0	XG:i:0	NM:i:0	MD:Z:31	YT:Z:UU
7.550324e-11	16	CP026612.1	2619139	42	31M	*	0	0	CCTTTAGAGCGAGATTTATACAATAGAATTT	IIIIIIIIIIIIIIIIIIIIIIIIIIIIIII	AS:i:0	XN:i:0	XM:i:0	XO:i:0	XG:i:0	NM:i:0	MD:Z:31	YT:Z:UU
7.551034e-11	0	CP026612.1	2619148	42	31M	*	0	0	CGAGATTTATACAATAGAATTTGGCATGAGA	IIIIIIIIIIIIIIIIIIIIIIIIIIIIIII	AS:i:0	XN:i:0	XM:i:0	XO:i:0	XG:i:0	NM:i:0	MD:Z:31	YT:Z:UU
7.551414e-11	0	CP026612.1	2619136	42	31M	*	0	0	CGGCCTTTAGAGCGAGATTTATACAATAGAA	IIIIIIIIIIIIIIIIIIIIIIIIIIIIIII	AS:i:0	XN:i:0	XM:i:0	XO:i:0	XG:i:0	NM:i:0	MD:Z:31	YT:Z:UU
7.552159e-11	16	CP026612.1	2619132	42	31M	*	0	0	TTTTCGGCCTTTAGAGCGAGATTTATACAAT	IIIIIIIIIIIIIIIIIIIIIIIIIIIIIII	AS:i:0	XN:i:0	XM:i:0	XO:i:0	XG:i:0	NM:i:0	MD:Z:31	YT:Z:UU
7.553271e-11	16	CP026612.1	2619133	42	31M	*	0	0	TTTCGGCCTTTAGAGCGAGATTTATACAATA	IIIIIIIIIIIIIIIIIIIIIIIIIIIIIII	AS:i:0	XN:i:0	XM:i:0	XO:i:0	XG:i:0	NM:i:0	MD:Z:31	YT:Z:UU
7.554074e-11	16	CP026612.1	2619147	42	31M	*	0	0	GCGAGATTTATACAATAGAATTTGGCATGAG	IIIIIIIIIIIIIIIIIIIIIIIIIIIIIII	AS:i:0	XN:i:0	XM:i:0	XO:i:0	XG:i:0	NM:i:0	MD:Z:31	YT:Z:UU
7.554341e-11	16	CP026612.1	2619145	42	31M	*	0	0	GAGCGAGATTTATACAATAGAATTTGGCATG	IIIIIIIIIIIIIIIIIIIIIIIIIIIIIII	AS:i:0	XN:i:0	XM:i:0	XO:i:0	XG:i:0	NM:i:0	MD:Z:31	YT:Z:UU
7.557371e-11	0	CP026612.1	2619146	42	31M	*	0	0	AGCGAGATTTATACAATAGAATTTGGCATGA	IIIIIIIIIIIIIIIIIIIIIIIIIIIIIII	AS:i:0	XN:i:0	XM:i:0	XO:i:0	XG:i:0	NM:i:0	MD:Z:31	YT:Z:UU
7.558236e-11	16	CP026612.1	2619149	42	31M	*	0	0	GAGATTTATACAATAGAATTTGGCATGAGAT	IIIIIIIIIIIIIIIIIIIIIIIIIIIIIII	AS:i:0	XN:i:0	XM:i:0	XO:i:0	XG:i:0	NM:i:0	MD:Z:31	YT:Z:UU
7.565905e-11	16	CP026612.1	2619140	42	31M	*	0	0	CTTTAGAGCGAGATTTATACAATAGAATTTG	IIIIIIIIIIIIIIIIIIIIIIIIIIIIIII	AS:i:0	XN:i:0	XM:i:0	XO:i:0	XG:i:0	NM:i:0	MD:Z:31	YT:Z:UU
7.567000e-11	16	CP026612.1	2619134	42	31M	*	0	0	TTCGGCCTTTAGAGCGAGATTTATACAATAG	IIIIIIIIIIIIIIIIIIIIIIIIIIIIIII	AS:i:0	XN:i:0	XM:i:0	XO:i:0	XG:i:0	NM:i:0	MD:Z:31	YT:Z:UU
7.572341e-11	16	CP026612.1	2619141	42	31M	*	0	0	TTTAGAGCGAGATTTATACAATAGAATTTGG	IIIIIIIIIIIIIIIIIIIIIIIIIIIIIII	AS:i:0	XN:i:0	XM:i:0	XO:i:0	XG:i:0	NM:i:0	MD:Z:31	YT:Z:UU
7.576655e-11	0	CP026612.1	2619135	42	31M	*	0	0	TCGGCCTTTAGAGCGAGATTTATACAATAGA	IIIIIIIIIIIIIIIIIIIIIIIIIIIIIII	AS:i:0	XN:i:0	XM:i:0	XO:i:0	XG:i:0	NM:i:0	MD:Z:31	YT:Z:UU
7.583592e-11	16	CP026612.1	2619142	42	31M	*	0	0	TTAGAGCGAGATTTATACAATAGAATTTGGC	IIIIIIIIIIIIIIIIIIIIIIIIIIIIIII	AS:i:0	XN:i:0	XM:i:0	XO:i:0	XG:i:0	NM:i:0	MD:Z:31	YT:Z:UU
7.826252e-11	0	CP026612.1	2619144	42	31M	*	0	0	AGAGCGAGATTTATACAATAGAATTTGGCAT	IIIIIIIIIIIIIIIIIIIIIIIIIIIIIII	AS:i:0	XN:i:0	XM:i:0	XO:i:0	XG:i:0	NM:i:0	MD:Z:31	YT:Z:UU
7.847583e-11	0	CP026612.1	2619143	42	31M	*	0	0	TAGAGCGAGATTTATACAATAGAATTTGGCA	IIIIIIIIIIIIIIIIIIIIIIIIIIIIIII	AS:i:0	XN:i:0	XM:i:0	XO:i:0	XG:i:0	NM:i:0	MD:Z:31	YT:Z:UU
8.902775e-11	16	CP026612.1	2619259	42	31M	*	0	0	TTCCAGTTTTCCGCTCCTAGGTCTGCATATT	IIIIIIIIIIIIIIIIIIIIIIIIIIIIIII	AS:i:0	XN:i:0	XM:i:0	XO:i:0	XG:i:0	NM:i:0	MD:Z:31	YT:Z:UU
8.902775e-11	16	CP026612.1	2619261	42	31M	*	0	0	CCAGTTTTCCGCTCCTAGGTCTGCATATTGT	IIIIIIIIIIIIIIIIIIIIIIIIIIIIIII	AS:i:0	XN:i:0	XM:i:0	XO:i:0	XG:i:0	NM:i:0	MD:Z:31	YT:Z:UU
8.902775e-11	16	CP026612.1	2619258	42	31M	*	0	0	TTTCCAGTTTTCCGCTCCTAGGTCTGCATAT	IIIIIIIIIIIIIIIIIIIIIIIIIIIIIII	AS:i:0	XN:i:0	XM:i:0	XO:i:0	XG:i:0	NM:i:0	MD:Z:31	YT:Z:UU
8.902775e-11	16	CP026612.1	2619256	42	31M	*	0	0	GGTTTCCAGTTTTCCGCTCCTAGGTCTGCAT	IIIIIIIIIIIIIIIIIIIIIIIIIIIIIII	AS:i:0	XN:i:0	XM:i:0	XO:i:0	XG:i:0	NM:i:0	MD:Z:31	YT:Z:UU
8.902775e-11	16	CP026612.1	2619260	42	31M	*	0	0	TCCAGTTTTCCGCTCCTAGGTCTGCATATTG	IIIIIIIIIIIIIIIIIIIIIIIIIIIIIII	AS:i:0	XN:i:0	XM:i:0	XO:i:0	XG:i:0	NM:i:0	MD:Z:31	YT:Z:UU
8.902775e-11	0	CP026612.1	2619262	42	31M	*	0	0	CAGTTTTCCGCTCCTAGGTCTGCATATTGTA	IIIIIIIIIIIIIIIIIIIIIIIIIIIIIII	AS:i:0	XN:i:0	XM:i:0	XO:i:0	XG:i:0	NM:i:0	MD:Z:31	YT:Z:UU
8.902775e-11	0	CP026612.1	2619257	42	31M	*	0	0	GTTTCCAGTTTTCCGCTCCTAGGTCTGCATA	IIIIIIIIIIIIIIIIIIIIIIIIIIIIIII	AS:i:0	XN:i:0	XM:i:0	XO:i:0	XG:i:0	NM:i:0	MD:Z:31	YT:Z:UU
1.022795e-10	16	CP026612.1	2619250	42	31M	*	0	0	CTGATAGGTTTCCAGTTTTCCGCTCCTAGGT	IIIIIIIIIIIIIIIIIIIIIIIIIIIIIII	AS:i:0	XN:i:0	XM:i:0	XO:i:0	XG:i:0	NM:i:0	MD:Z:31	YT:Z:UU
1.022795e-10	16	CP026612.1	2619252	42	31M	*	0	0	GATAGGTTTCCAGTTTTCCGCTCCTAGGTCT	IIIIIIIIIIIIIIIIIIIIIIIIIIIIIII	AS:i:0	XN:i:0	XM:i:0	XO:i:0	XG:i:0	NM:i:0	MD:Z:31	YT:Z:UU
1.022795e-10	0	CP026612.1	2619255	42	31M	*	0	0	AGGTTTCCAGTTTTCCGCTCCTAGGTCTGCA	IIIIIIIIIIIIIIIIIIIIIIIIIIIIIII	AS:i:0	XN:i:0	XM:i:0	XO:i:0	XG:i:0	NM:i:0	MD:Z:31	YT:Z:UU
1.022795e-10	0	CP026612.1	2619253	42	31M	*	0	0	ATAGGTTTCCAGTTTTCCGCTCCTAGGTCTG	IIIIIIIIIIIIIIIIIIIIIIIIIIIIIII	AS:i:0	XN:i:0	XM:i:0	XO:i:0	XG:i:0	NM:i:0	MD:Z:31	YT:Z:UU
1.022795e-10	16	CP026612.1	2619251	42	31M	*	0	0	TGATAGGTTTCCAGTTTTCCGCTCCTAGGTC	IIIIIIIIIIIIIIIIIIIIIIIIIIIIIII	AS:i:0	XN:i:0	XM:i:0	XO:i:0	XG:i:0	NM:i:0	MD:Z:31	YT:Z:UU
1.022795e-10	16	CP026612.1	2619254	42	31M	*	0	0	TAGGTTTCCAGTTTTCCGCTCCTAGGTCTGC	IIIIIIIIIIIIIIIIIIIIIIIIIIIIIII	AS:i:0	XN:i:0	XM:i:0	XO:i:0	XG:i:0	NM:i:0	MD:Z:31	YT:Z:UU
