# Supplementary material for: Association mapping from sequencing reads using k-mers
Source: eLife. 2018 Jun 13;7:e32920. doi: 10.7554/eLife.32920 (PMC6044908; doi:10.7554/eLife.32920)
Supplement: Figure 5—source data 2. — Source file contains k-mer sequences, corresponding p-values and their positions in plasmid pKBN10P04869A sequence in SAM format. [file elife-32920-fig5-data2.txt]

@P-value	SAM-flag	SAM-rname	position	SAM-maq-quality	SAM-cigar	SAM-rnext	SAM-pnext	SAM-tlen	k-mer	quality	other-sam-fields
@HD	VN:1.0	SO:unsorted
@SQ	SN:CP026474.1	LN:107229
@PG	ID:bowtie2	PN:bowtie2	VN:2.2.5	CL:"/usr/local/bin/bowtie2-align-s --wrapper basic-0 -x plasmid -f --passthrough -U case_kmers.fasta"
1.766882e-25	16	CP026474.1	15046	1	31M	*	0	0	CCTTGAGAGTTTTCGCCCCGAAGAACGTTTT	IIIIIIIIIIIIIIIIIIIIIIIIIIIIIII	AS:i:0	XS:i:0	XN:i:0	XM:i:0	XO:i:0	XG:i:0	NM:i:0	MD:Z:31	YT:Z:UU
1.766882e-25	16	CP026474.1	38926	1	31M	*	0	0	TCCTTGAGAGTTTTCGCCCCGAAGAACGTTT	IIIIIIIIIIIIIIIIIIIIIIIIIIIIIII	AS:i:0	XS:i:0	XN:i:0	XM:i:0	XO:i:0	XG:i:0	NM:i:0	MD:Z:31	YT:Z:UU
1.766882e-25	16	CP026474.1	38925	1	31M	*	0	0	ATCCTTGAGAGTTTTCGCCCCGAAGAACGTT	IIIIIIIIIIIIIIIIIIIIIIIIIIIIIII	AS:i:0	XS:i:0	XN:i:0	XM:i:0	XO:i:0	XG:i:0	NM:i:0	MD:Z:31	YT:Z:UU
1.766882e-25	0	CP026474.1	15041	1	31M	*	0	0	AAGATCCTTGAGAGTTTTCGCCCCGAAGAAC	IIIIIIIIIIIIIIIIIIIIIIIIIIIIIII	AS:i:0	XS:i:0	XN:i:0	XM:i:0	XO:i:0	XG:i:0	NM:i:0	MD:Z:31	YT:Z:UU
1.766882e-25	16	CP026474.1	38924	1	31M	*	0	0	GATCCTTGAGAGTTTTCGCCCCGAAGAACGT	IIIIIIIIIIIIIIIIIIIIIIIIIIIIIII	AS:i:0	XS:i:0	XN:i:0	XM:i:0	XO:i:0	XG:i:0	NM:i:0	MD:Z:31	YT:Z:UU
1.766882e-25	0	CP026474.1	38932	1	31M	*	0	0	AGAGTTTTCGCCCCGAAGAACGTTTTCCAAT	IIIIIIIIIIIIIIIIIIIIIIIIIIIIIII	AS:i:0	XS:i:0	XN:i:0	XM:i:0	XO:i:0	XG:i:0	NM:i:0	MD:Z:31	YT:Z:UU
1.766882e-25	0	CP026474.1	38923	1	31M	*	0	0	AGATCCTTGAGAGTTTTCGCCCCGAAGAACG	IIIIIIIIIIIIIIIIIIIIIIIIIIIIIII	AS:i:0	XS:i:0	XN:i:0	XM:i:0	XO:i:0	XG:i:0	NM:i:0	MD:Z:31	YT:Z:UU
1.766882e-25	0	CP026474.1	15035	1	31M	*	0	0	AGCGGTAAGATCCTTGAGAGTTTTCGCCCCG	IIIIIIIIIIIIIIIIIIIIIIIIIIIIIII	AS:i:0	XS:i:0	XN:i:0	XM:i:0	XO:i:0	XG:i:0	NM:i:0	MD:Z:31	YT:Z:UU
1.766882e-25	0	CP026474.1	38915	1	31M	*	0	0	CAGCGGTAAGATCCTTGAGAGTTTTCGCCCC	IIIIIIIIIIIIIIIIIIIIIIIIIIIIIII	AS:i:0	XS:i:0	XN:i:0	XM:i:0	XO:i:0	XG:i:0	NM:i:0	MD:Z:31	YT:Z:UU
1.766882e-25	16	CP026474.1	15052	1	31M	*	0	0	GAGTTTTCGCCCCGAAGAACGTTTTCCAATG	IIIIIIIIIIIIIIIIIIIIIIIIIIIIIII	AS:i:0	XS:i:0	XN:i:0	XM:i:0	XO:i:0	XG:i:0	NM:i:0	MD:Z:31	YT:Z:UU
1.766882e-25	0	CP026474.1	15037	1	31M	*	0	0	CGGTAAGATCCTTGAGAGTTTTCGCCCCGAA	IIIIIIIIIIIIIIIIIIIIIIIIIIIIIII	AS:i:0	XS:i:0	XN:i:0	XM:i:0	XO:i:0	XG:i:0	NM:i:0	MD:Z:31	YT:Z:UU
1.766882e-25	16	CP026474.1	38919	1	31M	*	0	0	GGTAAGATCCTTGAGAGTTTTCGCCCCGAAG	IIIIIIIIIIIIIIIIIIIIIIIIIIIIIII	AS:i:0	XS:i:0	XN:i:0	XM:i:0	XO:i:0	XG:i:0	NM:i:0	MD:Z:31	YT:Z:UU
1.766882e-25	0	CP026474.1	15047	1	31M	*	0	0	CTTGAGAGTTTTCGCCCCGAAGAACGTTTTC	IIIIIIIIIIIIIIIIIIIIIIIIIIIIIII	AS:i:0	XS:i:0	XN:i:0	XM:i:0	XO:i:0	XG:i:0	NM:i:0	MD:Z:31	YT:Z:UU
1.766882e-25	0	CP026474.1	38931	1	31M	*	0	0	GAGAGTTTTCGCCCCGAAGAACGTTTTCCAA	IIIIIIIIIIIIIIIIIIIIIIIIIIIIIII	AS:i:0	XS:i:0	XN:i:0	XM:i:0	XO:i:0	XG:i:0	NM:i:0	MD:Z:31	YT:Z:UU
1.766882e-25	0	CP026474.1	38917	1	31M	*	0	0	GCGGTAAGATCCTTGAGAGTTTTCGCCCCGA	IIIIIIIIIIIIIIIIIIIIIIIIIIIIIII	AS:i:0	XS:i:0	XN:i:0	XM:i:0	XO:i:0	XG:i:0	NM:i:0	MD:Z:31	YT:Z:UU
1.766882e-25	16	CP026474.1	38929	1	31M	*	0	0	TTGAGAGTTTTCGCCCCGAAGAACGTTTTCC	IIIIIIIIIIIIIIIIIIIIIIIIIIIIIII	AS:i:0	XS:i:0	XN:i:0	XM:i:0	XO:i:0	XG:i:0	NM:i:0	MD:Z:31	YT:Z:UU
1.766882e-25	0	CP026474.1	15039	1	31M	*	0	0	GTAAGATCCTTGAGAGTTTTCGCCCCGAAGA	IIIIIIIIIIIIIIIIIIIIIIIIIIIIIII	AS:i:0	XS:i:0	XN:i:0	XM:i:0	XO:i:0	XG:i:0	NM:i:0	MD:Z:31	YT:Z:UU
1.766882e-25	0	CP026474.1	38921	1	31M	*	0	0	TAAGATCCTTGAGAGTTTTCGCCCCGAAGAA	IIIIIIIIIIIIIIIIIIIIIIIIIIIIIII	AS:i:0	XS:i:0	XN:i:0	XM:i:0	XO:i:0	XG:i:0	NM:i:0	MD:Z:31	YT:Z:UU
1.766882e-25	0	CP026474.1	38930	1	31M	*	0	0	TGAGAGTTTTCGCCCCGAAGAACGTTTTCCA	IIIIIIIIIIIIIIIIIIIIIIIIIIIIIII	AS:i:0	XS:i:0	XN:i:0	XM:i:0	XO:i:0	XG:i:0	NM:i:0	MD:Z:31	YT:Z:UU
1.370808e-24	0	CP026474.1	15053	1	31M	*	0	0	AGTTTTCGCCCCGAAGAACGTTTTCCAATGA	IIIIIIIIIIIIIIIIIIIIIIIIIIIIIII	AS:i:0	XS:i:0	XN:i:0	XM:i:0	XO:i:0	XG:i:0	NM:i:0	MD:Z:31	YT:Z:UU
1.370808e-24	16	CP026474.1	15054	1	31M	*	0	0	GTTTTCGCCCCGAAGAACGTTTTCCAATGAT	IIIIIIIIIIIIIIIIIIIIIIIIIIIIIII	AS:i:0	XS:i:0	XN:i:0	XM:i:0	XO:i:0	XG:i:0	NM:i:0	MD:Z:31	YT:Z:UU
6.075322e-23	16	CP026474.1	38936	1	31M	*	0	0	TTTTCGCCCCGAAGAACGTTTTCCAATGATG	IIIIIIIIIIIIIIIIIIIIIIIIIIIIIII	AS:i:0	XS:i:0	XN:i:0	XM:i:0	XO:i:0	XG:i:0	NM:i:0	MD:Z:31	YT:Z:UU
6.075322e-23	16	CP026474.1	15056	1	31M	*	0	0	TTTCGCCCCGAAGAACGTTTTCCAATGATGA	IIIIIIIIIIIIIIIIIIIIIIIIIIIIIII	AS:i:0	XS:i:0	XN:i:0	XM:i:0	XO:i:0	XG:i:0	NM:i:0	MD:Z:31	YT:Z:UU
1.240447e-22	16	CP026474.1	38942	1	31M	*	0	0	CCCCGAAGAACGTTTTCCAATGATGAGCACT	IIIIIIIIIIIIIIIIIIIIIIIIIIIIIII	AS:i:0	XS:i:0	XN:i:0	XM:i:0	XO:i:0	XG:i:0	NM:i:0	MD:Z:31	YT:Z:UU
1.240447e-22	0	CP026474.1	38940	1	31M	*	0	0	CGCCCCGAAGAACGTTTTCCAATGATGAGCA	IIIIIIIIIIIIIIIIIIIIIIIIIIIIIII	AS:i:0	XS:i:0	XN:i:0	XM:i:0	XO:i:0	XG:i:0	NM:i:0	MD:Z:31	YT:Z:UU
1.240447e-22	16	CP026474.1	15057	1	31M	*	0	0	TTCGCCCCGAAGAACGTTTTCCAATGATGAG	IIIIIIIIIIIIIIIIIIIIIIIIIIIIIII	AS:i:0	XS:i:0	XN:i:0	XM:i:0	XO:i:0	XG:i:0	NM:i:0	MD:Z:31	YT:Z:UU
1.240447e-22	0	CP026474.1	38941	1	31M	*	0	0	GCCCCGAAGAACGTTTTCCAATGATGAGCAC	IIIIIIIIIIIIIIIIIIIIIIIIIIIIIII	AS:i:0	XS:i:0	XN:i:0	XM:i:0	XO:i:0	XG:i:0	NM:i:0	MD:Z:31	YT:Z:UU
1.240447e-22	16	CP026474.1	38939	1	31M	*	0	0	TCGCCCCGAAGAACGTTTTCCAATGATGAGC	IIIIIIIIIIIIIIIIIIIIIIIIIIIIIII	AS:i:0	XS:i:0	XN:i:0	XM:i:0	XO:i:0	XG:i:0	NM:i:0	MD:Z:31	YT:Z:UU
1.524417e-22	0	CP026474.1	39739	1	31M	*	0	0	AACGTGAGTTTTCGTTCCACTGAGCGTCAGA	IIIIIIIIIIIIIIIIIIIIIIIIIIIIIII	AS:i:0	XS:i:0	XN:i:0	XM:i:0	XO:i:0	XG:i:0	NM:i:0	MD:Z:31	YT:Z:UU
1.672734e-22	16	CP026474.1	39743	1	31M	*	0	0	TGAGTTTTCGTTCCACTGAGCGTCAGACCCC	IIIIIIIIIIIIIIIIIIIIIIIIIIIIIII	AS:i:0	XS:i:0	XN:i:0	XM:i:0	XO:i:0	XG:i:0	NM:i:0	MD:Z:31	YT:Z:UU
1.674224e-22	0	CP026474.1	39740	1	31M	*	0	0	ACGTGAGTTTTCGTTCCACTGAGCGTCAGAC	IIIIIIIIIIIIIIIIIIIIIIIIIIIIIII	AS:i:0	XS:i:0	XN:i:0	XM:i:0	XO:i:0	XG:i:0	NM:i:0	MD:Z:31	YT:Z:UU
1.695437e-22	0	CP026474.1	39741	1	31M	*	0	0	CGTGAGTTTTCGTTCCACTGAGCGTCAGACC	IIIIIIIIIIIIIIIIIIIIIIIIIIIIIII	AS:i:0	XS:i:0	XN:i:0	XM:i:0	XO:i:0	XG:i:0	NM:i:0	MD:Z:31	YT:Z:UU
1.762817e-22	16	CP026474.1	39742	1	31M	*	0	0	GTGAGTTTTCGTTCCACTGAGCGTCAGACCC	IIIIIIIIIIIIIIIIIIIIIIIIIIIIIII	AS:i:0	XS:i:0	XN:i:0	XM:i:0	XO:i:0	XG:i:0	NM:i:0	MD:Z:31	YT:Z:UU
8.631507e-22	16	CP026474.1	14986	1	31M	*	0	0	TGAAGATCAGTTGGGTGCACGAGTGGGTTAC	IIIIIIIIIIIIIIIIIIIIIIIIIIIIIII	AS:i:0	XS:i:0	XN:i:0	XM:i:0	XO:i:0	XG:i:0	NM:i:0	MD:Z:31	YT:Z:UU
8.667555e-22	0	CP026474.1	14987	1	31M	*	0	0	GAAGATCAGTTGGGTGCACGAGTGGGTTACA	IIIIIIIIIIIIIIIIIIIIIIIIIIIIIII	AS:i:0	XS:i:0	XN:i:0	XM:i:0	XO:i:0	XG:i:0	NM:i:0	MD:Z:31	YT:Z:UU
9.130632e-22	0	CP026474.1	38866	1	31M	*	0	0	CTGAAGATCAGTTGGGTGCACGAGTGGGTTA	IIIIIIIIIIIIIIIIIIIIIIIIIIIIIII	AS:i:0	XS:i:0	XN:i:0	XM:i:0	XO:i:0	XG:i:0	NM:i:0	MD:Z:31	YT:Z:UU
9.176620e-22	0	CP026474.1	38869	1	31M	*	0	0	AAGATCAGTTGGGTGCACGAGTGGGTTACAT	IIIIIIIIIIIIIIIIIIIIIIIIIIIIIII	AS:i:0	XS:i:0	XN:i:0	XM:i:0	XO:i:0	XG:i:0	NM:i:0	MD:Z:31	YT:Z:UU
1.028821e-21	16	CP026474.1	38862	1	31M	*	0	0	GATGCTGAAGATCAGTTGGGTGCACGAGTGG	IIIIIIIIIIIIIIIIIIIIIIIIIIIIIII	AS:i:0	XS:i:0	XN:i:0	XM:i:0	XO:i:0	XG:i:0	NM:i:0	MD:Z:31	YT:Z:UU
1.037761e-21	16	CP026474.1	14984	1	31M	*	0	0	GCTGAAGATCAGTTGGGTGCACGAGTGGGTT	IIIIIIIIIIIIIIIIIIIIIIIIIIIIIII	AS:i:0	XS:i:0	XN:i:0	XM:i:0	XO:i:0	XG:i:0	NM:i:0	MD:Z:31	YT:Z:UU
1.129029e-21	16	CP026474.1	38871	1	31M	*	0	0	GATCAGTTGGGTGCACGAGTGGGTTACATCG	IIIIIIIIIIIIIIIIIIIIIIIIIIIIIII	AS:i:0	XS:i:0	XN:i:0	XM:i:0	XO:i:0	XG:i:0	NM:i:0	MD:Z:31	YT:Z:UU
1.133012e-21	0	CP026474.1	38860	1	31M	*	0	0	AAGATGCTGAAGATCAGTTGGGTGCACGAGT	IIIIIIIIIIIIIIIIIIIIIIIIIIIIIII	AS:i:0	XS:i:0	XN:i:0	XM:i:0	XO:i:0	XG:i:0	NM:i:0	MD:Z:31	YT:Z:UU
1.136818e-21	16	CP026474.1	15216	1	31M	*	0	0	TTACGGATGGCATGACAGTAAGAGAATTATG	IIIIIIIIIIIIIIIIIIIIIIIIIIIIIII	AS:i:0	XS:i:0	XN:i:0	XM:i:0	XO:i:0	XG:i:0	NM:i:0	MD:Z:31	YT:Z:UU
1.149907e-21	0	CP026474.1	38870	1	31M	*	0	0	AGATCAGTTGGGTGCACGAGTGGGTTACATC	IIIIIIIIIIIIIIIIIIIIIIIIIIIIIII	AS:i:0	XS:i:0	XN:i:0	XM:i:0	XO:i:0	XG:i:0	NM:i:0	MD:Z:31	YT:Z:UU
1.154607e-21	16	CP026474.1	14983	1	31M	*	0	0	TGCTGAAGATCAGTTGGGTGCACGAGTGGGT	IIIIIIIIIIIIIIIIIIIIIIIIIIIIIII	AS:i:0	XS:i:0	XN:i:0	XM:i:0	XO:i:0	XG:i:0	NM:i:0	MD:Z:31	YT:Z:UU
1.174719e-21	0	CP026474.1	38861	1	31M	*	0	0	AGATGCTGAAGATCAGTTGGGTGCACGAGTG	IIIIIIIIIIIIIIIIIIIIIIIIIIIIIII	AS:i:0	XS:i:0	XN:i:0	XM:i:0	XO:i:0	XG:i:0	NM:i:0	MD:Z:31	YT:Z:UU
1.181533e-21	0	CP026474.1	14982	1	31M	*	0	0	ATGCTGAAGATCAGTTGGGTGCACGAGTGGG	IIIIIIIIIIIIIIIIIIIIIIIIIIIIIII	AS:i:0	XS:i:0	XN:i:0	XM:i:0	XO:i:0	XG:i:0	NM:i:0	MD:Z:31	YT:Z:UU
1.195562e-21	0	CP026474.1	14991	1	31M	*	0	0	ATCAGTTGGGTGCACGAGTGGGTTACATCGA	IIIIIIIIIIIIIIIIIIIIIIIIIIIIIII	AS:i:0	XS:i:0	XN:i:0	XM:i:0	XO:i:0	XG:i:0	NM:i:0	MD:Z:31	YT:Z:UU
1.208060e-21	16	CP026474.1	38905	1	31M	*	0	0	TGGATCTCAACAGCGGTAAGATCCTTGAGAG	IIIIIIIIIIIIIIIIIIIIIIIIIIIIIII	AS:i:0	XS:i:0	XN:i:0	XM:i:0	XO:i:0	XG:i:0	NM:i:0	MD:Z:31	YT:Z:UU
1.215449e-21	16	CP026474.1	38907	1	31M	*	0	0	GATCTCAACAGCGGTAAGATCCTTGAGAGTT	IIIIIIIIIIIIIIIIIIIIIIIIIIIIIII	AS:i:0	XS:i:0	XN:i:0	XM:i:0	XO:i:0	XG:i:0	NM:i:0	MD:Z:31	YT:Z:UU
1.223559e-21	16	CP026474.1	39098	1	31M	*	0	0	TACGGATGGCATGACAGTAAGAGAATTATGC	IIIIIIIIIIIIIIIIIIIIIIIIIIIIIII	AS:i:0	XS:i:0	XN:i:0	XM:i:0	XO:i:0	XG:i:0	NM:i:0	MD:Z:31	YT:Z:UU
1.225987e-21	16	CP026474.1	38906	1	31M	*	0	0	GGATCTCAACAGCGGTAAGATCCTTGAGAGT	IIIIIIIIIIIIIIIIIIIIIIIIIIIIIII	AS:i:0	XS:i:0	XN:i:0	XM:i:0	XO:i:0	XG:i:0	NM:i:0	MD:Z:31	YT:Z:UU
1.226119e-21	16	CP026474.1	15237	1	31M	*	0	0	GAGAATTATGCAGTGCTGCCATAACCATGAG	IIIIIIIIIIIIIIIIIIIIIIIIIIIIIII	AS:i:0	XS:i:0	XN:i:0	XM:i:0	XO:i:0	XG:i:0	NM:i:0	MD:Z:31	YT:Z:UU
1.231229e-21	0	CP026474.1	38855	1	31M	*	0	0	AGTAAAAGATGCTGAAGATCAGTTGGGTGCA	IIIIIIIIIIIIIIIIIIIIIIIIIIIIIII	AS:i:0	XS:i:0	XN:i:0	XM:i:0	XO:i:0	XG:i:0	NM:i:0	MD:Z:31	YT:Z:UU
1.239419e-21	16	CP026474.1	39096	1	31M	*	0	0	CTTACGGATGGCATGACAGTAAGAGAATTAT	IIIIIIIIIIIIIIIIIIIIIIIIIIIIIII	AS:i:0	XS:i:0	XN:i:0	XM:i:0	XO:i:0	XG:i:0	NM:i:0	MD:Z:31	YT:Z:UU
1.242857e-21	16	CP026474.1	39095	1	31M	*	0	0	TCTTACGGATGGCATGACAGTAAGAGAATTA	IIIIIIIIIIIIIIIIIIIIIIIIIIIIIII	AS:i:0	XS:i:0	XN:i:0	XM:i:0	XO:i:0	XG:i:0	NM:i:0	MD:Z:31	YT:Z:UU
1.243982e-21	0	CP026474.1	15218	1	31M	*	0	0	ACGGATGGCATGACAGTAAGAGAATTATGCA	IIIIIIIIIIIIIIIIIIIIIIIIIIIIIII	AS:i:0	XS:i:0	XN:i:0	XM:i:0	XO:i:0	XG:i:0	NM:i:0	MD:Z:31	YT:Z:UU
1.245281e-21	0	CP026474.1	15219	1	31M	*	0	0	CGGATGGCATGACAGTAAGAGAATTATGCAG	IIIIIIIIIIIIIIIIIIIIIIIIIIIIIII	AS:i:0	XS:i:0	XN:i:0	XM:i:0	XO:i:0	XG:i:0	NM:i:0	MD:Z:31	YT:Z:UU
1.283713e-21	0	CP026474.1	15023	1	31M	*	0	0	CTGGATCTCAACAGCGGTAAGATCCTTGAGA	IIIIIIIIIIIIIIIIIIIIIIIIIIIIIII	AS:i:0	XS:i:0	XN:i:0	XM:i:0	XO:i:0	XG:i:0	NM:i:0	MD:Z:31	YT:Z:UU
1.286151e-21	0	CP026474.1	38859	1	31M	*	0	0	AAAGATGCTGAAGATCAGTTGGGTGCACGAG	IIIIIIIIIIIIIIIIIIIIIIIIIIIIIII	AS:i:0	XS:i:0	XN:i:0	XM:i:0	XO:i:0	XG:i:0	NM:i:0	MD:Z:31	YT:Z:UU
1.290483e-21	0	CP026474.1	14975	1	31M	*	0	0	GTAAAAGATGCTGAAGATCAGTTGGGTGCAC	IIIIIIIIIIIIIIIIIIIIIIIIIIIIIII	AS:i:0	XS:i:0	XN:i:0	XM:i:0	XO:i:0	XG:i:0	NM:i:0	MD:Z:31	YT:Z:UU
1.290724e-21	0	CP026474.1	39103	1	31M	*	0	0	ATGGCATGACAGTAAGAGAATTATGCAGTGC	IIIIIIIIIIIIIIIIIIIIIIIIIIIIIII	AS:i:0	XS:i:0	XN:i:0	XM:i:0	XO:i:0	XG:i:0	NM:i:0	MD:Z:31	YT:Z:UU
1.301672e-21	16	CP026474.1	38857	1	31M	*	0	0	TAAAAGATGCTGAAGATCAGTTGGGTGCACG	IIIIIIIIIIIIIIIIIIIIIIIIIIIIIII	AS:i:0	XS:i:0	XN:i:0	XM:i:0	XO:i:0	XG:i:0	NM:i:0	MD:Z:31	YT:Z:UU
1.309696e-21	16	CP026474.1	39101	1	31M	*	0	0	GGATGGCATGACAGTAAGAGAATTATGCAGT	IIIIIIIIIIIIIIIIIIIIIIIIIIIIIII	AS:i:0	XS:i:0	XN:i:0	XM:i:0	XO:i:0	XG:i:0	NM:i:0	MD:Z:31	YT:Z:UU
1.321258e-21	0	CP026474.1	39117	1	31M	*	0	0	AGAGAATTATGCAGTGCTGCCATAACCATGA	IIIIIIIIIIIIIIIIIIIIIIIIIIIIIII	AS:i:0	XS:i:0	XN:i:0	XM:i:0	XO:i:0	XG:i:0	NM:i:0	MD:Z:31	YT:Z:UU
1.336956e-21	0	CP026474.1	14908	1	31M	*	0	0	CGCCCTTATTCCCTTTTTTGCGGCATTTTGC	IIIIIIIIIIIIIIIIIIIIIIIIIIIIIII	AS:i:0	XS:i:0	XN:i:0	XM:i:0	XO:i:0	XG:i:0	NM:i:0	MD:Z:31	YT:Z:UU
1.337129e-21	0	CP026474.1	38858	1	31M	*	0	0	AAAAGATGCTGAAGATCAGTTGGGTGCACGA	IIIIIIIIIIIIIIIIIIIIIIIIIIIIIII	AS:i:0	XS:i:0	XN:i:0	XM:i:0	XO:i:0	XG:i:0	NM:i:0	MD:Z:31	YT:Z:UU
1.350792e-21	16	CP026474.1	15225	1	31M	*	0	0	GCATGACAGTAAGAGAATTATGCAGTGCTGC	IIIIIIIIIIIIIIIIIIIIIIIIIIIIIII	AS:i:0	XS:i:0	XN:i:0	XM:i:0	XO:i:0	XG:i:0	NM:i:0	MD:Z:31	YT:Z:UU
1.361551e-21	16	CP026474.1	39105	1	31M	*	0	0	GGCATGACAGTAAGAGAATTATGCAGTGCTG	IIIIIIIIIIIIIIIIIIIIIIIIIIIIIII	AS:i:0	XS:i:0	XN:i:0	XM:i:0	XO:i:0	XG:i:0	NM:i:0	MD:Z:31	YT:Z:UU
1.366613e-21	16	CP026474.1	15223	1	31M	*	0	0	TGGCATGACAGTAAGAGAATTATGCAGTGCT	IIIIIIIIIIIIIIIIIIIIIIIIIIIIIII	AS:i:0	XS:i:0	XN:i:0	XM:i:0	XO:i:0	XG:i:0	NM:i:0	MD:Z:31	YT:Z:UU
1.379595e-21	0	CP026474.1	15229	1	31M	*	0	0	GACAGTAAGAGAATTATGCAGTGCTGCCATA	IIIIIIIIIIIIIIIIIIIIIIIIIIIIIII	AS:i:0	XS:i:0	XN:i:0	XM:i:0	XO:i:0	XG:i:0	NM:i:0	MD:Z:31	YT:Z:UU
1.383153e-21	0	CP026474.1	38854	1	31M	*	0	0	AAGTAAAAGATGCTGAAGATCAGTTGGGTGC	IIIIIIIIIIIIIIIIIIIIIIIIIIIIIII	AS:i:0	XS:i:0	XN:i:0	XM:i:0	XO:i:0	XG:i:0	NM:i:0	MD:Z:31	YT:Z:UU
1.415115e-21	16	CP026474.1	38908	1	31M	*	0	0	ATCTCAACAGCGGTAAGATCCTTGAGAGTTT	IIIIIIIIIIIIIIIIIIIIIIIIIIIIIII	AS:i:0	XS:i:0	XN:i:0	XM:i:0	XO:i:0	XG:i:0	NM:i:0	MD:Z:31	YT:Z:UU
1.418139e-21	16	CP026474.1	14910	1	31M	*	0	0	CCCTTATTCCCTTTTTTGCGGCATTTTGCCT	IIIIIIIIIIIIIIIIIIIIIIIIIIIIIII	AS:i:0	XS:i:0	XN:i:0	XM:i:0	XO:i:0	XG:i:0	NM:i:0	MD:Z:31	YT:Z:UU
1.418470e-21	16	CP026474.1	15238	1	31M	*	0	0	AGAATTATGCAGTGCTGCCATAACCATGAGT	IIIIIIIIIIIIIIIIIIIIIIIIIIIIIII	AS:i:0	XS:i:0	XN:i:0	XM:i:0	XO:i:0	XG:i:0	NM:i:0	MD:Z:31	YT:Z:UU
1.423732e-21	0	CP026474.1	14909	1	31M	*	0	0	GCCCTTATTCCCTTTTTTGCGGCATTTTGCC	IIIIIIIIIIIIIIIIIIIIIIIIIIIIIII	AS:i:0	XS:i:0	XN:i:0	XM:i:0	XO:i:0	XG:i:0	NM:i:0	MD:Z:31	YT:Z:UU
1.424181e-21	0	CP026474.1	15231	1	31M	*	0	0	CAGTAAGAGAATTATGCAGTGCTGCCATAAC	IIIIIIIIIIIIIIIIIIIIIIIIIIIIIII	AS:i:0	XS:i:0	XN:i:0	XM:i:0	XO:i:0	XG:i:0	NM:i:0	MD:Z:31	YT:Z:UU
1.424628e-21	16	CP026474.1	38909	1	31M	*	0	0	TCTCAACAGCGGTAAGATCCTTGAGAGTTTT	IIIIIIIIIIIIIIIIIIIIIIIIIIIIIII	AS:i:0	XS:i:0	XN:i:0	XM:i:0	XO:i:0	XG:i:0	NM:i:0	MD:Z:31	YT:Z:UU
1.433372e-21	16	CP026474.1	39109	1	31M	*	0	0	TGACAGTAAGAGAATTATGCAGTGCTGCCAT	IIIIIIIIIIIIIIIIIIIIIIIIIIIIIII	AS:i:0	XS:i:0	XN:i:0	XM:i:0	XO:i:0	XG:i:0	NM:i:0	MD:Z:31	YT:Z:UU
1.445822e-21	0	CP026474.1	39111	1	31M	*	0	0	ACAGTAAGAGAATTATGCAGTGCTGCCATAA	IIIIIIIIIIIIIIIIIIIIIIIIIIIIIII	AS:i:0	XS:i:0	XN:i:0	XM:i:0	XO:i:0	XG:i:0	NM:i:0	MD:Z:31	YT:Z:UU
1.447449e-21	16	CP026474.1	15239	1	31M	*	0	0	GAATTATGCAGTGCTGCCATAACCATGAGTG	IIIIIIIIIIIIIIIIIIIIIIIIIIIIIII	AS:i:0	XS:i:0	XN:i:0	XM:i:0	XO:i:0	XG:i:0	NM:i:0	MD:Z:31	YT:Z:UU
1.455857e-21	16	CP026474.1	14938	1	31M	*	0	0	CCTTCCTGTTTTTGCTCACCCAGAAACGCTG	IIIIIIIIIIIIIIIIIIIIIIIIIIIIIII	AS:i:0	XS:i:0	XN:i:0	XM:i:0	XO:i:0	XG:i:0	NM:i:0	MD:Z:31	YT:Z:UU
1.458149e-21	16	CP026474.1	38818	1	31M	*	0	0	GCCTTCCTGTTTTTGCTCACCCAGAAACGCT	IIIIIIIIIIIIIIIIIIIIIIIIIIIIIII	AS:i:0	XS:i:0	XN:i:0	XM:i:0	XO:i:0	XG:i:0	NM:i:0	MD:Z:31	YT:Z:UU
1.458598e-21	16	CP026474.1	15213	1	31M	*	0	0	ATCTTACGGATGGCATGACAGTAAGAGAATT	IIIIIIIIIIIIIIIIIIIIIIIIIIIIIII	AS:i:0	XS:i:0	XN:i:0	XM:i:0	XO:i:0	XG:i:0	NM:i:0	MD:Z:31	YT:Z:UU
1.458819e-21	16	CP026474.1	14941	1	31M	*	0	0	TCCTGTTTTTGCTCACCCAGAAACGCTGGTG	IIIIIIIIIIIIIIIIIIIIIIIIIIIIIII	AS:i:0	XS:i:0	XN:i:0	XM:i:0	XO:i:0	XG:i:0	NM:i:0	MD:Z:31	YT:Z:UU
1.461078e-21	16	CP026474.1	38816	1	31M	*	0	0	TTGCCTTCCTGTTTTTGCTCACCCAGAAACG	IIIIIIIIIIIIIIIIIIIIIIIIIIIIIII	AS:i:0	XS:i:0	XN:i:0	XM:i:0	XO:i:0	XG:i:0	NM:i:0	MD:Z:31	YT:Z:UU
1.464438e-21	16	CP026474.1	14936	1	31M	*	0	0	TGCCTTCCTGTTTTTGCTCACCCAGAAACGC	IIIIIIIIIIIIIIIIIIIIIIIIIIIIIII	AS:i:0	XS:i:0	XN:i:0	XM:i:0	XO:i:0	XG:i:0	NM:i:0	MD:Z:31	YT:Z:UU
1.468038e-21	0	CP026474.1	15033	1	31M	*	0	0	ACAGCGGTAAGATCCTTGAGAGTTTTCGCCC	IIIIIIIIIIIIIIIIIIIIIIIIIIIIIII	AS:i:0	XS:i:0	XN:i:0	XM:i:0	XO:i:0	XG:i:0	NM:i:0	MD:Z:31	YT:Z:UU
1.468792e-21	16	CP026474.1	14907	1	31M	*	0	0	TCGCCCTTATTCCCTTTTTTGCGGCATTTTG	IIIIIIIIIIIIIIIIIIIIIIIIIIIIIII	AS:i:0	XS:i:0	XN:i:0	XM:i:0	XO:i:0	XG:i:0	NM:i:0	MD:Z:31	YT:Z:UU
1.476471e-21	0	CP026474.1	15233	1	31M	*	0	0	GTAAGAGAATTATGCAGTGCTGCCATAACCA	IIIIIIIIIIIIIIIIIIIIIIIIIIIIIII	AS:i:0	XS:i:0	XN:i:0	XM:i:0	XO:i:0	XG:i:0	NM:i:0	MD:Z:31	YT:Z:UU
1.490127e-21	0	CP026474.1	39113	1	31M	*	0	0	AGTAAGAGAATTATGCAGTGCTGCCATAACC	IIIIIIIIIIIIIIIIIIIIIIIIIIIIIII	AS:i:0	XS:i:0	XN:i:0	XM:i:0	XO:i:0	XG:i:0	NM:i:0	MD:Z:31	YT:Z:UU
1.503595e-21	16	CP026474.1	15221	1	31M	*	0	0	GATGGCATGACAGTAAGAGAATTATGCAGTG	IIIIIIIIIIIIIIIIIIIIIIIIIIIIIII	AS:i:0	XS:i:0	XN:i:0	XM:i:0	XO:i:0	XG:i:0	NM:i:0	MD:Z:31	YT:Z:UU
1.518724e-21	16	CP026474.1	38820	1	31M	*	0	0	CTTCCTGTTTTTGCTCACCCAGAAACGCTGG	IIIIIIIIIIIIIIIIIIIIIIIIIIIIIII	AS:i:0	XS:i:0	XN:i:0	XM:i:0	XO:i:0	XG:i:0	NM:i:0	MD:Z:31	YT:Z:UU
1.522660e-21	16	CP026474.1	39075	1	31M	*	0	0	TCACCAGTCACAGAAAAGCATCTTACGGATG	IIIIIIIIIIIIIIIIIIIIIIIIIIIIIII	AS:i:0	XS:i:0	XN:i:0	XM:i:0	XO:i:0	XG:i:0	NM:i:0	MD:Z:31	YT:Z:UU
1.523103e-21	16	CP026474.1	15234	1	31M	*	0	0	TAAGAGAATTATGCAGTGCTGCCATAACCAT	IIIIIIIIIIIIIIIIIIIIIIIIIIIIIII	AS:i:0	XS:i:0	XN:i:0	XM:i:0	XO:i:0	XG:i:0	NM:i:0	MD:Z:31	YT:Z:UU
1.526420e-21	0	CP026474.1	39116	1	31M	*	0	0	AAGAGAATTATGCAGTGCTGCCATAACCATG	IIIIIIIIIIIIIIIIIIIIIIIIIIIIIII	AS:i:0	XS:i:0	XN:i:0	XM:i:0	XO:i:0	XG:i:0	NM:i:0	MD:Z:31	YT:Z:UU
1.544407e-21	0	CP026474.1	14949	1	31M	*	0	0	TTGCTCACCCAGAAACGCTGGTGAAAGTAAA	IIIIIIIIIIIIIIIIIIIIIIIIIIIIIII	AS:i:0	XS:i:0	XN:i:0	XM:i:0	XO:i:0	XG:i:0	NM:i:0	MD:Z:31	YT:Z:UU
1.551829e-21	0	CP026474.1	38910	1	31M	*	0	0	CTCAACAGCGGTAAGATCCTTGAGAGTTTTC	IIIIIIIIIIIIIIIIIIIIIIIIIIIIIII	AS:i:0	XS:i:0	XN:i:0	XM:i:0	XO:i:0	XG:i:0	NM:i:0	MD:Z:31	YT:Z:UU
1.559784e-21	16	CP026474.1	14969	1	31M	*	0	0	GTGAAAGTAAAAGATGCTGAAGATCAGTTGG	IIIIIIIIIIIIIIIIIIIIIIIIIIIIIII	AS:i:0	XS:i:0	XN:i:0	XM:i:0	XO:i:0	XG:i:0	NM:i:0	MD:Z:31	YT:Z:UU
1.561240e-21	16	CP026474.1	14940	1	31M	*	0	0	TTCCTGTTTTTGCTCACCCAGAAACGCTGGT	IIIIIIIIIIIIIIIIIIIIIIIIIIIIIII	AS:i:0	XS:i:0	XN:i:0	XM:i:0	XO:i:0	XG:i:0	NM:i:0	MD:Z:31	YT:Z:UU
1.566329e-21	16	CP026474.1	14904	1	31M	*	0	0	GTGTCGCCCTTATTCCCTTTTTTGCGGCATT	IIIIIIIIIIIIIIIIIIIIIIIIIIIIIII	AS:i:0	XS:i:0	XN:i:0	XM:i:0	XO:i:0	XG:i:0	NM:i:0	MD:Z:31	YT:Z:UU
1.566415e-21	0	CP026474.1	39107	1	31M	*	0	0	CATGACAGTAAGAGAATTATGCAGTGCTGCC	IIIIIIIIIIIIIIIIIIIIIIIIIIIIIII	AS:i:0	XS:i:0	XN:i:0	XM:i:0	XO:i:0	XG:i:0	NM:i:0	MD:Z:31	YT:Z:UU
1.573610e-21	16	CP026474.1	38838	1	31M	*	0	0	CCAGAAACGCTGGTGAAAGTAAAAGATGCTG	IIIIIIIIIIIIIIIIIIIIIIIIIIIIIII	AS:i:0	XS:i:0	XN:i:0	XM:i:0	XO:i:0	XG:i:0	NM:i:0	MD:Z:31	YT:Z:UU
1.575595e-21	0	CP026474.1	39015	1	31M	*	0	0	GCCGGGCAAGAGCAACTCGGTCGCCGCATAC	IIIIIIIIIIIIIIIIIIIIIIIIIIIIIII	AS:i:0	XS:i:0	XN:i:0	XM:i:0	XO:i:0	XG:i:0	NM:i:0	MD:Z:31	YT:Z:UU
1.578203e-21	0	CP026474.1	39108	1	31M	*	0	0	ATGACAGTAAGAGAATTATGCAGTGCTGCCA	IIIIIIIIIIIIIIIIIIIIIIIIIIIIIII	AS:i:0	XS:i:0	XN:i:0	XM:i:0	XO:i:0	XG:i:0	NM:i:0	MD:Z:31	YT:Z:UU
1.584306e-21	0	CP026474.1	38853	1	31M	*	0	0	AAAGTAAAAGATGCTGAAGATCAGTTGGGTG	IIIIIIIIIIIIIIIIIIIIIIIIIIIIIII	AS:i:0	XS:i:0	XN:i:0	XM:i:0	XO:i:0	XG:i:0	NM:i:0	MD:Z:31	YT:Z:UU
1.584443e-21	0	CP026474.1	15032	1	31M	*	0	0	AACAGCGGTAAGATCCTTGAGAGTTTTCGCC	IIIIIIIIIIIIIIIIIIIIIIIIIIIIIII	AS:i:0	XS:i:0	XN:i:0	XM:i:0	XO:i:0	XG:i:0	NM:i:0	MD:Z:31	YT:Z:UU
1.586337e-21	16	CP026474.1	38786	1	31M	*	0	0	TGTCGCCCTTATTCCCTTTTTTGCGGCATTT	IIIIIIIIIIIIIIIIIIIIIIIIIIIIIII	AS:i:0	XS:i:0	XN:i:0	XM:i:0	XO:i:0	XG:i:0	NM:i:0	MD:Z:31	YT:Z:UU
1.588520e-21	0	CP026474.1	14950	1	31M	*	0	0	TGCTCACCCAGAAACGCTGGTGAAAGTAAAA	IIIIIIIIIIIIIIIIIIIIIIIIIIIIIII	AS:i:0	XS:i:0	XN:i:0	XM:i:0	XO:i:0	XG:i:0	NM:i:0	MD:Z:31	YT:Z:UU
1.593050e-21	16	CP026474.1	15212	1	31M	*	0	0	CATCTTACGGATGGCATGACAGTAAGAGAAT	IIIIIIIIIIIIIIIIIIIIIIIIIIIIIII	AS:i:0	XS:i:0	XN:i:0	XM:i:0	XO:i:0	XG:i:0	NM:i:0	MD:Z:31	YT:Z:UU
1.594951e-21	0	CP026474.1	15197	1	31M	*	0	0	CCAGTCACAGAAAAGCATCTTACGGATGGCA	IIIIIIIIIIIIIIIIIIIIIIIIIIIIIII	AS:i:0	XS:i:0	XN:i:0	XM:i:0	XO:i:0	XG:i:0	NM:i:0	MD:Z:31	YT:Z:UU
1.600338e-21	16	CP026474.1	38787	1	31M	*	0	0	GTCGCCCTTATTCCCTTTTTTGCGGCATTTT	IIIIIIIIIIIIIIIIIIIIIIIIIIIIIII	AS:i:0	XS:i:0	XN:i:0	XM:i:0	XO:i:0	XG:i:0	NM:i:0	MD:Z:31	YT:Z:UU
1.602280e-21	16	CP026474.1	14948	1	31M	*	0	0	TTTGCTCACCCAGAAACGCTGGTGAAAGTAA	IIIIIIIIIIIIIIIIIIIIIIIIIIIIIII	AS:i:0	XS:i:0	XN:i:0	XM:i:0	XO:i:0	XG:i:0	NM:i:0	MD:Z:31	YT:Z:UU
1.616744e-21	0	CP026474.1	39278	1	31M	*	0	0	ACCAAACGACGAGCGTGACACCACGATGCCT	IIIIIIIIIIIIIIIIIIIIIIIIIIIIIII	AS:i:0	XS:i:0	XN:i:0	XM:i:0	XO:i:0	XG:i:0	NM:i:0	MD:Z:31	YT:Z:UU
1.627035e-21	0	CP026474.1	15196	1	31M	*	0	0	ACCAGTCACAGAAAAGCATCTTACGGATGGC	IIIIIIIIIIIIIIIIIIIIIIIIIIIIIII	AS:i:0	XS:i:0	XN:i:0	XM:i:0	XO:i:0	XG:i:0	NM:i:0	MD:Z:31	YT:Z:UU
1.628011e-21	0	CP026474.1	15135	1	31M	*	0	0	CCGGGCAAGAGCAACTCGGTCGCCGCATACA	IIIIIIIIIIIIIIIIIIIIIIIIIIIIIII	AS:i:0	XS:i:0	XN:i:0	XM:i:0	XO:i:0	XG:i:0	NM:i:0	MD:Z:31	YT:Z:UU
1.642781e-21	0	CP026474.1	39017	1	31M	*	0	0	CGGGCAAGAGCAACTCGGTCGCCGCATACAC	IIIIIIIIIIIIIIIIIIIIIIIIIIIIIII	AS:i:0	XS:i:0	XN:i:0	XM:i:0	XO:i:0	XG:i:0	NM:i:0	MD:Z:31	YT:Z:UU
1.648682e-21	16	CP026474.1	38851	1	31M	*	0	0	TGAAAGTAAAAGATGCTGAAGATCAGTTGGG	IIIIIIIIIIIIIIIIIIIIIIIIIIIIIII	AS:i:0	XS:i:0	XN:i:0	XM:i:0	XO:i:0	XG:i:0	NM:i:0	MD:Z:31	YT:Z:UU
1.654991e-21	16	CP026474.1	38911	1	31M	*	0	0	TCAACAGCGGTAAGATCCTTGAGAGTTTTCG	IIIIIIIIIIIIIIIIIIIIIIIIIIIIIII	AS:i:0	XS:i:0	XN:i:0	XM:i:0	XO:i:0	XG:i:0	NM:i:0	MD:Z:31	YT:Z:UU
1.656981e-21	0	CP026474.1	15240	1	31M	*	0	0	AATTATGCAGTGCTGCCATAACCATGAGTGA	IIIIIIIIIIIIIIIIIIIIIIIIIIIIIII	AS:i:0	XS:i:0	XN:i:0	XM:i:0	XO:i:0	XG:i:0	NM:i:0	MD:Z:31	YT:Z:UU
1.665033e-21	16	CP026474.1	14956	1	31M	*	0	0	CCCAGAAACGCTGGTGAAAGTAAAAGATGCT	IIIIIIIIIIIIIIIIIIIIIIIIIIIIIII	AS:i:0	XS:i:0	XN:i:0	XM:i:0	XO:i:0	XG:i:0	NM:i:0	MD:Z:31	YT:Z:UU
1.669268e-21	0	CP026474.1	39076	1	31M	*	0	0	CACCAGTCACAGAAAAGCATCTTACGGATGG	IIIIIIIIIIIIIIIIIIIIIIIIIIIIIII	AS:i:0	XS:i:0	XN:i:0	XM:i:0	XO:i:0	XG:i:0	NM:i:0	MD:Z:31	YT:Z:UU
1.669306e-21	16	CP026474.1	14953	1	31M	*	0	0	TCACCCAGAAACGCTGGTGAAAGTAAAAGAT	IIIIIIIIIIIIIIIIIIIIIIIIIIIIIII	AS:i:0	XS:i:0	XN:i:0	XM:i:0	XO:i:0	XG:i:0	NM:i:0	MD:Z:31	YT:Z:UU
1.672501e-21	16	CP026474.1	38852	1	31M	*	0	0	GAAAGTAAAAGATGCTGAAGATCAGTTGGGT	IIIIIIIIIIIIIIIIIIIIIIIIIIIIIII	AS:i:0	XS:i:0	XN:i:0	XM:i:0	XO:i:0	XG:i:0	NM:i:0	MD:Z:31	YT:Z:UU
1.676758e-21	0	CP026474.1	38835	1	31M	*	0	0	CACCCAGAAACGCTGGTGAAAGTAAAAGATG	IIIIIIIIIIIIIIIIIIIIIIIIIIIIIII	AS:i:0	XS:i:0	XN:i:0	XM:i:0	XO:i:0	XG:i:0	NM:i:0	MD:Z:31	YT:Z:UU
1.690851e-21	0	CP026474.1	14959	1	31M	*	0	0	AGAAACGCTGGTGAAAGTAAAAGATGCTGAA	IIIIIIIIIIIIIIIIIIIIIIIIIIIIIII	AS:i:0	XS:i:0	XN:i:0	XM:i:0	XO:i:0	XG:i:0	NM:i:0	MD:Z:31	YT:Z:UU
1.694953e-21	0	CP026474.1	14955	1	31M	*	0	0	ACCCAGAAACGCTGGTGAAAGTAAAAGATGC	IIIIIIIIIIIIIIIIIIIIIIIIIIIIIII	AS:i:0	XS:i:0	XN:i:0	XM:i:0	XO:i:0	XG:i:0	NM:i:0	MD:Z:31	YT:Z:UU
1.695449e-21	0	CP026474.1	38842	1	31M	*	0	0	AAACGCTGGTGAAAGTAAAAGATGCTGAAGA	IIIIIIIIIIIIIIIIIIIIIIIIIIIIIII	AS:i:0	XS:i:0	XN:i:0	XM:i:0	XO:i:0	XG:i:0	NM:i:0	MD:Z:31	YT:Z:UU
1.698621e-21	0	CP026474.1	38843	1	31M	*	0	0	AACGCTGGTGAAAGTAAAAGATGCTGAAGAT	IIIIIIIIIIIIIIIIIIIIIIIIIIIIIII	AS:i:0	XS:i:0	XN:i:0	XM:i:0	XO:i:0	XG:i:0	NM:i:0	MD:Z:31	YT:Z:UU
1.703668e-21	0	CP026474.1	14963	1	31M	*	0	0	ACGCTGGTGAAAGTAAAAGATGCTGAAGATC	IIIIIIIIIIIIIIIIIIIIIIIIIIIIIII	AS:i:0	XS:i:0	XN:i:0	XM:i:0	XO:i:0	XG:i:0	NM:i:0	MD:Z:31	YT:Z:UU
1.704040e-21	0	CP026474.1	14952	1	31M	*	0	0	CTCACCCAGAAACGCTGGTGAAAGTAAAAGA	IIIIIIIIIIIIIIIIIIIIIIIIIIIIIII	AS:i:0	XS:i:0	XN:i:0	XM:i:0	XO:i:0	XG:i:0	NM:i:0	MD:Z:31	YT:Z:UU
1.706200e-21	16	CP026474.1	14960	1	31M	*	0	0	GAAACGCTGGTGAAAGTAAAAGATGCTGAAG	IIIIIIIIIIIIIIIIIIIIIIIIIIIIIII	AS:i:0	XS:i:0	XN:i:0	XM:i:0	XO:i:0	XG:i:0	NM:i:0	MD:Z:31	YT:Z:UU
1.713123e-21	16	CP026474.1	15204	1	31M	*	0	0	CAGAAAAGCATCTTACGGATGGCATGACAGT	IIIIIIIIIIIIIIIIIIIIIIIIIIIIIII	AS:i:0	XS:i:0	XN:i:0	XM:i:0	XO:i:0	XG:i:0	NM:i:0	MD:Z:31	YT:Z:UU
1.716166e-21	16	CP026474.1	38832	1	31M	*	0	0	GCTCACCCAGAAACGCTGGTGAAAGTAAAAG	IIIIIIIIIIIIIIIIIIIIIIIIIIIIIII	AS:i:0	XS:i:0	XN:i:0	XM:i:0	XO:i:0	XG:i:0	NM:i:0	MD:Z:31	YT:Z:UU
1.722119e-21	16	CP026474.1	14947	1	31M	*	0	0	TTTTGCTCACCCAGAAACGCTGGTGAAAGTA	IIIIIIIIIIIIIIIIIIIIIIIIIIIIIII	AS:i:0	XS:i:0	XN:i:0	XM:i:0	XO:i:0	XG:i:0	NM:i:0	MD:Z:31	YT:Z:UU
1.724660e-21	16	CP026474.1	39079	1	31M	*	0	0	CAGTCACAGAAAAGCATCTTACGGATGGCAT	IIIIIIIIIIIIIIIIIIIIIIIIIIIIIII	AS:i:0	XS:i:0	XN:i:0	XM:i:0	XO:i:0	XG:i:0	NM:i:0	MD:Z:31	YT:Z:UU
1.725103e-21	0	CP026474.1	39092	1	31M	*	0	0	GCATCTTACGGATGGCATGACAGTAAGAGAA	IIIIIIIIIIIIIIIIIIIIIIIIIIIIIII	AS:i:0	XS:i:0	XN:i:0	XM:i:0	XO:i:0	XG:i:0	NM:i:0	MD:Z:31	YT:Z:UU
1.727035e-21	16	CP026474.1	39122	1	31M	*	0	0	ATTATGCAGTGCTGCCATAACCATGAGTGAT	IIIIIIIIIIIIIIIIIIIIIIIIIIIIIII	AS:i:0	XS:i:0	XN:i:0	XM:i:0	XO:i:0	XG:i:0	NM:i:0	MD:Z:31	YT:Z:UU
1.734424e-21	16	CP026474.1	39018	1	31M	*	0	0	GGGCAAGAGCAACTCGGTCGCCGCATACACT	IIIIIIIIIIIIIIIIIIIIIIIIIIIIIII	AS:i:0	XS:i:0	XN:i:0	XM:i:0	XO:i:0	XG:i:0	NM:i:0	MD:Z:31	YT:Z:UU
1.734657e-21	16	CP026474.1	14920	1	31M	*	0	0	CTTTTTTGCGGCATTTTGCCTTCCTGTTTTT	IIIIIIIIIIIIIIIIIIIIIIIIIIIIIII	AS:i:0	XS:i:0	XN:i:0	XM:i:0	XO:i:0	XG:i:0	NM:i:0	MD:Z:31	YT:Z:UU
1.745525e-21	0	CP026474.1	39091	1	31M	*	0	0	AGCATCTTACGGATGGCATGACAGTAAGAGA	IIIIIIIIIIIIIIIIIIIIIIIIIIIIIII	AS:i:0	XS:i:0	XN:i:0	XM:i:0	XO:i:0	XG:i:0	NM:i:0	MD:Z:31	YT:Z:UU
1.746660e-21	16	CP026474.1	38792	1	31M	*	0	0	CCTTATTCCCTTTTTTGCGGCATTTTGCCTT	IIIIIIIIIIIIIIIIIIIIIIIIIIIIIII	AS:i:0	XS:i:0	XN:i:0	XM:i:0	XO:i:0	XG:i:0	NM:i:0	MD:Z:31	YT:Z:UU
1.760388e-21	16	CP026474.1	39279	1	31M	*	0	0	CCAAACGACGAGCGTGACACCACGATGCCTG	IIIIIIIIIIIIIIIIIIIIIIIIIIIIIII	AS:i:0	XS:i:0	XN:i:0	XM:i:0	XO:i:0	XG:i:0	NM:i:0	MD:Z:31	YT:Z:UU
1.760494e-21	16	CP026474.1	38849	1	31M	*	0	0	GGTGAAAGTAAAAGATGCTGAAGATCAGTTG	IIIIIIIIIIIIIIIIIIIIIIIIIIIIIII	AS:i:0	XS:i:0	XN:i:0	XM:i:0	XO:i:0	XG:i:0	NM:i:0	MD:Z:31	YT:Z:UU
1.763791e-21	16	CP026474.1	15193	1	31M	*	0	0	CTCACCAGTCACAGAAAAGCATCTTACGGAT	IIIIIIIIIIIIIIIIIIIIIIIIIIIIIII	AS:i:0	XS:i:0	XN:i:0	XM:i:0	XO:i:0	XG:i:0	NM:i:0	MD:Z:31	YT:Z:UU
1.781629e-21	16	CP026474.1	14903	1	31M	*	0	0	CGTGTCGCCCTTATTCCCTTTTTTGCGGCAT	IIIIIIIIIIIIIIIIIIIIIIIIIIIIIII	AS:i:0	XS:i:0	XN:i:0	XM:i:0	XO:i:0	XG:i:0	NM:i:0	MD:Z:31	YT:Z:UU
1.784059e-21	16	CP026474.1	14967	1	31M	*	0	0	TGGTGAAAGTAAAAGATGCTGAAGATCAGTT	IIIIIIIIIIIIIIIIIIIIIIIIIIIIIII	AS:i:0	XS:i:0	XN:i:0	XM:i:0	XO:i:0	XG:i:0	NM:i:0	MD:Z:31	YT:Z:UU
1.796221e-21	16	CP026474.1	14934	1	31M	*	0	0	TTTGCCTTCCTGTTTTTGCTCACCCAGAAAC	IIIIIIIIIIIIIIIIIIIIIIIIIIIIIII	AS:i:0	XS:i:0	XN:i:0	XM:i:0	XO:i:0	XG:i:0	NM:i:0	MD:Z:31	YT:Z:UU
1.797570e-21	0	CP026474.1	14958	1	31M	*	0	0	CAGAAACGCTGGTGAAAGTAAAAGATGCTGA	IIIIIIIIIIIIIIIIIIIIIIIIIIIIIII	AS:i:0	XS:i:0	XN:i:0	XM:i:0	XO:i:0	XG:i:0	NM:i:0	MD:Z:31	YT:Z:UU
1.817389e-21	0	CP026474.1	15031	1	31M	*	0	0	CAACAGCGGTAAGATCCTTGAGAGTTTTCGC	IIIIIIIIIIIIIIIIIIIIIIIIIIIIIII	AS:i:0	XS:i:0	XN:i:0	XM:i:0	XO:i:0	XG:i:0	NM:i:0	MD:Z:31	YT:Z:UU
1.818643e-21	0	CP026474.1	14929	1	31M	*	0	0	GGCATTTTGCCTTCCTGTTTTTGCTCACCCA	IIIIIIIIIIIIIIIIIIIIIIIIIIIIIII	AS:i:0	XS:i:0	XN:i:0	XM:i:0	XO:i:0	XG:i:0	NM:i:0	MD:Z:31	YT:Z:UU
1.823737e-21	16	CP026474.1	14922	1	31M	*	0	0	TTTTTGCGGCATTTTGCCTTCCTGTTTTTGC	IIIIIIIIIIIIIIIIIIIIIIIIIIIIIII	AS:i:0	XS:i:0	XN:i:0	XM:i:0	XO:i:0	XG:i:0	NM:i:0	MD:Z:31	YT:Z:UU
1.837320e-21	0	CP026474.1	15205	1	31M	*	0	0	AGAAAAGCATCTTACGGATGGCATGACAGTA	IIIIIIIIIIIIIIIIIIIIIIIIIIIIIII	AS:i:0	XS:i:0	XN:i:0	XM:i:0	XO:i:0	XG:i:0	NM:i:0	MD:Z:31	YT:Z:UU
1.837405e-21	16	CP026474.1	15139	1	31M	*	0	0	GCAAGAGCAACTCGGTCGCCGCATACACTAT	IIIIIIIIIIIIIIIIIIIIIIIIIIIIIII	AS:i:0	XS:i:0	XN:i:0	XM:i:0	XO:i:0	XG:i:0	NM:i:0	MD:Z:31	YT:Z:UU
1.837862e-21	0	CP026474.1	38823	1	31M	*	0	0	CCTGTTTTTGCTCACCCAGAAACGCTGGTGA	IIIIIIIIIIIIIIIIIIIIIIIIIIIIIII	AS:i:0	XS:i:0	XN:i:0	XM:i:0	XO:i:0	XG:i:0	NM:i:0	MD:Z:31	YT:Z:UU
1.838904e-21	16	CP026474.1	39082	1	31M	*	0	0	TCACAGAAAAGCATCTTACGGATGGCATGAC	IIIIIIIIIIIIIIIIIIIIIIIIIIIIIII	AS:i:0	XS:i:0	XN:i:0	XM:i:0	XO:i:0	XG:i:0	NM:i:0	MD:Z:31	YT:Z:UU
1.839620e-21	16	CP026474.1	15396	1	31M	*	0	0	TACCAAACGACGAGCGTGACACCACGATGCC	IIIIIIIIIIIIIIIIIIIIIIIIIIIIIII	AS:i:0	XS:i:0	XN:i:0	XM:i:0	XO:i:0	XG:i:0	NM:i:0	MD:Z:31	YT:Z:UU
1.849254e-21	0	CP026474.1	38793	1	31M	*	0	0	CTTATTCCCTTTTTTGCGGCATTTTGCCTTC	IIIIIIIIIIIIIIIIIIIIIIIIIIIIIII	AS:i:0	XS:i:0	XN:i:0	XM:i:0	XO:i:0	XG:i:0	NM:i:0	MD:Z:31	YT:Z:UU
1.852144e-21	0	CP026474.1	38825	1	31M	*	0	0	TGTTTTTGCTCACCCAGAAACGCTGGTGAAA	IIIIIIIIIIIIIIIIIIIIIIIIIIIIIII	AS:i:0	XS:i:0	XN:i:0	XM:i:0	XO:i:0	XG:i:0	NM:i:0	MD:Z:31	YT:Z:UU
1.853021e-21	16	CP026474.1	38827	1	31M	*	0	0	TTTTTGCTCACCCAGAAACGCTGGTGAAAGT	IIIIIIIIIIIIIIIIIIIIIIIIIIIIIII	AS:i:0	XS:i:0	XN:i:0	XM:i:0	XO:i:0	XG:i:0	NM:i:0	MD:Z:31	YT:Z:UU
1.858679e-21	0	CP026474.1	14964	1	31M	*	0	0	CGCTGGTGAAAGTAAAAGATGCTGAAGATCA	IIIIIIIIIIIIIIIIIIIIIIIIIIIIIII	AS:i:0	XS:i:0	XN:i:0	XM:i:0	XO:i:0	XG:i:0	NM:i:0	MD:Z:31	YT:Z:UU
1.864951e-21	16	CP026474.1	14965	1	31M	*	0	0	GCTGGTGAAAGTAAAAGATGCTGAAGATCAG	IIIIIIIIIIIIIIIIIIIIIIIIIIIIIII	AS:i:0	XS:i:0	XN:i:0	XM:i:0	XO:i:0	XG:i:0	NM:i:0	MD:Z:31	YT:Z:UU
1.875425e-21	0	CP026474.1	15132	1	31M	*	0	0	ACGCCGGGCAAGAGCAACTCGGTCGCCGCAT	IIIIIIIIIIIIIIIIIIIIIIIIIIIIIII	AS:i:0	XS:i:0	XN:i:0	XM:i:0	XO:i:0	XG:i:0	NM:i:0	MD:Z:31	YT:Z:UU
1.880435e-21	0	CP026474.1	14931	1	31M	*	0	0	CATTTTGCCTTCCTGTTTTTGCTCACCCAGA	IIIIIIIIIIIIIIIIIIIIIIIIIIIIIII	AS:i:0	XS:i:0	XN:i:0	XM:i:0	XO:i:0	XG:i:0	NM:i:0	MD:Z:31	YT:Z:UU
1.882250e-21	0	CP026474.1	15206	1	31M	*	0	0	GAAAAGCATCTTACGGATGGCATGACAGTAA	IIIIIIIIIIIIIIIIIIIIIIIIIIIIIII	AS:i:0	XS:i:0	XN:i:0	XM:i:0	XO:i:0	XG:i:0	NM:i:0	MD:Z:31	YT:Z:UU
1.883425e-21	16	CP026474.1	14914	1	31M	*	0	0	TATTCCCTTTTTTGCGGCATTTTGCCTTCCT	IIIIIIIIIIIIIIIIIIIIIIIIIIIIIII	AS:i:0	XS:i:0	XN:i:0	XM:i:0	XO:i:0	XG:i:0	NM:i:0	MD:Z:31	YT:Z:UU
1.883607e-21	16	CP026474.1	14913	1	31M	*	0	0	TTATTCCCTTTTTTGCGGCATTTTGCCTTCC	IIIIIIIIIIIIIIIIIIIIIIIIIIIIIII	AS:i:0	XS:i:0	XN:i:0	XM:i:0	XO:i:0	XG:i:0	NM:i:0	MD:Z:31	YT:Z:UU
1.884823e-21	0	CP026474.1	15192	1	31M	*	0	0	ACTCACCAGTCACAGAAAAGCATCTTACGGA	IIIIIIIIIIIIIIIIIIIIIIIIIIIIIII	AS:i:0	XS:i:0	XN:i:0	XM:i:0	XO:i:0	XG:i:0	NM:i:0	MD:Z:31	YT:Z:UU
1.890143e-21	0	CP026474.1	39012	1	31M	*	0	0	GACGCCGGGCAAGAGCAACTCGGTCGCCGCA	IIIIIIIIIIIIIIIIIIIIIIIIIIIIIII	AS:i:0	XS:i:0	XN:i:0	XM:i:0	XO:i:0	XG:i:0	NM:i:0	MD:Z:31	YT:Z:UU
1.890369e-21	0	CP026474.1	15138	1	31M	*	0	0	GGCAAGAGCAACTCGGTCGCCGCATACACTA	IIIIIIIIIIIIIIIIIIIIIIIIIIIIIII	AS:i:0	XS:i:0	XN:i:0	XM:i:0	XO:i:0	XG:i:0	NM:i:0	MD:Z:31	YT:Z:UU
1.902428e-21	0	CP026474.1	39084	1	31M	*	0	0	ACAGAAAAGCATCTTACGGATGGCATGACAG	IIIIIIIIIIIIIIIIIIIIIIIIIIIIIII	AS:i:0	XS:i:0	XN:i:0	XM:i:0	XO:i:0	XG:i:0	NM:i:0	MD:Z:31	YT:Z:UU
1.902509e-21	0	CP026474.1	15200	1	31M	*	0	0	GTCACAGAAAAGCATCTTACGGATGGCATGA	IIIIIIIIIIIIIIIIIIIIIIIIIIIIIII	AS:i:0	XS:i:0	XN:i:0	XM:i:0	XO:i:0	XG:i:0	NM:i:0	MD:Z:31	YT:Z:UU
1.905762e-21	16	CP026474.1	39011	1	31M	*	0	0	TGACGCCGGGCAAGAGCAACTCGGTCGCCGC	IIIIIIIIIIIIIIIIIIIIIIIIIIIIIII	AS:i:0	XS:i:0	XN:i:0	XM:i:0	XO:i:0	XG:i:0	NM:i:0	MD:Z:31	YT:Z:UU
1.908605e-21	0	CP026474.1	38813	1	31M	*	0	0	ATTTTGCCTTCCTGTTTTTGCTCACCCAGAA	IIIIIIIIIIIIIIIIIIIIIIIIIIIIIII	AS:i:0	XS:i:0	XN:i:0	XM:i:0	XO:i:0	XG:i:0	NM:i:0	MD:Z:31	YT:Z:UU
1.919606e-21	16	CP026474.1	14966	1	31M	*	0	0	CTGGTGAAAGTAAAAGATGCTGAAGATCAGT	IIIIIIIIIIIIIIIIIIIIIIIIIIIIIII	AS:i:0	XS:i:0	XN:i:0	XM:i:0	XO:i:0	XG:i:0	NM:i:0	MD:Z:31	YT:Z:UU
1.919760e-21	0	CP026474.1	15202	1	31M	*	0	0	CACAGAAAAGCATCTTACGGATGGCATGACA	IIIIIIIIIIIIIIIIIIIIIIIIIIIIIII	AS:i:0	XS:i:0	XN:i:0	XM:i:0	XO:i:0	XG:i:0	NM:i:0	MD:Z:31	YT:Z:UU
1.927211e-21	16	CP026474.1	15128	1	31M	*	0	0	GTTGACGCCGGGCAAGAGCAACTCGGTCGCC	IIIIIIIIIIIIIIIIIIIIIIIIIIIIIII	AS:i:0	XS:i:0	XN:i:0	XM:i:0	XO:i:0	XG:i:0	NM:i:0	MD:Z:31	YT:Z:UU
1.938561e-21	0	CP026474.1	39014	1	31M	*	0	0	CGCCGGGCAAGAGCAACTCGGTCGCCGCATA	IIIIIIIIIIIIIIIIIIIIIIIIIIIIIII	AS:i:0	XS:i:0	XN:i:0	XM:i:0	XO:i:0	XG:i:0	NM:i:0	MD:Z:31	YT:Z:UU
1.939545e-21	0	CP026474.1	15399	1	31M	*	0	0	CAAACGACGAGCGTGACACCACGATGCCTGC	IIIIIIIIIIIIIIIIIIIIIIIIIIIIIII	AS:i:0	XS:i:0	XN:i:0	XM:i:0	XO:i:0	XG:i:0	NM:i:0	MD:Z:31	YT:Z:UU
1.946700e-21	16	CP026474.1	39068	1	31M	*	0	0	TGAGTACTCACCAGTCACAGAAAAGCATCTT	IIIIIIIIIIIIIIIIIIIIIIIIIIIIIII	AS:i:0	XS:i:0	XN:i:0	XM:i:0	XO:i:0	XG:i:0	NM:i:0	MD:Z:31	YT:Z:UU
1.948261e-21	16	CP026474.1	14945	1	31M	*	0	0	GTTTTTGCTCACCCAGAAACGCTGGTGAAAG	IIIIIIIIIIIIIIIIIIIIIIIIIIIIIII	AS:i:0	XS:i:0	XN:i:0	XM:i:0	XO:i:0	XG:i:0	NM:i:0	MD:Z:31	YT:Z:UU
1.958538e-21	16	CP026474.1	14919	1	31M	*	0	0	CCTTTTTTGCGGCATTTTGCCTTCCTGTTTT	IIIIIIIIIIIIIIIIIIIIIIIIIIIIIII	AS:i:0	XS:i:0	XN:i:0	XM:i:0	XO:i:0	XG:i:0	NM:i:0	MD:Z:31	YT:Z:UU
1.964525e-21	0	CP026474.1	15395	1	31M	*	0	0	ATACCAAACGACGAGCGTGACACCACGATGC	IIIIIIIIIIIIIIIIIIIIIIIIIIIIIII	AS:i:0	XS:i:0	XN:i:0	XM:i:0	XO:i:0	XG:i:0	NM:i:0	MD:Z:31	YT:Z:UU
1.966498e-21	16	CP026474.1	14930	1	31M	*	0	0	GCATTTTGCCTTCCTGTTTTTGCTCACCCAG	IIIIIIIIIIIIIIIIIIIIIIIIIIIIIII	AS:i:0	XS:i:0	XN:i:0	XM:i:0	XO:i:0	XG:i:0	NM:i:0	MD:Z:31	YT:Z:UU
1.976956e-21	0	CP026474.1	38809	1	31M	*	0	0	CGGCATTTTGCCTTCCTGTTTTTGCTCACCC	IIIIIIIIIIIIIIIIIIIIIIIIIIIIIII	AS:i:0	XS:i:0	XN:i:0	XM:i:0	XO:i:0	XG:i:0	NM:i:0	MD:Z:31	YT:Z:UU
1.979131e-21	16	CP026474.1	38814	1	31M	*	0	0	TTTTGCCTTCCTGTTTTTGCTCACCCAGAAA	IIIIIIIIIIIIIIIIIIIIIIIIIIIIIII	AS:i:0	XS:i:0	XN:i:0	XM:i:0	XO:i:0	XG:i:0	NM:i:0	MD:Z:31	YT:Z:UU
1.983243e-21	16	CP026474.1	38804	1	31M	*	0	0	TTTTGCGGCATTTTGCCTTCCTGTTTTTGCT	IIIIIIIIIIIIIIIIIIIIIIIIIIIIIII	AS:i:0	XS:i:0	XN:i:0	XM:i:0	XO:i:0	XG:i:0	NM:i:0	MD:Z:31	YT:Z:UU
1.987132e-21	0	CP026474.1	15207	1	31M	*	0	0	AAAAGCATCTTACGGATGGCATGACAGTAAG	IIIIIIIIIIIIIIIIIIIIIIIIIIIIIII	AS:i:0	XS:i:0	XN:i:0	XM:i:0	XO:i:0	XG:i:0	NM:i:0	MD:Z:31	YT:Z:UU
1.987671e-21	0	CP026474.1	15199	1	31M	*	0	0	AGTCACAGAAAAGCATCTTACGGATGGCATG	IIIIIIIIIIIIIIIIIIIIIIIIIIIIIII	AS:i:0	XS:i:0	XN:i:0	XM:i:0	XO:i:0	XG:i:0	NM:i:0	MD:Z:31	YT:Z:UU
1.988298e-21	0	CP026474.1	39275	1	31M	*	0	0	CATACCAAACGACGAGCGTGACACCACGATG	IIIIIIIIIIIIIIIIIIIIIIIIIIIIIII	AS:i:0	XS:i:0	XN:i:0	XM:i:0	XO:i:0	XG:i:0	NM:i:0	MD:Z:31	YT:Z:UU
2.002114e-21	16	CP026474.1	38807	1	31M	*	0	0	TGCGGCATTTTGCCTTCCTGTTTTTGCTCAC	IIIIIIIIIIIIIIIIIIIIIIIIIIIIIII	AS:i:0	XS:i:0	XN:i:0	XM:i:0	XO:i:0	XG:i:0	NM:i:0	MD:Z:31	YT:Z:UU
2.008024e-21	16	CP026474.1	38797	1	31M	*	0	0	TTCCCTTTTTTGCGGCATTTTGCCTTCCTGT	IIIIIIIIIIIIIIIIIIIIIIIIIIIIIII	AS:i:0	XS:i:0	XN:i:0	XM:i:0	XO:i:0	XG:i:0	NM:i:0	MD:Z:31	YT:Z:UU
2.008261e-21	16	CP026474.1	15185	1	31M	*	0	0	GTTGAGTACTCACCAGTCACAGAAAAGCATC	IIIIIIIIIIIIIIIIIIIIIIIIIIIIIII	AS:i:0	XS:i:0	XN:i:0	XM:i:0	XO:i:0	XG:i:0	NM:i:0	MD:Z:31	YT:Z:UU
2.013694e-21	16	CP026474.1	39021	1	31M	*	0	0	CAAGAGCAACTCGGTCGCCGCATACACTATT	IIIIIIIIIIIIIIIIIIIIIIIIIIIIIII	AS:i:0	XS:i:0	XN:i:0	XM:i:0	XO:i:0	XG:i:0	NM:i:0	MD:Z:31	YT:Z:UU
2.014064e-21	0	CP026474.1	15391	1	31M	*	0	0	AGCCATACCAAACGACGAGCGTGACACCACG	IIIIIIIIIIIIIIIIIIIIIIIIIIIIIII	AS:i:0	XS:i:0	XN:i:0	XM:i:0	XO:i:0	XG:i:0	NM:i:0	MD:Z:31	YT:Z:UU
2.023514e-21	16	CP026474.1	14921	1	31M	*	0	0	TTTTTTGCGGCATTTTGCCTTCCTGTTTTTG	IIIIIIIIIIIIIIIIIIIIIIIIIIIIIII	AS:i:0	XS:i:0	XN:i:0	XM:i:0	XO:i:0	XG:i:0	NM:i:0	MD:Z:31	YT:Z:UU
2.027765e-21	0	CP026474.1	15209	1	31M	*	0	0	AAGCATCTTACGGATGGCATGACAGTAAGAG	IIIIIIIIIIIIIIIIIIIIIIIIIIIIIII	AS:i:0	XS:i:0	XN:i:0	XM:i:0	XO:i:0	XG:i:0	NM:i:0	MD:Z:31	YT:Z:UU
2.027858e-21	0	CP026474.1	38808	1	31M	*	0	0	GCGGCATTTTGCCTTCCTGTTTTTGCTCACC	IIIIIIIIIIIIIIIIIIIIIIIIIIIIIII	AS:i:0	XS:i:0	XN:i:0	XM:i:0	XO:i:0	XG:i:0	NM:i:0	MD:Z:31	YT:Z:UU
2.032025e-21	0	CP026474.1	15141	1	31M	*	0	0	AAGAGCAACTCGGTCGCCGCATACACTATTC	IIIIIIIIIIIIIIIIIIIIIIIIIIIIIII	AS:i:0	XS:i:0	XN:i:0	XM:i:0	XO:i:0	XG:i:0	NM:i:0	MD:Z:31	YT:Z:UU
2.038849e-21	0	CP026474.1	39273	1	31M	*	0	0	GCCATACCAAACGACGAGCGTGACACCACGA	IIIIIIIIIIIIIIIIIIIIIIIIIIIIIII	AS:i:0	XS:i:0	XN:i:0	XM:i:0	XO:i:0	XG:i:0	NM:i:0	MD:Z:31	YT:Z:UU
2.056414e-21	16	CP026474.1	15393	1	31M	*	0	0	CCATACCAAACGACGAGCGTGACACCACGAT	IIIIIIIIIIIIIIIIIIIIIIIIIIIIIII	AS:i:0	XS:i:0	XN:i:0	XM:i:0	XO:i:0	XG:i:0	NM:i:0	MD:Z:31	YT:Z:UU
2.057655e-21	16	CP026474.1	14924	1	31M	*	0	0	TTTGCGGCATTTTGCCTTCCTGTTTTTGCTC	IIIIIIIIIIIIIIIIIIIIIIIIIIIIIII	AS:i:0	XS:i:0	XN:i:0	XM:i:0	XO:i:0	XG:i:0	NM:i:0	MD:Z:31	YT:Z:UU
2.067623e-21	0	CP026474.1	39127	1	31M	*	0	0	GCAGTGCTGCCATAACCATGAGTGATAACAC	IIIIIIIIIIIIIIIIIIIIIIIIIIIIIII	AS:i:0	XS:i:0	XN:i:0	XM:i:0	XO:i:0	XG:i:0	NM:i:0	MD:Z:31	YT:Z:UU
2.071432e-21	0	CP026474.1	38796	1	31M	*	0	0	ATTCCCTTTTTTGCGGCATTTTGCCTTCCTG	IIIIIIIIIIIIIIIIIIIIIIIIIIIIIII	AS:i:0	XS:i:0	XN:i:0	XM:i:0	XO:i:0	XG:i:0	NM:i:0	MD:Z:31	YT:Z:UU
2.072099e-21	16	CP026474.1	15183	1	31M	*	0	0	TGGTTGAGTACTCACCAGTCACAGAAAAGCA	IIIIIIIIIIIIIIIIIIIIIIIIIIIIIII	AS:i:0	XS:i:0	XN:i:0	XM:i:0	XO:i:0	XG:i:0	NM:i:0	MD:Z:31	YT:Z:UU
2.072403e-21	0	CP026474.1	39004	1	31M	*	0	0	CCCGTGTTGACGCCGGGCAAGAGCAACTCGG	IIIIIIIIIIIIIIIIIIIIIIIIIIIIIII	AS:i:0	XS:i:0	XN:i:0	XM:i:0	XO:i:0	XG:i:0	NM:i:0	MD:Z:31	YT:Z:UU
2.074138e-21	0	CP026474.1	14943	1	31M	*	0	0	CTGTTTTTGCTCACCCAGAAACGCTGGTGAA	IIIIIIIIIIIIIIIIIIIIIIIIIIIIIII	AS:i:0	XS:i:0	XN:i:0	XM:i:0	XO:i:0	XG:i:0	NM:i:0	MD:Z:31	YT:Z:UU
2.080599e-21	0	CP026474.1	15243	1	31M	*	0	0	TATGCAGTGCTGCCATAACCATGAGTGATAA	IIIIIIIIIIIIIIIIIIIIIIIIIIIIIII	AS:i:0	XS:i:0	XN:i:0	XM:i:0	XO:i:0	XG:i:0	NM:i:0	MD:Z:31	YT:Z:UU
2.096103e-21	16	CP026474.1	39030	1	31M	*	0	0	CTCGGTCGCCGCATACACTATTCTCAGAATG	IIIIIIIIIIIIIIIIIIIIIIIIIIIIIII	AS:i:0	XS:i:0	XN:i:0	XM:i:0	XO:i:0	XG:i:0	NM:i:0	MD:Z:31	YT:Z:UU
2.103011e-21	16	CP026474.1	15186	1	31M	*	0	0	TTGAGTACTCACCAGTCACAGAAAAGCATCT	IIIIIIIIIIIIIIIIIIIIIIIIIIIIIII	AS:i:0	XS:i:0	XN:i:0	XM:i:0	XO:i:0	XG:i:0	NM:i:0	MD:Z:31	YT:Z:UU
2.103426e-21	16	CP026474.1	15122	1	31M	*	0	0	TCCCGTGTTGACGCCGGGCAAGAGCAACTCG	IIIIIIIIIIIIIIIIIIIIIIIIIIIIIII	AS:i:0	XS:i:0	XN:i:0	XM:i:0	XO:i:0	XG:i:0	NM:i:0	MD:Z:31	YT:Z:UU
2.108848e-21	0	CP026474.1	39599	1	31M	*	0	0	AGGTGCCTCACTGATTAAGCATTGGTAACTG	IIIIIIIIIIIIIIIIIIIIIIIIIIIIIII	AS:i:0	XS:i:0	XN:i:0	XM:i:0	XO:i:0	XG:i:0	NM:i:0	MD:Z:31	YT:Z:UU
2.116710e-21	16	CP026474.1	39010	1	31M	*	0	0	TTGACGCCGGGCAAGAGCAACTCGGTCGCCG	IIIIIIIIIIIIIIIIIIIIIIIIIIIIIII	AS:i:0	XS:i:0	XN:i:0	XM:i:0	XO:i:0	XG:i:0	NM:i:0	MD:Z:31	YT:Z:UU
2.121682e-21	16	CP026474.1	15184	1	31M	*	0	0	GGTTGAGTACTCACCAGTCACAGAAAAGCAT	IIIIIIIIIIIIIIIIIIIIIIIIIIIIIII	AS:i:0	XS:i:0	XN:i:0	XM:i:0	XO:i:0	XG:i:0	NM:i:0	MD:Z:31	YT:Z:UU
2.127422e-21	16	CP026474.1	15127	1	31M	*	0	0	TGTTGACGCCGGGCAAGAGCAACTCGGTCGC	IIIIIIIIIIIIIIIIIIIIIIIIIIIIIII	AS:i:0	XS:i:0	XN:i:0	XM:i:0	XO:i:0	XG:i:0	NM:i:0	MD:Z:31	YT:Z:UU
2.152865e-21	16	CP026474.1	38798	1	31M	*	0	0	TCCCTTTTTTGCGGCATTTTGCCTTCCTGTT	IIIIIIIIIIIIIIIIIIIIIIIIIIIIIII	AS:i:0	XS:i:0	XN:i:0	XM:i:0	XO:i:0	XG:i:0	NM:i:0	MD:Z:31	YT:Z:UU
2.157201e-21	16	CP026474.1	39071	1	31M	*	0	0	GTACTCACCAGTCACAGAAAAGCATCTTACG	IIIIIIIIIIIIIIIIIIIIIIIIIIIIIII	AS:i:0	XS:i:0	XN:i:0	XM:i:0	XO:i:0	XG:i:0	NM:i:0	MD:Z:31	YT:Z:UU
2.161811e-21	0	CP026474.1	15400	1	31M	*	0	0	AAACGACGAGCGTGACACCACGATGCCTGCA	IIIIIIIIIIIIIIIIIIIIIIIIIIIIIII	AS:i:0	XS:i:0	XN:i:0	XM:i:0	XO:i:0	XG:i:0	NM:i:0	MD:Z:31	YT:Z:UU
2.167394e-21	16	CP026474.1	15191	1	31M	*	0	0	TACTCACCAGTCACAGAAAAGCATCTTACGG	IIIIIIIIIIIIIIIIIIIIIIIIIIIIIII	AS:i:0	XS:i:0	XN:i:0	XM:i:0	XO:i:0	XG:i:0	NM:i:0	MD:Z:31	YT:Z:UU
2.177671e-21	16	CP026474.1	15142	1	31M	*	0	0	AGAGCAACTCGGTCGCCGCATACACTATTCT	IIIIIIIIIIIIIIIIIIIIIIIIIIIIIII	AS:i:0	XS:i:0	XN:i:0	XM:i:0	XO:i:0	XG:i:0	NM:i:0	MD:Z:31	YT:Z:UU
2.186474e-21	0	CP026474.1	39282	1	31M	*	0	0	AACGACGAGCGTGACACCACGATGCCTGCAG	IIIIIIIIIIIIIIIIIIIIIIIIIIIIIII	AS:i:0	XS:i:0	XN:i:0	XM:i:0	XO:i:0	XG:i:0	NM:i:0	MD:Z:31	YT:Z:UU
2.191185e-21	0	CP026474.1	15402	1	31M	*	0	0	ACGACGAGCGTGACACCACGATGCCTGCAGC	IIIIIIIIIIIIIIIIIIIIIIIIIIIIIII	AS:i:0	XS:i:0	XN:i:0	XM:i:0	XO:i:0	XG:i:0	NM:i:0	MD:Z:31	YT:Z:UU
2.196908e-21	0	CP026474.1	15188	1	31M	*	0	0	GAGTACTCACCAGTCACAGAAAAGCATCTTA	IIIIIIIIIIIIIIIIIIIIIIIIIIIIIII	AS:i:0	XS:i:0	XN:i:0	XM:i:0	XO:i:0	XG:i:0	NM:i:0	MD:Z:31	YT:Z:UU
2.197230e-21	0	CP026474.1	39125	1	31M	*	0	0	ATGCAGTGCTGCCATAACCATGAGTGATAAC	IIIIIIIIIIIIIIIIIIIIIIIIIIIIIII	AS:i:0	XS:i:0	XN:i:0	XM:i:0	XO:i:0	XG:i:0	NM:i:0	MD:Z:31	YT:Z:UU
2.202985e-21	16	CP026474.1	14925	1	31M	*	0	0	TTGCGGCATTTTGCCTTCCTGTTTTTGCTCA	IIIIIIIIIIIIIIIIIIIIIIIIIIIIIII	AS:i:0	XS:i:0	XN:i:0	XM:i:0	XO:i:0	XG:i:0	NM:i:0	MD:Z:31	YT:Z:UU
2.205222e-21	0	CP026474.1	39025	1	31M	*	0	0	AGCAACTCGGTCGCCGCATACACTATTCTCA	IIIIIIIIIIIIIIIIIIIIIIIIIIIIIII	AS:i:0	XS:i:0	XN:i:0	XM:i:0	XO:i:0	XG:i:0	NM:i:0	MD:Z:31	YT:Z:UU
2.210988e-21	16	CP026474.1	15145	1	31M	*	0	0	GCAACTCGGTCGCCGCATACACTATTCTCAG	IIIIIIIIIIIIIIIIIIIIIIIIIIIIIII	AS:i:0	XS:i:0	XN:i:0	XM:i:0	XO:i:0	XG:i:0	NM:i:0	MD:Z:31	YT:Z:UU
2.211278e-21	0	CP026474.1	39126	1	31M	*	0	0	TGCAGTGCTGCCATAACCATGAGTGATAACA	IIIIIIIIIIIIIIIIIIIIIIIIIIIIIII	AS:i:0	XS:i:0	XN:i:0	XM:i:0	XO:i:0	XG:i:0	NM:i:0	MD:Z:31	YT:Z:UU
2.217020e-21	16	CP026474.1	14918	1	31M	*	0	0	CCCTTTTTTGCGGCATTTTGCCTTCCTGTTT	IIIIIIIIIIIIIIIIIIIIIIIIIIIIIII	AS:i:0	XS:i:0	XN:i:0	XM:i:0	XO:i:0	XG:i:0	NM:i:0	MD:Z:31	YT:Z:UU
2.224597e-21	16	CP026474.1	15150	1	31M	*	0	0	TCGGTCGCCGCATACACTATTCTCAGAATGA	IIIIIIIIIIIIIIIIIIIIIIIIIIIIIII	AS:i:0	XS:i:0	XN:i:0	XM:i:0	XO:i:0	XG:i:0	NM:i:0	MD:Z:31	YT:Z:UU
2.251317e-21	16	CP026474.1	15143	1	31M	*	0	0	GAGCAACTCGGTCGCCGCATACACTATTCTC	IIIIIIIIIIIIIIIIIIIIIIIIIIIIIII	AS:i:0	XS:i:0	XN:i:0	XM:i:0	XO:i:0	XG:i:0	NM:i:0	MD:Z:31	YT:Z:UU
2.273200e-21	16	CP026474.1	39001	1	31M	*	0	0	TATCCCGTGTTGACGCCGGGCAAGAGCAACT	IIIIIIIIIIIIIIIIIIIIIIIIIIIIIII	AS:i:0	XS:i:0	XN:i:0	XM:i:0	XO:i:0	XG:i:0	NM:i:0	MD:Z:31	YT:Z:UU
2.276950e-21	0	CP026474.1	39028	1	31M	*	0	0	AACTCGGTCGCCGCATACACTATTCTCAGAA	IIIIIIIIIIIIIIIIIIIIIIIIIIIIIII	AS:i:0	XS:i:0	XN:i:0	XM:i:0	XO:i:0	XG:i:0	NM:i:0	MD:Z:31	YT:Z:UU
2.282133e-21	0	CP026474.1	15284	1	31M	*	0	0	AACTTACTTCTGACAACGATCGGAGGACCGA	IIIIIIIIIIIIIIIIIIIIIIIIIIIIIII	AS:i:0	XS:i:0	XN:i:0	XM:i:0	XO:i:0	XG:i:0	NM:i:0	MD:Z:31	YT:Z:UU
2.303783e-21	16	CP026474.1	39007	1	31M	*	0	0	GTGTTGACGCCGGGCAAGAGCAACTCGGTCG	IIIIIIIIIIIIIIIIIIIIIIIIIIIIIII	AS:i:0	XS:i:0	XN:i:0	XM:i:0	XO:i:0	XG:i:0	NM:i:0	MD:Z:31	YT:Z:UU
2.305162e-21	0	CP026474.1	39190	1	31M	*	0	0	GACCGAAGGAGCTAACCGCTTTTTTGCACAA	IIIIIIIIIIIIIIIIIIIIIIIIIIIIIII	AS:i:0	XS:i:0	XN:i:0	XM:i:0	XO:i:0	XG:i:0	NM:i:0	MD:Z:31	YT:Z:UU
2.306709e-21	16	CP026474.1	15249	1	31M	*	0	0	GTGCTGCCATAACCATGAGTGATAACACTGC	IIIIIIIIIIIIIIIIIIIIIIIIIIIIIII	AS:i:0	XS:i:0	XN:i:0	XM:i:0	XO:i:0	XG:i:0	NM:i:0	MD:Z:31	YT:Z:UU
2.310186e-21	0	CP026474.1	15121	1	31M	*	0	0	ATCCCGTGTTGACGCCGGGCAAGAGCAACTC	IIIIIIIIIIIIIIIIIIIIIIIIIIIIIII	AS:i:0	XS:i:0	XN:i:0	XM:i:0	XO:i:0	XG:i:0	NM:i:0	MD:Z:31	YT:Z:UU
2.318489e-21	0	CP026474.1	39164	1	31M	*	0	0	CAACTTACTTCTGACAACGATCGGAGGACCG	IIIIIIIIIIIIIIIIIIIIIIIIIIIIIII	AS:i:0	XS:i:0	XN:i:0	XM:i:0	XO:i:0	XG:i:0	NM:i:0	MD:Z:31	YT:Z:UU
2.319270e-21	0	CP026474.1	39129	1	31M	*	0	0	AGTGCTGCCATAACCATGAGTGATAACACTG	IIIIIIIIIIIIIIIIIIIIIIIIIIIIIII	AS:i:0	XS:i:0	XN:i:0	XM:i:0	XO:i:0	XG:i:0	NM:i:0	MD:Z:31	YT:Z:UU
2.323054e-21	0	CP026474.1	15146	1	31M	*	0	0	CAACTCGGTCGCCGCATACACTATTCTCAGA	IIIIIIIIIIIIIIIIIIIIIIIIIIIIIII	AS:i:0	XS:i:0	XN:i:0	XM:i:0	XO:i:0	XG:i:0	NM:i:0	MD:Z:31	YT:Z:UU
2.327527e-21	0	CP026474.1	39089	1	31M	*	0	0	AAAGCATCTTACGGATGGCATGACAGTAAGA	IIIIIIIIIIIIIIIIIIIIIIIIIIIIIII	AS:i:0	XS:i:0	XN:i:0	XM:i:0	XO:i:0	XG:i:0	NM:i:0	MD:Z:31	YT:Z:UU
2.330584e-21	0	CP026474.1	39029	1	31M	*	0	0	ACTCGGTCGCCGCATACACTATTCTCAGAAT	IIIIIIIIIIIIIIIIIIIIIIIIIIIIIII	AS:i:0	XS:i:0	XN:i:0	XM:i:0	XO:i:0	XG:i:0	NM:i:0	MD:Z:31	YT:Z:UU
2.337117e-21	16	CP026474.1	15247	1	31M	*	0	0	CAGTGCTGCCATAACCATGAGTGATAACACT	IIIIIIIIIIIIIIIIIIIIIIIIIIIIIII	AS:i:0	XS:i:0	XN:i:0	XM:i:0	XO:i:0	XG:i:0	NM:i:0	MD:Z:31	YT:Z:UU
2.337700e-21	0	CP026474.1	15125	1	31M	*	0	0	CGTGTTGACGCCGGGCAAGAGCAACTCGGTC	IIIIIIIIIIIIIIIIIIIIIIIIIIIIIII	AS:i:0	XS:i:0	XN:i:0	XM:i:0	XO:i:0	XG:i:0	NM:i:0	MD:Z:31	YT:Z:UU
2.389854e-21	0	CP026474.1	39062	1	31M	*	0	0	CTTGGTTGAGTACTCACCAGTCACAGAAAAG	IIIIIIIIIIIIIIIIIIIIIIIIIIIIIII	AS:i:0	XS:i:0	XN:i:0	XM:i:0	XO:i:0	XG:i:0	NM:i:0	MD:Z:31	YT:Z:UU
2.393453e-21	16	CP026474.1	15719	1	31M	*	0	0	GGTGCCTCACTGATTAAGCATTGGTAACTGT	IIIIIIIIIIIIIIIIIIIIIIIIIIIIIII	AS:i:0	XS:i:0	XN:i:0	XM:i:0	XO:i:0	XG:i:0	NM:i:0	MD:Z:31	YT:Z:UU
2.400071e-21	0	CP026474.1	39253	1	31M	*	0	0	GGGAACCGGAGCTGAATGAAGCCATACCAAA	IIIIIIIIIIIIIIIIIIIIIIIIIIIIIII	AS:i:0	XS:i:0	XN:i:0	XM:i:0	XO:i:0	XG:i:0	NM:i:0	MD:Z:31	YT:Z:UU
2.402025e-21	16	CP026474.1	39180	1	31M	*	0	0	ACGATCGGAGGACCGAAGGAGCTAACCGCTT	IIIIIIIIIIIIIIIIIIIIIIIIIIIIIII	AS:i:0	XS:i:0	XN:i:0	XM:i:0	XO:i:0	XG:i:0	NM:i:0	MD:Z:31	YT:Z:UU
2.424856e-21	0	CP026474.1	15389	1	31M	*	0	0	GAAGCCATACCAAACGACGAGCGTGACACCA	IIIIIIIIIIIIIIIIIIIIIIIIIIIIIII	AS:i:0	XS:i:0	XN:i:0	XM:i:0	XO:i:0	XG:i:0	NM:i:0	MD:Z:31	YT:Z:UU
2.430843e-21	16	CP026474.1	15152	1	31M	*	0	0	GGTCGCCGCATACACTATTCTCAGAATGACT	IIIIIIIIIIIIIIIIIIIIIIIIIIIIIII	AS:i:0	XS:i:0	XN:i:0	XM:i:0	XO:i:0	XG:i:0	NM:i:0	MD:Z:31	YT:Z:UU
2.431470e-21	0	CP026474.1	15189	1	31M	*	0	0	AGTACTCACCAGTCACAGAAAAGCATCTTAC	IIIIIIIIIIIIIIIIIIIIIIIIIIIIIII	AS:i:0	XS:i:0	XN:i:0	XM:i:0	XO:i:0	XG:i:0	NM:i:0	MD:Z:31	YT:Z:UU
2.448409e-21	0	CP026474.1	39061	1	31M	*	0	0	ACTTGGTTGAGTACTCACCAGTCACAGAAAA	IIIIIIIIIIIIIIIIIIIIIIIIIIIIIII	AS:i:0	XS:i:0	XN:i:0	XM:i:0	XO:i:0	XG:i:0	NM:i:0	MD:Z:31	YT:Z:UU
2.450179e-21	0	CP026474.1	39256	1	31M	*	0	0	AACCGGAGCTGAATGAAGCCATACCAAACGA	IIIIIIIIIIIIIIIIIIIIIIIIIIIIIII	AS:i:0	XS:i:0	XN:i:0	XM:i:0	XO:i:0	XG:i:0	NM:i:0	MD:Z:31	YT:Z:UU
2.462887e-21	0	CP026474.1	39294	1	31M	*	0	0	GACACCACGATGCCTGCAGCAATGGCAACAA	IIIIIIIIIIIIIIIIIIIIIIIIIIIIIII	AS:i:0	XS:i:0	XN:i:0	XM:i:0	XO:i:0	XG:i:0	NM:i:0	MD:Z:31	YT:Z:UU
2.468145e-21	0	CP026474.1	39178	1	31M	*	0	0	CAACGATCGGAGGACCGAAGGAGCTAACCGC	IIIIIIIIIIIIIIIIIIIIIIIIIIIIIII	AS:i:0	XS:i:0	XN:i:0	XM:i:0	XO:i:0	XG:i:0	NM:i:0	MD:Z:31	YT:Z:UU
2.468989e-21	0	CP026474.1	15390	1	31M	*	0	0	AAGCCATACCAAACGACGAGCGTGACACCAC	IIIIIIIIIIIIIIIIIIIIIIIIIIIIIII	AS:i:0	XS:i:0	XN:i:0	XM:i:0	XO:i:0	XG:i:0	NM:i:0	MD:Z:31	YT:Z:UU
2.475949e-21	0	CP026474.1	15160	1	31M	*	0	0	CATACACTATTCTCAGAATGACTTGGTTGAG	IIIIIIIIIIIIIIIIIIIIIIIIIIIIIII	AS:i:0	XS:i:0	XN:i:0	XM:i:0	XO:i:0	XG:i:0	NM:i:0	MD:Z:31	YT:Z:UU
2.483502e-21	0	CP026474.1	39291	1	31M	*	0	0	CGTGACACCACGATGCCTGCAGCAATGGCAA	IIIIIIIIIIIIIIIIIIIIIIIIIIIIIII	AS:i:0	XS:i:0	XN:i:0	XM:i:0	XO:i:0	XG:i:0	NM:i:0	MD:Z:31	YT:Z:UU
2.491041e-21	0	CP026474.1	15404	1	31M	*	0	0	GACGAGCGTGACACCACGATGCCTGCAGCAA	IIIIIIIIIIIIIIIIIIIIIIIIIIIIIII	AS:i:0	XS:i:0	XN:i:0	XM:i:0	XO:i:0	XG:i:0	NM:i:0	MD:Z:31	YT:Z:UU
2.496276e-21	16	CP026474.1	15383	1	31M	*	0	0	CTGAATGAAGCCATACCAAACGACGAGCGTG	IIIIIIIIIIIIIIIIIIIIIIIIIIIIIII	AS:i:0	XS:i:0	XN:i:0	XM:i:0	XO:i:0	XG:i:0	NM:i:0	MD:Z:31	YT:Z:UU
2.497313e-21	16	CP026474.1	15153	1	31M	*	0	0	GTCGCCGCATACACTATTCTCAGAATGACTT	IIIIIIIIIIIIIIIIIIIIIIIIIIIIIII	AS:i:0	XS:i:0	XN:i:0	XM:i:0	XO:i:0	XG:i:0	NM:i:0	MD:Z:31	YT:Z:UU
2.497942e-21	0	CP026474.1	39290	1	31M	*	0	0	GCGTGACACCACGATGCCTGCAGCAATGGCA	IIIIIIIIIIIIIIIIIIIIIIIIIIIIIII	AS:i:0	XS:i:0	XN:i:0	XM:i:0	XO:i:0	XG:i:0	NM:i:0	MD:Z:31	YT:Z:UU
2.500267e-21	0	CP026474.1	39284	1	31M	*	0	0	CGACGAGCGTGACACCACGATGCCTGCAGCA	IIIIIIIIIIIIIIIIIIIIIIIIIIIIIII	AS:i:0	XS:i:0	XN:i:0	XM:i:0	XO:i:0	XG:i:0	NM:i:0	MD:Z:31	YT:Z:UU
2.504262e-21	0	CP026474.1	39257	1	31M	*	0	0	ACCGGAGCTGAATGAAGCCATACCAAACGAC	IIIIIIIIIIIIIIIIIIIIIIIIIIIIIII	AS:i:0	XS:i:0	XN:i:0	XM:i:0	XO:i:0	XG:i:0	NM:i:0	MD:Z:31	YT:Z:UU
2.508304e-21	0	CP026474.1	39040	1	31M	*	0	0	GCATACACTATTCTCAGAATGACTTGGTTGA	IIIIIIIIIIIIIIIIIIIIIIIIIIIIIII	AS:i:0	XS:i:0	XN:i:0	XM:i:0	XO:i:0	XG:i:0	NM:i:0	MD:Z:31	YT:Z:UU
2.521920e-21	16	CP026474.1	39038	1	31M	*	0	0	CCGCATACACTATTCTCAGAATGACTTGGTT	IIIIIIIIIIIIIIIIIIIIIIIIIIIIIII	AS:i:0	XS:i:0	XN:i:0	XM:i:0	XO:i:0	XG:i:0	NM:i:0	MD:Z:31	YT:Z:UU
2.525168e-21	16	CP026474.1	39005	1	31M	*	0	0	CCGTGTTGACGCCGGGCAAGAGCAACTCGGT	IIIIIIIIIIIIIIIIIIIIIIIIIIIIIII	AS:i:0	XS:i:0	XN:i:0	XM:i:0	XO:i:0	XG:i:0	NM:i:0	MD:Z:31	YT:Z:UU
2.526843e-21	0	CP026474.1	39208	1	31M	*	0	0	CTTTTTTGCACAACATGGGGGATCATGTAAC	IIIIIIIIIIIIIIIIIIIIIIIIIIIIIII	AS:i:0	XS:i:0	XN:i:0	XM:i:0	XO:i:0	XG:i:0	NM:i:0	MD:Z:31	YT:Z:UU
2.528003e-21	16	CP026474.1	15242	1	31M	*	0	0	TTATGCAGTGCTGCCATAACCATGAGTGATA	IIIIIIIIIIIIIIIIIIIIIIIIIIIIIII	AS:i:0	XS:i:0	XN:i:0	XM:i:0	XO:i:0	XG:i:0	NM:i:0	MD:Z:31	YT:Z:UU
2.533667e-21	16	CP026474.1	15158	1	31M	*	0	0	CGCATACACTATTCTCAGAATGACTTGGTTG	IIIIIIIIIIIIIIIIIIIIIIIIIIIIIII	AS:i:0	XS:i:0	XN:i:0	XM:i:0	XO:i:0	XG:i:0	NM:i:0	MD:Z:31	YT:Z:UU
2.533695e-21	16	CP026474.1	15164	1	31M	*	0	0	CACTATTCTCAGAATGACTTGGTTGAGTACT	IIIIIIIIIIIIIIIIIIIIIIIIIIIIIII	AS:i:0	XS:i:0	XN:i:0	XM:i:0	XO:i:0	XG:i:0	NM:i:0	MD:Z:31	YT:Z:UU
2.541691e-21	0	CP026474.1	15415	1	31M	*	0	0	CACCACGATGCCTGCAGCAATGGCAACAACG	IIIIIIIIIIIIIIIIIIIIIIIIIIIIIII	AS:i:0	XS:i:0	XN:i:0	XM:i:0	XO:i:0	XG:i:0	NM:i:0	MD:Z:31	YT:Z:UU
2.551542e-21	0	CP026474.1	15151	1	31M	*	0	0	CGGTCGCCGCATACACTATTCTCAGAATGAC	IIIIIIIIIIIIIIIIIIIIIIIIIIIIIII	AS:i:0	XS:i:0	XN:i:0	XM:i:0	XO:i:0	XG:i:0	NM:i:0	MD:Z:31	YT:Z:UU
2.554334e-21	16	CP026474.1	39063	1	31M	*	0	0	TTGGTTGAGTACTCACCAGTCACAGAAAAGC	IIIIIIIIIIIIIIIIIIIIIIIIIIIIIII	AS:i:0	XS:i:0	XN:i:0	XM:i:0	XO:i:0	XG:i:0	NM:i:0	MD:Z:31	YT:Z:UU
2.570193e-21	16	CP026474.1	15161	1	31M	*	0	0	ATACACTATTCTCAGAATGACTTGGTTGAGT	IIIIIIIIIIIIIIIIIIIIIIIIIIIIIII	AS:i:0	XS:i:0	XN:i:0	XM:i:0	XO:i:0	XG:i:0	NM:i:0	MD:Z:31	YT:Z:UU
2.573519e-21	16	CP026474.1	39298	1	31M	*	0	0	CCACGATGCCTGCAGCAATGGCAACAACGTT	IIIIIIIIIIIIIIIIIIIIIIIIIIIIIII	AS:i:0	XS:i:0	XN:i:0	XM:i:0	XO:i:0	XG:i:0	NM:i:0	MD:Z:31	YT:Z:UU
2.576376e-21	16	CP026474.1	15301	1	31M	*	0	0	GATCGGAGGACCGAAGGAGCTAACCGCTTTT	IIIIIIIIIIIIIIIIIIIIIIIIIIIIIII	AS:i:0	XS:i:0	XN:i:0	XM:i:0	XO:i:0	XG:i:0	NM:i:0	MD:Z:31	YT:Z:UU
2.576598e-21	0	CP026474.1	39179	1	31M	*	0	0	AACGATCGGAGGACCGAAGGAGCTAACCGCT	IIIIIIIIIIIIIIIIIIIIIIIIIIIIIII	AS:i:0	XS:i:0	XN:i:0	XM:i:0	XO:i:0	XG:i:0	NM:i:0	MD:Z:31	YT:Z:UU
2.577638e-21	0	CP026474.1	39254	1	31M	*	0	0	GGAACCGGAGCTGAATGAAGCCATACCAAAC	IIIIIIIIIIIIIIIIIIIIIIIIIIIIIII	AS:i:0	XS:i:0	XN:i:0	XM:i:0	XO:i:0	XG:i:0	NM:i:0	MD:Z:31	YT:Z:UU
2.578672e-21	0	CP026474.1	15282	1	31M	*	0	0	CCAACTTACTTCTGACAACGATCGGAGGACC	IIIIIIIIIIIIIIIIIIIIIIIIIIIIIII	AS:i:0	XS:i:0	XN:i:0	XM:i:0	XO:i:0	XG:i:0	NM:i:0	MD:Z:31	YT:Z:UU
2.585359e-21	0	CP026474.1	15377	1	31M	*	0	0	CCGGAGCTGAATGAAGCCATACCAAACGACG	IIIIIIIIIIIIIIIIIIIIIIIIIIIIIII	AS:i:0	XS:i:0	XN:i:0	XM:i:0	XO:i:0	XG:i:0	NM:i:0	MD:Z:31	YT:Z:UU
2.599909e-21	0	CP026474.1	15416	1	31M	*	0	0	ACCACGATGCCTGCAGCAATGGCAACAACGT	IIIIIIIIIIIIIIIIIIIIIIIIIIIIIII	AS:i:0	XS:i:0	XN:i:0	XM:i:0	XO:i:0	XG:i:0	NM:i:0	MD:Z:31	YT:Z:UU
2.600276e-21	16	CP026474.1	38750	1	31M	*	0	0	TTGAAAAAGGAAGAGTATGAGTATTCAACAT	IIIIIIIIIIIIIIIIIIIIIIIIIIIIIII	AS:i:0	XS:i:0	XN:i:0	XM:i:0	XO:i:0	XG:i:0	NM:i:0	MD:Z:31	YT:Z:UU
2.602506e-21	0	CP026474.1	15411	1	31M	*	0	0	GTGACACCACGATGCCTGCAGCAATGGCAAC	IIIIIIIIIIIIIIIIIIIIIIIIIIIIIII	AS:i:0	XS:i:0	XN:i:0	XM:i:0	XO:i:0	XG:i:0	NM:i:0	MD:Z:31	YT:Z:UU
2.603741e-21	16	CP026474.1	39269	1	31M	*	0	0	TGAAGCCATACCAAACGACGAGCGTGACACC	IIIIIIIIIIIIIIIIIIIIIIIIIIIIIII	AS:i:0	XS:i:0	XN:i:0	XM:i:0	XO:i:0	XG:i:0	NM:i:0	MD:Z:31	YT:Z:UU
2.603898e-21	0	CP026474.1	15177	1	31M	*	0	0	ATGACTTGGTTGAGTACTCACCAGTCACAGA	IIIIIIIIIIIIIIIIIIIIIIIIIIIIIII	AS:i:0	XS:i:0	XN:i:0	XM:i:0	XO:i:0	XG:i:0	NM:i:0	MD:Z:31	YT:Z:UU
2.606677e-21	16	CP026474.1	39181	1	31M	*	0	0	CGATCGGAGGACCGAAGGAGCTAACCGCTTT	IIIIIIIIIIIIIIIIIIIIIIIIIIIIIII	AS:i:0	XS:i:0	XN:i:0	XM:i:0	XO:i:0	XG:i:0	NM:i:0	MD:Z:31	YT:Z:UU
2.609059e-21	0	CP026474.1	39293	1	31M	*	0	0	TGACACCACGATGCCTGCAGCAATGGCAACA	IIIIIIIIIIIIIIIIIIIIIIIIIIIIIII	AS:i:0	XS:i:0	XN:i:0	XM:i:0	XO:i:0	XG:i:0	NM:i:0	MD:Z:31	YT:Z:UU
2.610315e-21	16	CP026474.1	39255	1	31M	*	0	0	GAACCGGAGCTGAATGAAGCCATACCAAACG	IIIIIIIIIIIIIIIIIIIIIIIIIIIIIII	AS:i:0	XS:i:0	XN:i:0	XM:i:0	XO:i:0	XG:i:0	NM:i:0	MD:Z:31	YT:Z:UU
2.622110e-21	16	CP026474.1	15155	1	31M	*	0	0	CGCCGCATACACTATTCTCAGAATGACTTGG	IIIIIIIIIIIIIIIIIIIIIIIIIIIIIII	AS:i:0	XS:i:0	XN:i:0	XM:i:0	XO:i:0	XG:i:0	NM:i:0	MD:Z:31	YT:Z:UU
2.622270e-21	16	CP026474.1	15119	1	31M	*	0	0	TTATCCCGTGTTGACGCCGGGCAAGAGCAAC	IIIIIIIIIIIIIIIIIIIIIIIIIIIIIII	AS:i:0	XS:i:0	XN:i:0	XM:i:0	XO:i:0	XG:i:0	NM:i:0	MD:Z:31	YT:Z:UU
2.625230e-21	16	CP026474.1	14871	1	31M	*	0	0	GAAAAAGGAAGAGTATGAGTATTCAACATTT	IIIIIIIIIIIIIIIIIIIIIIIIIIIIIII	AS:i:0	XS:i:0	XN:i:0	XM:i:0	XO:i:0	XG:i:0	NM:i:0	MD:Z:31	YT:Z:UU
2.638082e-21	0	CP026474.1	15310	1	31M	*	0	0	ACCGAAGGAGCTAACCGCTTTTTTGCACAAC	IIIIIIIIIIIIIIIIIIIIIIIIIIIIIII	AS:i:0	XS:i:0	XN:i:0	XM:i:0	XO:i:0	XG:i:0	NM:i:0	MD:Z:31	YT:Z:UU
2.641733e-21	16	CP026474.1	14870	1	31M	*	0	0	TGAAAAAGGAAGAGTATGAGTATTCAACATT	IIIIIIIIIIIIIIIIIIIIIIIIIIIIIII	AS:i:0	XS:i:0	XN:i:0	XM:i:0	XO:i:0	XG:i:0	NM:i:0	MD:Z:31	YT:Z:UU
2.642801e-21	0	CP026474.1	15414	1	31M	*	0	0	ACACCACGATGCCTGCAGCAATGGCAACAAC	IIIIIIIIIIIIIIIIIIIIIIIIIIIIIII	AS:i:0	XS:i:0	XN:i:0	XM:i:0	XO:i:0	XG:i:0	NM:i:0	MD:Z:31	YT:Z:UU
2.642815e-21	0	CP026474.1	39189	1	31M	*	0	0	GGACCGAAGGAGCTAACCGCTTTTTTGCACA	IIIIIIIIIIIIIIIIIIIIIIIIIIIIIII	AS:i:0	XS:i:0	XN:i:0	XM:i:0	XO:i:0	XG:i:0	NM:i:0	MD:Z:31	YT:Z:UU
2.652263e-21	16	CP026474.1	39265	1	31M	*	0	0	TGAATGAAGCCATACCAAACGACGAGCGTGA	IIIIIIIIIIIIIIIIIIIIIIIIIIIIIII	AS:i:0	XS:i:0	XN:i:0	XM:i:0	XO:i:0	XG:i:0	NM:i:0	MD:Z:31	YT:Z:UU
2.662606e-21	0	CP026474.1	15420	1	31M	*	0	0	CGATGCCTGCAGCAATGGCAACAACGTTGCG	IIIIIIIIIIIIIIIIIIIIIIIIIIIIIII	AS:i:0	XS:i:0	XN:i:0	XM:i:0	XO:i:0	XG:i:0	NM:i:0	MD:Z:31	YT:Z:UU
2.676296e-21	16	CP026474.1	39263	1	31M	*	0	0	GCTGAATGAAGCCATACCAAACGACGAGCGT	IIIIIIIIIIIIIIIIIIIIIIIIIIIIIII	AS:i:0	XS:i:0	XN:i:0	XM:i:0	XO:i:0	XG:i:0	NM:i:0	MD:Z:31	YT:Z:UU
2.677871e-21	0	CP026474.1	39289	1	31M	*	0	0	AGCGTGACACCACGATGCCTGCAGCAATGGC	IIIIIIIIIIIIIIIIIIIIIIIIIIIIIII	AS:i:0	XS:i:0	XN:i:0	XM:i:0	XO:i:0	XG:i:0	NM:i:0	MD:Z:31	YT:Z:UU
2.690063e-21	0	CP026474.1	39597	1	31M	*	0	0	ATAGGTGCCTCACTGATTAAGCATTGGTAAC	IIIIIIIIIIIIIIIIIIIIIIIIIIIIIII	AS:i:0	XS:i:0	XN:i:0	XM:i:0	XO:i:0	XG:i:0	NM:i:0	MD:Z:31	YT:Z:UU
2.691233e-21	0	CP026474.1	15419	1	31M	*	0	0	ACGATGCCTGCAGCAATGGCAACAACGTTGC	IIIIIIIIIIIIIIIIIIIIIIIIIIIIIII	AS:i:0	XS:i:0	XN:i:0	XM:i:0	XO:i:0	XG:i:0	NM:i:0	MD:Z:31	YT:Z:UU
2.696464e-21	16	CP026474.1	39172	1	31M	*	0	0	TTCTGACAACGATCGGAGGACCGAAGGAGCT	IIIIIIIIIIIIIIIIIIIIIIIIIIIIIII	AS:i:0	XS:i:0	XN:i:0	XM:i:0	XO:i:0	XG:i:0	NM:i:0	MD:Z:31	YT:Z:UU
2.700385e-21	16	CP026474.1	39598	1	31M	*	0	0	TAGGTGCCTCACTGATTAAGCATTGGTAACT	IIIIIIIIIIIIIIIIIIIIIIIIIIIIIII	AS:i:0	XS:i:0	XN:i:0	XM:i:0	XO:i:0	XG:i:0	NM:i:0	MD:Z:31	YT:Z:UU
2.701970e-21	0	CP026474.1	39207	1	31M	*	0	0	GCTTTTTTGCACAACATGGGGGATCATGTAA	IIIIIIIIIIIIIIIIIIIIIIIIIIIIIII	AS:i:0	XS:i:0	XN:i:0	XM:i:0	XO:i:0	XG:i:0	NM:i:0	MD:Z:31	YT:Z:UU
2.705526e-21	0	CP026474.1	15378	1	31M	*	0	0	CGGAGCTGAATGAAGCCATACCAAACGACGA	IIIIIIIIIIIIIIIIIIIIIIIIIIIIIII	AS:i:0	XS:i:0	XN:i:0	XM:i:0	XO:i:0	XG:i:0	NM:i:0	MD:Z:31	YT:Z:UU
2.713428e-21	16	CP026474.1	15294	1	31M	*	0	0	TGACAACGATCGGAGGACCGAAGGAGCTAAC	IIIIIIIIIIIIIIIIIIIIIIIIIIIIIII	AS:i:0	XS:i:0	XN:i:0	XM:i:0	XO:i:0	XG:i:0	NM:i:0	MD:Z:31	YT:Z:UU
2.717628e-21	0	CP026474.1	15179	1	31M	*	0	0	GACTTGGTTGAGTACTCACCAGTCACAGAAA	IIIIIIIIIIIIIIIIIIIIIIIIIIIIIII	AS:i:0	XS:i:0	XN:i:0	XM:i:0	XO:i:0	XG:i:0	NM:i:0	MD:Z:31	YT:Z:UU
2.718952e-21	0	CP026474.1	15166	1	31M	*	0	0	CTATTCTCAGAATGACTTGGTTGAGTACTCA	IIIIIIIIIIIIIIIIIIIIIIIIIIIIIII	AS:i:0	XS:i:0	XN:i:0	XM:i:0	XO:i:0	XG:i:0	NM:i:0	MD:Z:31	YT:Z:UU
2.720515e-21	16	CP026474.1	39299	1	31M	*	0	0	CACGATGCCTGCAGCAATGGCAACAACGTTG	IIIIIIIIIIIIIIIIIIIIIIIIIIIIIII	AS:i:0	XS:i:0	XN:i:0	XM:i:0	XO:i:0	XG:i:0	NM:i:0	MD:Z:31	YT:Z:UU
2.724590e-21	0	CP026474.1	15296	1	31M	*	0	0	ACAACGATCGGAGGACCGAAGGAGCTAACCG	IIIIIIIIIIIIIIIIIIIIIIIIIIIIIII	AS:i:0	XS:i:0	XN:i:0	XM:i:0	XO:i:0	XG:i:0	NM:i:0	MD:Z:31	YT:Z:UU
2.727400e-21	16	CP026474.1	15720	1	31M	*	0	0	GTGCCTCACTGATTAAGCATTGGTAACTGTC	IIIIIIIIIIIIIIIIIIIIIIIIIIIIIII	AS:i:0	XS:i:0	XN:i:0	XM:i:0	XO:i:0	XG:i:0	NM:i:0	MD:Z:31	YT:Z:UU
2.727556e-21	16	CP026474.1	15156	1	31M	*	0	0	GCCGCATACACTATTCTCAGAATGACTTGGT	IIIIIIIIIIIIIIIIIIIIIIIIIIIIIII	AS:i:0	XS:i:0	XN:i:0	XM:i:0	XO:i:0	XG:i:0	NM:i:0	MD:Z:31	YT:Z:UU
2.727809e-21	16	CP026474.1	39260	1	31M	*	0	0	GGAGCTGAATGAAGCCATACCAAACGACGAG	IIIIIIIIIIIIIIIIIIIIIIIIIIIIIII	AS:i:0	XS:i:0	XN:i:0	XM:i:0	XO:i:0	XG:i:0	NM:i:0	MD:Z:31	YT:Z:UU
2.731307e-21	0	CP026474.1	39167	1	31M	*	0	0	CTTACTTCTGACAACGATCGGAGGACCGAAG	IIIIIIIIIIIIIIIIIIIIIIIIIIIIIII	AS:i:0	XS:i:0	XN:i:0	XM:i:0	XO:i:0	XG:i:0	NM:i:0	MD:Z:31	YT:Z:UU
2.736493e-21	0	CP026474.1	15285	1	31M	*	0	0	ACTTACTTCTGACAACGATCGGAGGACCGAA	IIIIIIIIIIIIIIIIIIIIIIIIIIIIIII	AS:i:0	XS:i:0	XN:i:0	XM:i:0	XO:i:0	XG:i:0	NM:i:0	MD:Z:31	YT:Z:UU
2.750703e-21	16	CP026474.1	15292	1	31M	*	0	0	TCTGACAACGATCGGAGGACCGAAGGAGCTA	IIIIIIIIIIIIIIIIIIIIIIIIIIIIIII	AS:i:0	XS:i:0	XN:i:0	XM:i:0	XO:i:0	XG:i:0	NM:i:0	MD:Z:31	YT:Z:UU
2.782089e-21	0	CP026474.1	39604	1	31M	*	0	0	CCTCACTGATTAAGCATTGGTAACTGTCAGA	IIIIIIIIIIIIIIIIIIIIIIIIIIIIIII	AS:i:0	XS:i:0	XN:i:0	XM:i:0	XO:i:0	XG:i:0	NM:i:0	MD:Z:31	YT:Z:UU
2.785149e-21	0	CP026474.1	15387	1	31M	*	0	0	ATGAAGCCATACCAAACGACGAGCGTGACAC	IIIIIIIIIIIIIIIIIIIIIIIIIIIIIII	AS:i:0	XS:i:0	XN:i:0	XM:i:0	XO:i:0	XG:i:0	NM:i:0	MD:Z:31	YT:Z:UU
2.787972e-21	16	CP026474.1	15324	1	31M	*	0	0	CCGCTTTTTTGCACAACATGGGGGATCATGT	IIIIIIIIIIIIIIIIIIIIIIIIIIIIIII	AS:i:0	XS:i:0	XN:i:0	XM:i:0	XO:i:0	XG:i:0	NM:i:0	MD:Z:31	YT:Z:UU
2.790575e-21	16	CP026474.1	15721	1	31M	*	0	0	TGCCTCACTGATTAAGCATTGGTAACTGTCA	IIIIIIIIIIIIIIIIIIIIIIIIIIIIIII	AS:i:0	XS:i:0	XN:i:0	XM:i:0	XO:i:0	XG:i:0	NM:i:0	MD:Z:31	YT:Z:UU
2.792056e-21	0	CP026474.1	39262	1	31M	*	0	0	AGCTGAATGAAGCCATACCAAACGACGAGCG	IIIIIIIIIIIIIIIIIIIIIIIIIIIIIII	AS:i:0	XS:i:0	XN:i:0	XM:i:0	XO:i:0	XG:i:0	NM:i:0	MD:Z:31	YT:Z:UU
2.797830e-21	16	CP026474.1	39186	1	31M	*	0	0	GGAGGACCGAAGGAGCTAACCGCTTTTTTGC	IIIIIIIIIIIIIIIIIIIIIIIIIIIIIII	AS:i:0	XS:i:0	XN:i:0	XM:i:0	XO:i:0	XG:i:0	NM:i:0	MD:Z:31	YT:Z:UU
2.798516e-21	16	CP026474.1	15722	1	31M	*	0	0	GCCTCACTGATTAAGCATTGGTAACTGTCAG	IIIIIIIIIIIIIIIIIIIIIIIIIIIIIII	AS:i:0	XS:i:0	XN:i:0	XM:i:0	XO:i:0	XG:i:0	NM:i:0	MD:Z:31	YT:Z:UU
2.798534e-21	0	CP026474.1	39059	1	31M	*	0	0	TGACTTGGTTGAGTACTCACCAGTCACAGAA	IIIIIIIIIIIIIIIIIIIIIIIIIIIIIII	AS:i:0	XS:i:0	XN:i:0	XM:i:0	XO:i:0	XG:i:0	NM:i:0	MD:Z:31	YT:Z:UU
2.799379e-21	16	CP026474.1	39287	1	31M	*	0	0	CGAGCGTGACACCACGATGCCTGCAGCAATG	IIIIIIIIIIIIIIIIIIIIIIIIIIIIIII	AS:i:0	XS:i:0	XN:i:0	XM:i:0	XO:i:0	XG:i:0	NM:i:0	MD:Z:31	YT:Z:UU
2.799746e-21	0	CP026474.1	39204	1	31M	*	0	0	ACCGCTTTTTTGCACAACATGGGGGATCATG	IIIIIIIIIIIIIIIIIIIIIIIIIIIIIII	AS:i:0	XS:i:0	XN:i:0	XM:i:0	XO:i:0	XG:i:0	NM:i:0	MD:Z:31	YT:Z:UU
2.804863e-21	0	CP026474.1	15380	1	31M	*	0	0	GAGCTGAATGAAGCCATACCAAACGACGAGC	IIIIIIIIIIIIIIIIIIIIIIIIIIIIIII	AS:i:0	XS:i:0	XN:i:0	XM:i:0	XO:i:0	XG:i:0	NM:i:0	MD:Z:31	YT:Z:UU
2.810338e-21	0	CP026474.1	39304	1	31M	*	0	0	TGCCTGCAGCAATGGCAACAACGTTGCGCAA	IIIIIIIIIIIIIIIIIIIIIIIIIIIIIII	AS:i:0	XS:i:0	XN:i:0	XM:i:0	XO:i:0	XG:i:0	NM:i:0	MD:Z:31	YT:Z:UU
2.812586e-21	0	CP026474.1	15165	1	31M	*	0	0	ACTATTCTCAGAATGACTTGGTTGAGTACTC	IIIIIIIIIIIIIIIIIIIIIIIIIIIIIII	AS:i:0	XS:i:0	XN:i:0	XM:i:0	XO:i:0	XG:i:0	NM:i:0	MD:Z:31	YT:Z:UU
2.816792e-21	0	CP026474.1	39192	1	31M	*	0	0	CCGAAGGAGCTAACCGCTTTTTTGCACAACA	IIIIIIIIIIIIIIIIIIIIIIIIIIIIIII	AS:i:0	XS:i:0	XN:i:0	XM:i:0	XO:i:0	XG:i:0	NM:i:0	MD:Z:31	YT:Z:UU
2.818805e-21	16	CP026474.1	15154	1	31M	*	0	0	TCGCCGCATACACTATTCTCAGAATGACTTG	IIIIIIIIIIIIIIIIIIIIIIIIIIIIIII	AS:i:0	XS:i:0	XN:i:0	XM:i:0	XO:i:0	XG:i:0	NM:i:0	MD:Z:31	YT:Z:UU
2.823324e-21	0	CP026474.1	15307	1	31M	*	0	0	AGGACCGAAGGAGCTAACCGCTTTTTTGCAC	IIIIIIIIIIIIIIIIIIIIIIIIIIIIIII	AS:i:0	XS:i:0	XN:i:0	XM:i:0	XO:i:0	XG:i:0	NM:i:0	MD:Z:31	YT:Z:UU
2.827414e-21	0	CP026474.1	39267	1	31M	*	0	0	AATGAAGCCATACCAAACGACGAGCGTGACA	IIIIIIIIIIIIIIIIIIIIIIIIIIIIIII	AS:i:0	XS:i:0	XN:i:0	XM:i:0	XO:i:0	XG:i:0	NM:i:0	MD:Z:31	YT:Z:UU
2.833963e-21	0	CP026474.1	39266	1	31M	*	0	0	GAATGAAGCCATACCAAACGACGAGCGTGAC	IIIIIIIIIIIIIIIIIIIIIIIIIIIIIII	AS:i:0	XS:i:0	XN:i:0	XM:i:0	XO:i:0	XG:i:0	NM:i:0	MD:Z:31	YT:Z:UU
2.836464e-21	0	CP026474.1	15176	1	31M	*	0	0	AATGACTTGGTTGAGTACTCACCAGTCACAG	IIIIIIIIIIIIIIIIIIIIIIIIIIIIIII	AS:i:0	XS:i:0	XN:i:0	XM:i:0	XO:i:0	XG:i:0	NM:i:0	MD:Z:31	YT:Z:UU
2.845747e-21	0	CP026474.1	39206	1	31M	*	0	0	CGCTTTTTTGCACAACATGGGGGATCATGTA	IIIIIIIIIIIIIIIIIIIIIIIIIIIIIII	AS:i:0	XS:i:0	XN:i:0	XM:i:0	XO:i:0	XG:i:0	NM:i:0	MD:Z:31	YT:Z:UU
2.852096e-21	0	CP026474.1	15293	1	31M	*	0	0	CTGACAACGATCGGAGGACCGAAGGAGCTAA	IIIIIIIIIIIIIIIIIIIIIIIIIIIIIII	AS:i:0	XS:i:0	XN:i:0	XM:i:0	XO:i:0	XG:i:0	NM:i:0	MD:Z:31	YT:Z:UU
2.873031e-21	0	CP026474.1	39286	1	31M	*	0	0	ACGAGCGTGACACCACGATGCCTGCAGCAAT	IIIIIIIIIIIIIIIIIIIIIIIIIIIIIII	AS:i:0	XS:i:0	XN:i:0	XM:i:0	XO:i:0	XG:i:0	NM:i:0	MD:Z:31	YT:Z:UU
2.876783e-21	16	CP026474.1	15312	1	31M	*	0	0	CGAAGGAGCTAACCGCTTTTTTGCACAACAT	IIIIIIIIIIIIIIIIIIIIIIIIIIIIIII	AS:i:0	XS:i:0	XN:i:0	XM:i:0	XO:i:0	XG:i:0	NM:i:0	MD:Z:31	YT:Z:UU
2.909135e-21	0	CP026474.1	15168	1	31M	*	0	0	ATTCTCAGAATGACTTGGTTGAGTACTCACC	IIIIIIIIIIIIIIIIIIIIIIIIIIIIIII	AS:i:0	XS:i:0	XN:i:0	XM:i:0	XO:i:0	XG:i:0	NM:i:0	MD:Z:31	YT:Z:UU
2.922405e-21	0	CP026474.1	39187	1	31M	*	0	0	GAGGACCGAAGGAGCTAACCGCTTTTTTGCA	IIIIIIIIIIIIIIIIIIIIIIIIIIIIIII	AS:i:0	XS:i:0	XN:i:0	XM:i:0	XO:i:0	XG:i:0	NM:i:0	MD:Z:31	YT:Z:UU
2.931168e-21	0	CP026474.1	15281	1	31M	*	0	0	GCCAACTTACTTCTGACAACGATCGGAGGAC	IIIIIIIIIIIIIIIIIIIIIIIIIIIIIII	AS:i:0	XS:i:0	XN:i:0	XM:i:0	XO:i:0	XG:i:0	NM:i:0	MD:Z:31	YT:Z:UU
2.931944e-21	16	CP026474.1	39521	1	31M	*	0	0	GCCCTCCCGTATCGTAGTTATCTACACGACG	IIIIIIIIIIIIIIIIIIIIIIIIIIIIIII	AS:i:0	XS:i:0	XN:i:0	XM:i:0	XO:i:0	XG:i:0	NM:i:0	MD:Z:31	YT:Z:UU
2.939796e-21	0	CP026474.1	15295	1	31M	*	0	0	GACAACGATCGGAGGACCGAAGGAGCTAACC	IIIIIIIIIIIIIIIIIIIIIIIIIIIIIII	AS:i:0	XS:i:0	XN:i:0	XM:i:0	XO:i:0	XG:i:0	NM:i:0	MD:Z:31	YT:Z:UU
2.941777e-21	16	CP026474.1	15169	1	31M	*	0	0	TTCTCAGAATGACTTGGTTGAGTACTCACCA	IIIIIIIIIIIIIIIIIIIIIIIIIIIIIII	AS:i:0	XS:i:0	XN:i:0	XM:i:0	XO:i:0	XG:i:0	NM:i:0	MD:Z:31	YT:Z:UU
2.952970e-21	0	CP026474.1	15322	1	31M	*	0	0	AACCGCTTTTTTGCACAACATGGGGGATCAT	IIIIIIIIIIIIIIIIIIIIIIIIIIIIIII	AS:i:0	XS:i:0	XN:i:0	XM:i:0	XO:i:0	XG:i:0	NM:i:0	MD:Z:31	YT:Z:UU
2.962622e-21	0	CP026474.1	15162	1	31M	*	0	0	TACACTATTCTCAGAATGACTTGGTTGAGTA	IIIIIIIIIIIIIIIIIIIIIIIIIIIIIII	AS:i:0	XS:i:0	XN:i:0	XM:i:0	XO:i:0	XG:i:0	NM:i:0	MD:Z:31	YT:Z:UU
2.974218e-21	16	CP026474.1	39048	1	31M	*	0	0	TATTCTCAGAATGACTTGGTTGAGTACTCAC	IIIIIIIIIIIIIIIIIIIIIIIIIIIIIII	AS:i:0	XS:i:0	XN:i:0	XM:i:0	XO:i:0	XG:i:0	NM:i:0	MD:Z:31	YT:Z:UU
2.992293e-21	0	CP026474.1	39056	1	31M	*	0	0	GAATGACTTGGTTGAGTACTCACCAGTCACA	IIIIIIIIIIIIIIIIIIIIIIIIIIIIIII	AS:i:0	XS:i:0	XN:i:0	XM:i:0	XO:i:0	XG:i:0	NM:i:0	MD:Z:31	YT:Z:UU
3.017191e-21	0	CP026474.1	15163	1	31M	*	0	0	ACACTATTCTCAGAATGACTTGGTTGAGTAC	IIIIIIIIIIIIIIIIIIIIIIIIIIIIIII	AS:i:0	XS:i:0	XN:i:0	XM:i:0	XO:i:0	XG:i:0	NM:i:0	MD:Z:31	YT:Z:UU
3.018724e-21	0	CP026474.1	15320	1	31M	*	0	0	CTAACCGCTTTTTTGCACAACATGGGGGATC	IIIIIIIIIIIIIIIIIIIIIIIIIIIIIII	AS:i:0	XS:i:0	XN:i:0	XM:i:0	XO:i:0	XG:i:0	NM:i:0	MD:Z:31	YT:Z:UU
3.036777e-21	0	CP026474.1	15724	1	31M	*	0	0	CTCACTGATTAAGCATTGGTAACTGTCAGAC	IIIIIIIIIIIIIIIIIIIIIIIIIIIIIII	AS:i:0	XS:i:0	XN:i:0	XM:i:0	XO:i:0	XG:i:0	NM:i:0	MD:Z:31	YT:Z:UU
3.054771e-21	0	CP026474.1	15321	1	31M	*	0	0	TAACCGCTTTTTTGCACAACATGGGGGATCA	IIIIIIIIIIIIIIIIIIIIIIIIIIIIIII	AS:i:0	XS:i:0	XN:i:0	XM:i:0	XO:i:0	XG:i:0	NM:i:0	MD:Z:31	YT:Z:UU
3.071853e-21	16	CP026474.1	39194	1	31M	*	0	0	GAAGGAGCTAACCGCTTTTTTGCACAACATG	IIIIIIIIIIIIIIIIIIIIIIIIIIIIIII	AS:i:0	XS:i:0	XN:i:0	XM:i:0	XO:i:0	XG:i:0	NM:i:0	MD:Z:31	YT:Z:UU
3.077865e-21	0	CP026474.1	38999	1	31M	*	0	0	ATTATCCCGTGTTGACGCCGGGCAAGAGCAA	IIIIIIIIIIIIIIIIIIIIIIIIIIIIIII	AS:i:0	XS:i:0	XN:i:0	XM:i:0	XO:i:0	XG:i:0	NM:i:0	MD:Z:31	YT:Z:UU
3.088920e-21	16	CP026474.1	39606	1	31M	*	0	0	TCACTGATTAAGCATTGGTAACTGTCAGACC	IIIIIIIIIIIIIIIIIIIIIIIIIIIIIII	AS:i:0	XS:i:0	XN:i:0	XM:i:0	XO:i:0	XG:i:0	NM:i:0	MD:Z:31	YT:Z:UU
3.099665e-21	16	CP026474.1	38748	1	31M	*	0	0	TATTGAAAAAGGAAGAGTATGAGTATTCAAC	IIIIIIIIIIIIIIIIIIIIIIIIIIIIIII	AS:i:0	XS:i:0	XN:i:0	XM:i:0	XO:i:0	XG:i:0	NM:i:0	MD:Z:31	YT:Z:UU
3.101690e-21	0	CP026474.1	15289	1	31M	*	0	0	ACTTCTGACAACGATCGGAGGACCGAAGGAG	IIIIIIIIIIIIIIIIIIIIIIIIIIIIIII	AS:i:0	XS:i:0	XN:i:0	XM:i:0	XO:i:0	XG:i:0	NM:i:0	MD:Z:31	YT:Z:UU
3.102926e-21	0	CP026474.1	39055	1	31M	*	0	0	AGAATGACTTGGTTGAGTACTCACCAGTCAC	IIIIIIIIIIIIIIIIIIIIIIIIIIIIIII	AS:i:0	XS:i:0	XN:i:0	XM:i:0	XO:i:0	XG:i:0	NM:i:0	MD:Z:31	YT:Z:UU
3.105775e-21	16	CP026474.1	39183	1	31M	*	0	0	ATCGGAGGACCGAAGGAGCTAACCGCTTTTT	IIIIIIIIIIIIIIIIIIIIIIIIIIIIIII	AS:i:0	XS:i:0	XN:i:0	XM:i:0	XO:i:0	XG:i:0	NM:i:0	MD:Z:31	YT:Z:UU
3.106116e-21	0	CP026474.1	14866	1	31M	*	0	0	ATATTGAAAAAGGAAGAGTATGAGTATTCAA	IIIIIIIIIIIIIIIIIIIIIIIIIIIIIII	AS:i:0	XS:i:0	XN:i:0	XM:i:0	XO:i:0	XG:i:0	NM:i:0	MD:Z:31	YT:Z:UU
3.123859e-21	16	CP026474.1	15304	1	31M	*	0	0	CGGAGGACCGAAGGAGCTAACCGCTTTTTTG	IIIIIIIIIIIIIIIIIIIIIIIIIIIIIII	AS:i:0	XS:i:0	XN:i:0	XM:i:0	XO:i:0	XG:i:0	NM:i:0	MD:Z:31	YT:Z:UU
3.124916e-21	0	CP026474.1	39171	1	31M	*	0	0	CTTCTGACAACGATCGGAGGACCGAAGGAGC	IIIIIIIIIIIIIIIIIIIIIIIIIIIIIII	AS:i:0	XS:i:0	XN:i:0	XM:i:0	XO:i:0	XG:i:0	NM:i:0	MD:Z:31	YT:Z:UU
3.126198e-21	16	CP026474.1	39168	1	31M	*	0	0	TTACTTCTGACAACGATCGGAGGACCGAAGG	IIIIIIIIIIIIIIIIIIIIIIIIIIIIIII	AS:i:0	XS:i:0	XN:i:0	XM:i:0	XO:i:0	XG:i:0	NM:i:0	MD:Z:31	YT:Z:UU
3.135055e-21	0	CP026474.1	15288	1	31M	*	0	0	TACTTCTGACAACGATCGGAGGACCGAAGGA	IIIIIIIIIIIIIIIIIIIIIIIIIIIIIII	AS:i:0	XS:i:0	XN:i:0	XM:i:0	XO:i:0	XG:i:0	NM:i:0	MD:Z:31	YT:Z:UU
3.142561e-21	0	CP026474.1	15715	1	31M	*	0	0	GATAGGTGCCTCACTGATTAAGCATTGGTAA	IIIIIIIIIIIIIIIIIIIIIIIIIIIIIII	AS:i:0	XS:i:0	XN:i:0	XM:i:0	XO:i:0	XG:i:0	NM:i:0	MD:Z:31	YT:Z:UU
3.143308e-21	0	CP026474.1	39054	1	31M	*	0	0	CAGAATGACTTGGTTGAGTACTCACCAGTCA	IIIIIIIIIIIIIIIIIIIIIIIIIIIIIII	AS:i:0	XS:i:0	XN:i:0	XM:i:0	XO:i:0	XG:i:0	NM:i:0	MD:Z:31	YT:Z:UU
3.171510e-21	0	CP026474.1	38749	1	31M	*	0	0	ATTGAAAAAGGAAGAGTATGAGTATTCAACA	IIIIIIIIIIIIIIIIIIIIIIIIIIIIIII	AS:i:0	XS:i:0	XN:i:0	XM:i:0	XO:i:0	XG:i:0	NM:i:0	MD:Z:31	YT:Z:UU
3.173668e-21	16	CP026474.1	38744	1	31M	*	0	0	ATAATATTGAAAAAGGAAGAGTATGAGTATT	IIIIIIIIIIIIIIIIIIIIIIIIIIIIIII	AS:i:0	XS:i:0	XN:i:0	XM:i:0	XO:i:0	XG:i:0	NM:i:0	MD:Z:31	YT:Z:UU
3.175811e-21	16	CP026474.1	15303	1	31M	*	0	0	TCGGAGGACCGAAGGAGCTAACCGCTTTTTT	IIIIIIIIIIIIIIIIIIIIIIIIIIIIIII	AS:i:0	XS:i:0	XN:i:0	XM:i:0	XO:i:0	XG:i:0	NM:i:0	MD:Z:31	YT:Z:UU
3.181390e-21	16	CP026474.1	39288	1	31M	*	0	0	GAGCGTGACACCACGATGCCTGCAGCAATGG	IIIIIIIIIIIIIIIIIIIIIIIIIIIIIII	AS:i:0	XS:i:0	XN:i:0	XM:i:0	XO:i:0	XG:i:0	NM:i:0	MD:Z:31	YT:Z:UU
3.181717e-21	16	CP026474.1	15170	1	31M	*	0	0	TCTCAGAATGACTTGGTTGAGTACTCACCAG	IIIIIIIIIIIIIIIIIIIIIIIIIIIIIII	AS:i:0	XS:i:0	XN:i:0	XM:i:0	XO:i:0	XG:i:0	NM:i:0	MD:Z:31	YT:Z:UU
3.192958e-21	16	CP026474.1	15730	1	31M	*	0	0	GATTAAGCATTGGTAACTGTCAGACCAAGTT	IIIIIIIIIIIIIIIIIIIIIIIIIIIIIII	AS:i:0	XS:i:0	XN:i:0	XM:i:0	XO:i:0	XG:i:0	NM:i:0	MD:Z:31	YT:Z:UU
3.195575e-21	0	CP026474.1	39305	1	31M	*	0	0	GCCTGCAGCAATGGCAACAACGTTGCGCAAA	IIIIIIIIIIIIIIIIIIIIIIIIIIIIIII	AS:i:0	XS:i:0	XN:i:0	XM:i:0	XO:i:0	XG:i:0	NM:i:0	MD:Z:31	YT:Z:UU
3.197614e-21	0	CP026474.1	14862	1	31M	*	0	0	AATAATATTGAAAAAGGAAGAGTATGAGTAT	IIIIIIIIIIIIIIIIIIIIIIIIIIIIIII	AS:i:0	XS:i:0	XN:i:0	XM:i:0	XO:i:0	XG:i:0	NM:i:0	MD:Z:31	YT:Z:UU
3.248907e-21	0	CP026474.1	39302	1	31M	*	0	0	GATGCCTGCAGCAATGGCAACAACGTTGCGC	IIIIIIIIIIIIIIIIIIIIIIIIIIIIIII	AS:i:0	XS:i:0	XN:i:0	XM:i:0	XO:i:0	XG:i:0	NM:i:0	MD:Z:31	YT:Z:UU
3.266094e-21	16	CP026474.1	39610	1	31M	*	0	0	TGATTAAGCATTGGTAACTGTCAGACCAAGT	IIIIIIIIIIIIIIIIIIIIIIIIIIIIIII	AS:i:0	XS:i:0	XN:i:0	XM:i:0	XO:i:0	XG:i:0	NM:i:0	MD:Z:31	YT:Z:UU
3.278869e-21	0	CP026474.1	39608	1	31M	*	0	0	ACTGATTAAGCATTGGTAACTGTCAGACCAA	IIIIIIIIIIIIIIIIIIIIIIIIIIIIIII	AS:i:0	XS:i:0	XN:i:0	XM:i:0	XO:i:0	XG:i:0	NM:i:0	MD:Z:31	YT:Z:UU
3.287022e-21	0	CP026474.1	15315	1	31M	*	0	0	AGGAGCTAACCGCTTTTTTGCACAACATGGG	IIIIIIIIIIIIIIIIIIIIIIIIIIIIIII	AS:i:0	XS:i:0	XN:i:0	XM:i:0	XO:i:0	XG:i:0	NM:i:0	MD:Z:31	YT:Z:UU
3.289965e-21	0	CP026474.1	15726	1	31M	*	0	0	CACTGATTAAGCATTGGTAACTGTCAGACCA	IIIIIIIIIIIIIIIIIIIIIIIIIIIIIII	AS:i:0	XS:i:0	XN:i:0	XM:i:0	XO:i:0	XG:i:0	NM:i:0	MD:Z:31	YT:Z:UU
3.310803e-21	16	CP026474.1	38994	1	31M	*	0	0	GCGGTATTATCCCGTGTTGACGCCGGGCAAG	IIIIIIIIIIIIIIIIIIIIIIIIIIIIIII	AS:i:0	XS:i:0	XN:i:0	XM:i:0	XO:i:0	XG:i:0	NM:i:0	MD:Z:31	YT:Z:UU
3.343700e-21	16	CP026474.1	39052	1	31M	*	0	0	CTCAGAATGACTTGGTTGAGTACTCACCAGT	IIIIIIIIIIIIIIIIIIIIIIIIIIIIIII	AS:i:0	XS:i:0	XN:i:0	XM:i:0	XO:i:0	XG:i:0	NM:i:0	MD:Z:31	YT:Z:UU
3.347927e-21	0	CP026474.1	15728	1	31M	*	0	0	CTGATTAAGCATTGGTAACTGTCAGACCAAG	IIIIIIIIIIIIIIIIIIIIIIIIIIIIIII	AS:i:0	XS:i:0	XN:i:0	XM:i:0	XO:i:0	XG:i:0	NM:i:0	MD:Z:31	YT:Z:UU
3.357652e-21	16	CP026474.1	39200	1	31M	*	0	0	GCTAACCGCTTTTTTGCACAACATGGGGGAT	IIIIIIIIIIIIIIIIIIIIIIIIIIIIIII	AS:i:0	XS:i:0	XN:i:0	XM:i:0	XO:i:0	XG:i:0	NM:i:0	MD:Z:31	YT:Z:UU
3.389237e-21	0	CP026474.1	38995	1	31M	*	0	0	CGGTATTATCCCGTGTTGACGCCGGGCAAGA	IIIIIIIIIIIIIIIIIIIIIIIIIIIIIII	AS:i:0	XS:i:0	XN:i:0	XM:i:0	XO:i:0	XG:i:0	NM:i:0	MD:Z:31	YT:Z:UU
3.405863e-21	0	CP026474.1	15117	1	31M	*	0	0	TATTATCCCGTGTTGACGCCGGGCAAGAGCA	IIIIIIIIIIIIIIIIIIIIIIIIIIIIIII	AS:i:0	XS:i:0	XN:i:0	XM:i:0	XO:i:0	XG:i:0	NM:i:0	MD:Z:31	YT:Z:UU
3.409485e-21	0	CP026474.1	39306	1	31M	*	0	0	CCTGCAGCAATGGCAACAACGTTGCGCAAAC	IIIIIIIIIIIIIIIIIIIIIIIIIIIIIII	AS:i:0	XS:i:0	XN:i:0	XM:i:0	XO:i:0	XG:i:0	NM:i:0	MD:Z:31	YT:Z:UU
3.413359e-21	0	CP026474.1	39303	1	31M	*	0	0	ATGCCTGCAGCAATGGCAACAACGTTGCGCA	IIIIIIIIIIIIIIIIIIIIIIIIIIIIIII	AS:i:0	XS:i:0	XN:i:0	XM:i:0	XO:i:0	XG:i:0	NM:i:0	MD:Z:31	YT:Z:UU
3.424279e-21	16	CP026474.1	15172	1	31M	*	0	0	TCAGAATGACTTGGTTGAGTACTCACCAGTC	IIIIIIIIIIIIIIIIIIIIIIIIIIIIIII	AS:i:0	XS:i:0	XN:i:0	XM:i:0	XO:i:0	XG:i:0	NM:i:0	MD:Z:31	YT:Z:UU
3.435688e-21	16	CP026474.1	38745	1	31M	*	0	0	TAATATTGAAAAAGGAAGAGTATGAGTATTC	IIIIIIIIIIIIIIIIIIIIIIIIIIIIIII	AS:i:0	XS:i:0	XN:i:0	XM:i:0	XO:i:0	XG:i:0	NM:i:0	MD:Z:31	YT:Z:UU
3.439844e-21	0	CP026474.1	14865	1	31M	*	0	0	AATATTGAAAAAGGAAGAGTATGAGTATTCA	IIIIIIIIIIIIIIIIIIIIIIIIIIIIIII	AS:i:0	XS:i:0	XN:i:0	XM:i:0	XO:i:0	XG:i:0	NM:i:0	MD:Z:31	YT:Z:UU
3.466249e-21	16	CP026474.1	39197	1	31M	*	0	0	GGAGCTAACCGCTTTTTTGCACAACATGGGG	IIIIIIIIIIIIIIIIIIIIIIIIIIIIIII	AS:i:0	XS:i:0	XN:i:0	XM:i:0	XO:i:0	XG:i:0	NM:i:0	MD:Z:31	YT:Z:UU
3.505816e-21	0	CP026474.1	39522	1	31M	*	0	0	CCCTCCCGTATCGTAGTTATCTACACGACGG	IIIIIIIIIIIIIIIIIIIIIIIIIIIIIII	AS:i:0	XS:i:0	XN:i:0	XM:i:0	XO:i:0	XG:i:0	NM:i:0	MD:Z:31	YT:Z:UU
3.510644e-21	16	CP026474.1	39612	1	31M	*	0	0	ATTAAGCATTGGTAACTGTCAGACCAAGTTT	IIIIIIIIIIIIIIIIIIIIIIIIIIIIIII	AS:i:0	XS:i:0	XN:i:0	XM:i:0	XO:i:0	XG:i:0	NM:i:0	MD:Z:31	YT:Z:UU
3.517881e-21	16	CP026474.1	15115	1	31M	*	0	0	GGTATTATCCCGTGTTGACGCCGGGCAAGAG	IIIIIIIIIIIIIIIIIIIIIIIIIIIIIII	AS:i:0	XS:i:0	XN:i:0	XM:i:0	XO:i:0	XG:i:0	NM:i:0	MD:Z:31	YT:Z:UU
3.550408e-21	16	CP026474.1	39613	1	31M	*	0	0	TTAAGCATTGGTAACTGTCAGACCAAGTTTA	IIIIIIIIIIIIIIIIIIIIIIIIIIIIIII	AS:i:0	XS:i:0	XN:i:0	XM:i:0	XO:i:0	XG:i:0	NM:i:0	MD:Z:31	YT:Z:UU
3.571991e-21	0	CP026474.1	15314	1	31M	*	0	0	AAGGAGCTAACCGCTTTTTTGCACAACATGG	IIIIIIIIIIIIIIIIIIIIIIIIIIIIIII	AS:i:0	XS:i:0	XN:i:0	XM:i:0	XO:i:0	XG:i:0	NM:i:0	MD:Z:31	YT:Z:UU
3.577263e-21	0	CP026474.1	15438	1	31M	*	0	0	CAACAACGTTGCGCAAACTATTAACTGGCGA	IIIIIIIIIIIIIIIIIIIIIIIIIIIIIII	AS:i:0	XS:i:0	XN:i:0	XM:i:0	XO:i:0	XG:i:0	NM:i:0	MD:Z:31	YT:Z:UU
3.634471e-21	0	CP026474.1	39199	1	31M	*	0	0	AGCTAACCGCTTTTTTGCACAACATGGGGGA	IIIIIIIIIIIIIIIIIIIIIIIIIIIIIII	AS:i:0	XS:i:0	XN:i:0	XM:i:0	XO:i:0	XG:i:0	NM:i:0	MD:Z:31	YT:Z:UU
3.641251e-21	16	CP026474.1	15426	1	31M	*	0	0	CTGCAGCAATGGCAACAACGTTGCGCAAACT	IIIIIIIIIIIIIIIIIIIIIIIIIIIIIII	AS:i:0	XS:i:0	XN:i:0	XM:i:0	XO:i:0	XG:i:0	NM:i:0	MD:Z:31	YT:Z:UU
3.718648e-21	0	CP026474.1	38742	1	31M	*	0	0	CAATAATATTGAAAAAGGAAGAGTATGAGTA	IIIIIIIIIIIIIIIIIIIIIIIIIIIIIII	AS:i:0	XS:i:0	XN:i:0	XM:i:0	XO:i:0	XG:i:0	NM:i:0	MD:Z:31	YT:Z:UU
3.758512e-21	16	CP026474.1	15317	1	31M	*	0	0	GAGCTAACCGCTTTTTTGCACAACATGGGGG	IIIIIIIIIIIIIIIIIIIIIIIIIIIIIII	AS:i:0	XS:i:0	XN:i:0	XM:i:0	XO:i:0	XG:i:0	NM:i:0	MD:Z:31	YT:Z:UU
3.774378e-21	0	CP026474.1	15714	1	31M	*	0	0	AGATAGGTGCCTCACTGATTAAGCATTGGTA	IIIIIIIIIIIIIIIIIIIIIIIIIIIIIII	AS:i:0	XS:i:0	XN:i:0	XM:i:0	XO:i:0	XG:i:0	NM:i:0	MD:Z:31	YT:Z:UU
3.834622e-21	0	CP026474.1	15487	1	31M	*	0	0	CCGGCAACAATTAATAGACTGGATGGAGGCG	IIIIIIIIIIIIIIIIIIIIIIIIIIIIIII	AS:i:0	XS:i:0	XN:i:0	XM:i:0	XO:i:0	XG:i:0	NM:i:0	MD:Z:31	YT:Z:UU
3.837777e-21	16	CP026474.1	38997	1	31M	*	0	0	GTATTATCCCGTGTTGACGCCGGGCAAGAGC	IIIIIIIIIIIIIIIIIIIIIIIIIIIIIII	AS:i:0	XS:i:0	XN:i:0	XM:i:0	XO:i:0	XG:i:0	NM:i:0	MD:Z:31	YT:Z:UU
3.875015e-21	0	CP026474.1	15439	1	31M	*	0	0	AACAACGTTGCGCAAACTATTAACTGGCGAA	IIIIIIIIIIIIIIIIIIIIIIIIIIIIIII	AS:i:0	XS:i:0	XN:i:0	XM:i:0	XO:i:0	XG:i:0	NM:i:0	MD:Z:31	YT:Z:UU
3.877278e-21	16	CP026474.1	39614	1	31M	*	0	0	TAAGCATTGGTAACTGTCAGACCAAGTTTAC	IIIIIIIIIIIIIIIIIIIIIIIIIIIIIII	AS:i:0	XS:i:0	XN:i:0	XM:i:0	XO:i:0	XG:i:0	NM:i:0	MD:Z:31	YT:Z:UU
3.910328e-21	0	CP026474.1	39519	1	31M	*	0	0	AAGCCCTCCCGTATCGTAGTTATCTACACGA	IIIIIIIIIIIIIIIIIIIIIIIIIIIIIII	AS:i:0	XS:i:0	XN:i:0	XM:i:0	XO:i:0	XG:i:0	NM:i:0	MD:Z:31	YT:Z:UU
3.912834e-21	16	CP026474.1	15437	1	31M	*	0	0	GCAACAACGTTGCGCAAACTATTAACTGGCG	IIIIIIIIIIIIIIIIIIIIIIIIIIIIIII	AS:i:0	XS:i:0	XN:i:0	XM:i:0	XO:i:0	XG:i:0	NM:i:0	MD:Z:31	YT:Z:UU
3.931946e-21	16	CP026474.1	38740	1	31M	*	0	0	TTCAATAATATTGAAAAAGGAAGAGTATGAG	IIIIIIIIIIIIIIIIIIIIIIIIIIIIIII	AS:i:0	XS:i:0	XN:i:0	XM:i:0	XO:i:0	XG:i:0	NM:i:0	MD:Z:31	YT:Z:UU
3.944061e-21	16	CP026474.1	39523	1	31M	*	0	0	CCTCCCGTATCGTAGTTATCTACACGACGGG	IIIIIIIIIIIIIIIIIIIIIIIIIIIIIII	AS:i:0	XS:i:0	XN:i:0	XM:i:0	XO:i:0	XG:i:0	NM:i:0	MD:Z:31	YT:Z:UU
3.978664e-21	0	CP026474.1	39520	1	31M	*	0	0	AGCCCTCCCGTATCGTAGTTATCTACACGAC	IIIIIIIIIIIIIIIIIIIIIIIIIIIIIII	AS:i:0	XS:i:0	XN:i:0	XM:i:0	XO:i:0	XG:i:0	NM:i:0	MD:Z:31	YT:Z:UU
3.985738e-21	0	CP026474.1	15481	1	31M	*	0	0	AGCTTCCCGGCAACAATTAATAGACTGGATG	IIIIIIIIIIIIIIIIIIIIIIIIIIIIIII	AS:i:0	XS:i:0	XN:i:0	XM:i:0	XO:i:0	XG:i:0	NM:i:0	MD:Z:31	YT:Z:UU
3.990033e-21	16	CP026474.1	15446	1	31M	*	0	0	TTGCGCAAACTATTAACTGGCGAACTACTTA	IIIIIIIIIIIIIIIIIIIIIIIIIIIIIII	AS:i:0	XS:i:0	XN:i:0	XM:i:0	XO:i:0	XG:i:0	NM:i:0	MD:Z:31	YT:Z:UU
3.994189e-21	16	CP026474.1	15447	1	31M	*	0	0	TGCGCAAACTATTAACTGGCGAACTACTTAC	IIIIIIIIIIIIIIIIIIIIIIIIIIIIIII	AS:i:0	XS:i:0	XN:i:0	XM:i:0	XO:i:0	XG:i:0	NM:i:0	MD:Z:31	YT:Z:UU
4.024421e-21	16	CP026474.1	39326	1	31M	*	0	0	GTTGCGCAAACTATTAACTGGCGAACTACTT	IIIIIIIIIIIIIIIIIIIIIIIIIIIIIII	AS:i:0	XS:i:0	XN:i:0	XM:i:0	XO:i:0	XG:i:0	NM:i:0	MD:Z:31	YT:Z:UU
4.026222e-21	16	CP026474.1	15480	1	31M	*	0	0	TAGCTTCCCGGCAACAATTAATAGACTGGAT	IIIIIIIIIIIIIIIIIIIIIIIIIIIIIII	AS:i:0	XS:i:0	XN:i:0	XM:i:0	XO:i:0	XG:i:0	NM:i:0	MD:Z:31	YT:Z:UU
4.049327e-21	0	CP026474.1	39367	1	31M	*	0	0	CCCGGCAACAATTAATAGACTGGATGGAGGC	IIIIIIIIIIIIIIIIIIIIIIIIIIIIIII	AS:i:0	XS:i:0	XN:i:0	XM:i:0	XO:i:0	XG:i:0	NM:i:0	MD:Z:31	YT:Z:UU
4.073953e-21	16	CP026474.1	39593	1	31M	*	0	0	TGAGATAGGTGCCTCACTGATTAAGCATTGG	IIIIIIIIIIIIIIIIIIIIIIIIIIIIIII	AS:i:0	XS:i:0	XN:i:0	XM:i:0	XO:i:0	XG:i:0	NM:i:0	MD:Z:31	YT:Z:UU
4.094177e-21	16	CP026474.1	15713	1	31M	*	0	0	GAGATAGGTGCCTCACTGATTAAGCATTGGT	IIIIIIIIIIIIIIIIIIIIIIIIIIIIIII	AS:i:0	XS:i:0	XN:i:0	XM:i:0	XO:i:0	XG:i:0	NM:i:0	MD:Z:31	YT:Z:UU
4.101765e-21	0	CP026474.1	15434	1	31M	*	0	0	ATGGCAACAACGTTGCGCAAACTATTAACTG	IIIIIIIIIIIIIIIIIIIIIIIIIIIIIII	AS:i:0	XS:i:0	XN:i:0	XM:i:0	XO:i:0	XG:i:0	NM:i:0	MD:Z:31	YT:Z:UU
4.125741e-21	16	CP026474.1	39363	1	31M	*	0	0	GCTTCCCGGCAACAATTAATAGACTGGATGG	IIIIIIIIIIIIIIIIIIIIIIIIIIIIIII	AS:i:0	XS:i:0	XN:i:0	XM:i:0	XO:i:0	XG:i:0	NM:i:0	MD:Z:31	YT:Z:UU
4.139405e-21	16	CP026474.1	39511	1	31M	*	0	0	CAGATGGTAAGCCCTCCCGTATCGTAGTTAT	IIIIIIIIIIIIIIIIIIIIIIIIIIIIIII	AS:i:0	XS:i:0	XN:i:0	XM:i:0	XO:i:0	XG:i:0	NM:i:0	MD:Z:31	YT:Z:UU
4.149972e-21	16	CP026474.1	39515	1	31M	*	0	0	TGGTAAGCCCTCCCGTATCGTAGTTATCTAC	IIIIIIIIIIIIIIIIIIIIIIIIIIIIIII	AS:i:0	XS:i:0	XN:i:0	XM:i:0	XO:i:0	XG:i:0	NM:i:0	MD:Z:31	YT:Z:UU
4.153029e-21	0	CP026474.1	15483	1	31M	*	0	0	CTTCCCGGCAACAATTAATAGACTGGATGGA	IIIIIIIIIIIIIIIIIIIIIIIIIIIIIII	AS:i:0	XS:i:0	XN:i:0	XM:i:0	XO:i:0	XG:i:0	NM:i:0	MD:Z:31	YT:Z:UU
4.155310e-21	0	CP026474.1	39321	1	31M	*	0	0	ACAACGTTGCGCAAACTATTAACTGGCGAAC	IIIIIIIIIIIIIIIIIIIIIIIIIIIIIII	AS:i:0	XS:i:0	XN:i:0	XM:i:0	XO:i:0	XG:i:0	NM:i:0	MD:Z:31	YT:Z:UU
4.173362e-21	16	CP026474.1	39366	1	31M	*	0	0	TCCCGGCAACAATTAATAGACTGGATGGAGG	IIIIIIIIIIIIIIIIIIIIIIIIIIIIIII	AS:i:0	XS:i:0	XN:i:0	XM:i:0	XO:i:0	XG:i:0	NM:i:0	MD:Z:31	YT:Z:UU
4.201238e-21	0	CP026474.1	39585	1	31M	*	0	0	CAGATCGCTGAGATAGGTGCCTCACTGATTA	IIIIIIIIIIIIIIIIIIIIIIIIIIIIIII	AS:i:0	XS:i:0	XN:i:0	XM:i:0	XO:i:0	XG:i:0	NM:i:0	MD:Z:31	YT:Z:UU
4.201335e-21	16	CP026474.1	15488	1	31M	*	0	0	CGGCAACAATTAATAGACTGGATGGAGGCGG	IIIIIIIIIIIIIIIIIIIIIIIIIIIIIII	AS:i:0	XS:i:0	XN:i:0	XM:i:0	XO:i:0	XG:i:0	NM:i:0	MD:Z:31	YT:Z:UU
4.217272e-21	16	CP026474.1	38738	1	31M	*	0	0	GCTTCAATAATATTGAAAAAGGAAGAGTATG	IIIIIIIIIIIIIIIIIIIIIIIIIIIIIII	AS:i:0	XS:i:0	XN:i:0	XM:i:0	XO:i:0	XG:i:0	NM:i:0	MD:Z:31	YT:Z:UU
4.228742e-21	16	CP026474.1	15448	1	31M	*	0	0	GCGCAAACTATTAACTGGCGAACTACTTACT	IIIIIIIIIIIIIIIIIIIIIIIIIIIIIII	AS:i:0	XS:i:0	XN:i:0	XM:i:0	XO:i:0	XG:i:0	NM:i:0	MD:Z:31	YT:Z:UU
4.247609e-21	16	CP026474.1	39308	1	31M	*	0	0	TGCAGCAATGGCAACAACGTTGCGCAAACTA	IIIIIIIIIIIIIIIIIIIIIIIIIIIIIII	AS:i:0	XS:i:0	XN:i:0	XM:i:0	XO:i:0	XG:i:0	NM:i:0	MD:Z:31	YT:Z:UU
4.282597e-21	16	CP026474.1	15444	1	31M	*	0	0	CGTTGCGCAAACTATTAACTGGCGAACTACT	IIIIIIIIIIIIIIIIIIIIIIIIIIIIIII	AS:i:0	XS:i:0	XN:i:0	XM:i:0	XO:i:0	XG:i:0	NM:i:0	MD:Z:31	YT:Z:UU
4.298574e-21	16	CP026474.1	39316	1	31M	*	0	0	TGGCAACAACGTTGCGCAAACTATTAACTGG	IIIIIIIIIIIIIIIIIIIIIIIIIIIIIII	AS:i:0	XS:i:0	XN:i:0	XM:i:0	XO:i:0	XG:i:0	NM:i:0	MD:Z:31	YT:Z:UU
4.349793e-21	0	CP026474.1	15489	1	31M	*	0	0	GGCAACAATTAATAGACTGGATGGAGGCGGA	IIIIIIIIIIIIIIIIIIIIIIIIIIIIIII	AS:i:0	XS:i:0	XN:i:0	XM:i:0	XO:i:0	XG:i:0	NM:i:0	MD:Z:31	YT:Z:UU
4.381529e-21	0	CP026474.1	39512	1	31M	*	0	0	AGATGGTAAGCCCTCCCGTATCGTAGTTATC	IIIIIIIIIIIIIIIIIIIIIIIIIIIIIII	AS:i:0	XS:i:0	XN:i:0	XM:i:0	XO:i:0	XG:i:0	NM:i:0	MD:Z:31	YT:Z:UU
4.384751e-21	16	CP026474.1	39365	1	31M	*	0	0	TTCCCGGCAACAATTAATAGACTGGATGGAG	IIIIIIIIIIIIIIIIIIIIIIIIIIIIIII	AS:i:0	XS:i:0	XN:i:0	XM:i:0	XO:i:0	XG:i:0	NM:i:0	MD:Z:31	YT:Z:UU
4.387561e-21	0	CP026474.1	15431	1	31M	*	0	0	GCAATGGCAACAACGTTGCGCAAACTATTAA	IIIIIIIIIIIIIIIIIIIIIIIIIIIIIII	AS:i:0	XS:i:0	XN:i:0	XM:i:0	XO:i:0	XG:i:0	NM:i:0	MD:Z:31	YT:Z:UU
4.392465e-21	16	CP026474.1	15428	1	31M	*	0	0	GCAGCAATGGCAACAACGTTGCGCAAACTAT	IIIIIIIIIIIIIIIIIIIIIIIIIIIIIII	AS:i:0	XS:i:0	XN:i:0	XM:i:0	XO:i:0	XG:i:0	NM:i:0	MD:Z:31	YT:Z:UU
4.411851e-21	16	CP026474.1	15644	1	31M	*	0	0	TCCCGTATCGTAGTTATCTACACGACGGGGA	IIIIIIIIIIIIIIIIIIIIIIIIIIIIIII	AS:i:0	XS:i:0	XN:i:0	XM:i:0	XO:i:0	XG:i:0	NM:i:0	MD:Z:31	YT:Z:UU
4.424277e-21	16	CP026474.1	39524	1	31M	*	0	0	CTCCCGTATCGTAGTTATCTACACGACGGGG	IIIIIIIIIIIIIIIIIIIIIIIIIIIIIII	AS:i:0	XS:i:0	XN:i:0	XM:i:0	XO:i:0	XG:i:0	NM:i:0	MD:Z:31	YT:Z:UU
4.434094e-21	16	CP026474.1	14860	1	31M	*	0	0	TCAATAATATTGAAAAAGGAAGAGTATGAGT	IIIIIIIIIIIIIIIIIIIIIIIIIIIIIII	AS:i:0	XS:i:0	XN:i:0	XM:i:0	XO:i:0	XG:i:0	NM:i:0	MD:Z:31	YT:Z:UU
4.439002e-21	0	CP026474.1	39586	1	31M	*	0	0	AGATCGCTGAGATAGGTGCCTCACTGATTAA	IIIIIIIIIIIIIIIIIIIIIIIIIIIIIII	AS:i:0	XS:i:0	XN:i:0	XM:i:0	XO:i:0	XG:i:0	NM:i:0	MD:Z:31	YT:Z:UU
4.465744e-21	16	CP026474.1	39584	1	31M	*	0	0	ACAGATCGCTGAGATAGGTGCCTCACTGATT	IIIIIIIIIIIIIIIIIIIIIIIIIIIIIII	AS:i:0	XS:i:0	XN:i:0	XM:i:0	XO:i:0	XG:i:0	NM:i:0	MD:Z:31	YT:Z:UU
4.516763e-21	0	CP026474.1	39514	1	31M	*	0	0	ATGGTAAGCCCTCCCGTATCGTAGTTATCTA	IIIIIIIIIIIIIIIIIIIIIIIIIIIIIII	AS:i:0	XS:i:0	XN:i:0	XM:i:0	XO:i:0	XG:i:0	NM:i:0	MD:Z:31	YT:Z:UU
4.518884e-21	0	CP026474.1	39330	1	31M	*	0	0	CGCAAACTATTAACTGGCGAACTACTTACTC	IIIIIIIIIIIIIIIIIIIIIIIIIIIIIII	AS:i:0	XS:i:0	XN:i:0	XM:i:0	XO:i:0	XG:i:0	NM:i:0	MD:Z:31	YT:Z:UU
4.522551e-21	16	CP026474.1	15711	1	31M	*	0	0	CTGAGATAGGTGCCTCACTGATTAAGCATTG	IIIIIIIIIIIIIIIIIIIIIIIIIIIIIII	AS:i:0	XS:i:0	XN:i:0	XM:i:0	XO:i:0	XG:i:0	NM:i:0	MD:Z:31	YT:Z:UU
4.533002e-21	0	CP026474.1	39314	1	31M	*	0	0	AATGGCAACAACGTTGCGCAAACTATTAACT	IIIIIIIIIIIIIIIIIIIIIIIIIIIIIII	AS:i:0	XS:i:0	XN:i:0	XM:i:0	XO:i:0	XG:i:0	NM:i:0	MD:Z:31	YT:Z:UU
4.536081e-21	16	CP026474.1	15706	1	31M	*	0	0	GATCGCTGAGATAGGTGCCTCACTGATTAAG	IIIIIIIIIIIIIIIIIIIIIIIIIIIIIII	AS:i:0	XS:i:0	XN:i:0	XM:i:0	XO:i:0	XG:i:0	NM:i:0	MD:Z:31	YT:Z:UU
4.563819e-21	16	CP026474.1	15490	1	31M	*	0	0	GCAACAATTAATAGACTGGATGGAGGCGGAT	IIIIIIIIIIIIIIIIIIIIIIIIIIIIIII	AS:i:0	XS:i:0	XN:i:0	XM:i:0	XO:i:0	XG:i:0	NM:i:0	MD:Z:31	YT:Z:UU
4.566374e-21	16	CP026474.1	39518	1	31M	*	0	0	TAAGCCCTCCCGTATCGTAGTTATCTACACG	IIIIIIIIIIIIIIIIIIIIIIIIIIIIIII	AS:i:0	XS:i:0	XN:i:0	XM:i:0	XO:i:0	XG:i:0	NM:i:0	MD:Z:31	YT:Z:UU
4.576830e-21	0	CP026474.1	15442	1	31M	*	0	0	AACGTTGCGCAAACTATTAACTGGCGAACTA	IIIIIIIIIIIIIIIIIIIIIIIIIIIIIII	AS:i:0	XS:i:0	XN:i:0	XM:i:0	XO:i:0	XG:i:0	NM:i:0	MD:Z:31	YT:Z:UU
4.577261e-21	0	CP026474.1	39376	1	31M	*	0	0	AATTAATAGACTGGATGGAGGCGGATAAAGT	IIIIIIIIIIIIIIIIIIIIIIIIIIIIIII	AS:i:0	XS:i:0	XN:i:0	XM:i:0	XO:i:0	XG:i:0	NM:i:0	MD:Z:31	YT:Z:UU
4.589815e-21	16	CP026474.1	15699	1	31M	*	0	0	ATAGACAGATCGCTGAGATAGGTGCCTCACT	IIIIIIIIIIIIIIIIIIIIIIIIIIIIIII	AS:i:0	XS:i:0	XN:i:0	XM:i:0	XO:i:0	XG:i:0	NM:i:0	MD:Z:31	YT:Z:UU
4.593289e-21	0	CP026474.1	39360	1	31M	*	0	0	CTAGCTTCCCGGCAACAATTAATAGACTGGA	IIIIIIIIIIIIIIIIIIIIIIIIIIIIIII	AS:i:0	XS:i:0	XN:i:0	XM:i:0	XO:i:0	XG:i:0	NM:i:0	MD:Z:31	YT:Z:UU
4.595180e-21	0	CP026474.1	38739	1	31M	*	0	0	CTTCAATAATATTGAAAAAGGAAGAGTATGA	IIIIIIIIIIIIIIIIIIIIIIIIIIIIIII	AS:i:0	XS:i:0	XN:i:0	XM:i:0	XO:i:0	XG:i:0	NM:i:0	MD:Z:31	YT:Z:UU
4.604971e-21	0	CP026474.1	15701	1	31M	*	0	0	AGACAGATCGCTGAGATAGGTGCCTCACTGA	IIIIIIIIIIIIIIIIIIIIIIIIIIIIIII	AS:i:0	XS:i:0	XN:i:0	XM:i:0	XO:i:0	XG:i:0	NM:i:0	MD:Z:31	YT:Z:UU
4.607152e-21	16	CP026474.1	15702	1	31M	*	0	0	GACAGATCGCTGAGATAGGTGCCTCACTGAT	IIIIIIIIIIIIIIIIIIIIIIIIIIIIIII	AS:i:0	XS:i:0	XN:i:0	XM:i:0	XO:i:0	XG:i:0	NM:i:0	MD:Z:31	YT:Z:UU
4.614865e-21	0	CP026474.1	15443	1	31M	*	0	0	ACGTTGCGCAAACTATTAACTGGCGAACTAC	IIIIIIIIIIIIIIIIIIIIIIIIIIIIIII	AS:i:0	XS:i:0	XN:i:0	XM:i:0	XO:i:0	XG:i:0	NM:i:0	MD:Z:31	YT:Z:UU
4.683502e-21	0	CP026474.1	15432	1	31M	*	0	0	CAATGGCAACAACGTTGCGCAAACTATTAAC	IIIIIIIIIIIIIIIIIIIIIIIIIIIIIII	AS:i:0	XS:i:0	XN:i:0	XM:i:0	XO:i:0	XG:i:0	NM:i:0	MD:Z:31	YT:Z:UU
4.683786e-21	16	CP026474.1	15632	1	31M	*	0	0	GATGGTAAGCCCTCCCGTATCGTAGTTATCT	IIIIIIIIIIIIIIIIIIIIIIIIIIIIIII	AS:i:0	XS:i:0	XN:i:0	XM:i:0	XO:i:0	XG:i:0	NM:i:0	MD:Z:31	YT:Z:UU
4.691350e-21	0	CP026474.1	15635	1	31M	*	0	0	GGTAAGCCCTCCCGTATCGTAGTTATCTACA	IIIIIIIIIIIIIIIIIIIIIIIIIIIIIII	AS:i:0	XS:i:0	XN:i:0	XM:i:0	XO:i:0	XG:i:0	NM:i:0	MD:Z:31	YT:Z:UU
4.712036e-21	16	CP026474.1	15700	1	31M	*	0	0	TAGACAGATCGCTGAGATAGGTGCCTCACTG	IIIIIIIIIIIIIIIIIIIIIIIIIIIIIII	AS:i:0	XS:i:0	XN:i:0	XM:i:0	XO:i:0	XG:i:0	NM:i:0	MD:Z:31	YT:Z:UU
4.779220e-21	16	CP026474.1	15429	1	31M	*	0	0	CAGCAATGGCAACAACGTTGCGCAAACTATT	IIIIIIIIIIIIIIIIIIIIIIIIIIIIIII	AS:i:0	XS:i:0	XN:i:0	XM:i:0	XO:i:0	XG:i:0	NM:i:0	MD:Z:31	YT:Z:UU
4.792391e-21	16	CP026474.1	15441	1	31M	*	0	0	CAACGTTGCGCAAACTATTAACTGGCGAACT	IIIIIIIIIIIIIIIIIIIIIIIIIIIIIII	AS:i:0	XS:i:0	XN:i:0	XM:i:0	XO:i:0	XG:i:0	NM:i:0	MD:Z:31	YT:Z:UU
4.823044e-21	16	CP026474.1	15710	1	31M	*	0	0	GCTGAGATAGGTGCCTCACTGATTAAGCATT	IIIIIIIIIIIIIIIIIIIIIIIIIIIIIII	AS:i:0	XS:i:0	XN:i:0	XM:i:0	XO:i:0	XG:i:0	NM:i:0	MD:Z:31	YT:Z:UU
4.855116e-21	0	CP026474.1	15494	1	31M	*	0	0	CAATTAATAGACTGGATGGAGGCGGATAAAG	IIIIIIIIIIIIIIIIIIIIIIIIIIIIIII	AS:i:0	XS:i:0	XN:i:0	XM:i:0	XO:i:0	XG:i:0	NM:i:0	MD:Z:31	YT:Z:UU
4.865477e-21	16	CP026474.1	15709	1	31M	*	0	0	CGCTGAGATAGGTGCCTCACTGATTAAGCAT	IIIIIIIIIIIIIIIIIIIIIIIIIIIIIII	AS:i:0	XS:i:0	XN:i:0	XM:i:0	XO:i:0	XG:i:0	NM:i:0	MD:Z:31	YT:Z:UU
4.889508e-21	0	CP026474.1	15708	1	31M	*	0	0	TCGCTGAGATAGGTGCCTCACTGATTAAGCA	IIIIIIIIIIIIIIIIIIIIIIIIIIIIIII	AS:i:0	XS:i:0	XN:i:0	XM:i:0	XO:i:0	XG:i:0	NM:i:0	MD:Z:31	YT:Z:UU
4.943863e-21	0	CP026474.1	15647	1	31M	*	0	0	CGTATCGTAGTTATCTACACGACGGGGAGTC	IIIIIIIIIIIIIIIIIIIIIIIIIIIIIII	AS:i:0	XS:i:0	XN:i:0	XM:i:0	XO:i:0	XG:i:0	NM:i:0	MD:Z:31	YT:Z:UU
4.962536e-21	16	CP026474.1	15436	1	31M	*	0	0	GGCAACAACGTTGCGCAAACTATTAACTGGC	IIIIIIIIIIIIIIIIIIIIIIIIIIIIIII	AS:i:0	XS:i:0	XN:i:0	XM:i:0	XO:i:0	XG:i:0	NM:i:0	MD:Z:31	YT:Z:UU
5.100835e-21	16	CP026474.1	15477	1	31M	*	0	0	CTCTAGCTTCCCGGCAACAATTAATAGACTG	IIIIIIIIIIIIIIIIIIIIIIIIIIIIIII	AS:i:0	XS:i:0	XN:i:0	XM:i:0	XO:i:0	XG:i:0	NM:i:0	MD:Z:31	YT:Z:UU
5.141428e-21	0	CP026474.1	38735	1	31M	*	0	0	AATGCTTCAATAATATTGAAAAAGGAAGAGT	IIIIIIIIIIIIIIIIIIIIIIIIIIIIIII	AS:i:0	XS:i:0	XN:i:0	XM:i:0	XO:i:0	XG:i:0	NM:i:0	MD:Z:31	YT:Z:UU
5.141511e-21	0	CP026474.1	15664	1	31M	*	0	0	CACGACGGGGAGTCAGGCAACTATGGATGAA	IIIIIIIIIIIIIIIIIIIIIIIIIIIIIII	AS:i:0	XS:i:0	XN:i:0	XM:i:0	XO:i:0	XG:i:0	NM:i:0	MD:Z:31	YT:Z:UU
5.147018e-21	16	CP026474.1	15496	1	31M	*	0	0	ATTAATAGACTGGATGGAGGCGGATAAAGTT	IIIIIIIIIIIIIIIIIIIIIIIIIIIIIII	AS:i:0	XS:i:0	XN:i:0	XM:i:0	XO:i:0	XG:i:0	NM:i:0	MD:Z:31	YT:Z:UU
5.150134e-21	0	CP026474.1	15491	1	31M	*	0	0	CAACAATTAATAGACTGGATGGAGGCGGATA	IIIIIIIIIIIIIIIIIIIIIIIIIIIIIII	AS:i:0	XS:i:0	XN:i:0	XM:i:0	XO:i:0	XG:i:0	NM:i:0	MD:Z:31	YT:Z:UU
5.154539e-21	0	CP026474.1	15629	1	31M	*	0	0	CCAGATGGTAAGCCCTCCCGTATCGTAGTTA	IIIIIIIIIIIIIIIIIIIIIIIIIIIIIII	AS:i:0	XS:i:0	XN:i:0	XM:i:0	XO:i:0	XG:i:0	NM:i:0	MD:Z:31	YT:Z:UU
5.169081e-21	0	CP026474.1	15650	1	31M	*	0	0	ATCGTAGTTATCTACACGACGGGGAGTCAGG	IIIIIIIIIIIIIIIIIIIIIIIIIIIIIII	AS:i:0	XS:i:0	XN:i:0	XM:i:0	XO:i:0	XG:i:0	NM:i:0	MD:Z:31	YT:Z:UU
5.174430e-21	16	CP026474.1	14856	1	31M	*	0	0	TGCTTCAATAATATTGAAAAAGGAAGAGTAT	IIIIIIIIIIIIIIIIIIIIIIIIIIIIIII	AS:i:0	XS:i:0	XN:i:0	XM:i:0	XO:i:0	XG:i:0	NM:i:0	MD:Z:31	YT:Z:UU
5.182510e-21	16	CP026474.1	39359	1	31M	*	0	0	TCTAGCTTCCCGGCAACAATTAATAGACTGG	IIIIIIIIIIIIIIIIIIIIIIIIIIIIIII	AS:i:0	XS:i:0	XN:i:0	XM:i:0	XO:i:0	XG:i:0	NM:i:0	MD:Z:31	YT:Z:UU
5.197349e-21	0	CP026474.1	15707	1	31M	*	0	0	ATCGCTGAGATAGGTGCCTCACTGATTAAGC	IIIIIIIIIIIIIIIIIIIIIIIIIIIIIII	AS:i:0	XS:i:0	XN:i:0	XM:i:0	XO:i:0	XG:i:0	NM:i:0	MD:Z:31	YT:Z:UU
5.226204e-21	0	CP026474.1	15492	1	31M	*	0	0	AACAATTAATAGACTGGATGGAGGCGGATAA	IIIIIIIIIIIIIIIIIIIIIIIIIIIIIII	AS:i:0	XS:i:0	XN:i:0	XM:i:0	XO:i:0	XG:i:0	NM:i:0	MD:Z:31	YT:Z:UU
5.240059e-21	0	CP026474.1	15493	1	31M	*	0	0	ACAATTAATAGACTGGATGGAGGCGGATAAA	IIIIIIIIIIIIIIIIIIIIIIIIIIIIIII	AS:i:0	XS:i:0	XN:i:0	XM:i:0	XO:i:0	XG:i:0	NM:i:0	MD:Z:31	YT:Z:UU
5.241242e-21	0	CP026474.1	15645	1	31M	*	0	0	CCCGTATCGTAGTTATCTACACGACGGGGAG	IIIIIIIIIIIIIIIIIIIIIIIIIIIIIII	AS:i:0	XS:i:0	XN:i:0	XM:i:0	XO:i:0	XG:i:0	NM:i:0	MD:Z:31	YT:Z:UU
5.283203e-21	0	CP026474.1	39311	1	31M	*	0	0	AGCAATGGCAACAACGTTGCGCAAACTATTA	IIIIIIIIIIIIIIIIIIIIIIIIIIIIIII	AS:i:0	XS:i:0	XN:i:0	XM:i:0	XO:i:0	XG:i:0	NM:i:0	MD:Z:31	YT:Z:UU
5.332902e-21	0	CP026474.1	15652	1	31M	*	0	0	CGTAGTTATCTACACGACGGGGAGTCAGGCA	IIIIIIIIIIIIIIIIIIIIIIIIIIIIIII	AS:i:0	XS:i:0	XN:i:0	XM:i:0	XO:i:0	XG:i:0	NM:i:0	MD:Z:31	YT:Z:UU
5.339753e-21	0	CP026474.1	39529	1	31M	*	0	0	GTATCGTAGTTATCTACACGACGGGGAGTCA	IIIIIIIIIIIIIIIIIIIIIIIIIIIIIII	AS:i:0	XS:i:0	XN:i:0	XM:i:0	XO:i:0	XG:i:0	NM:i:0	MD:Z:31	YT:Z:UU
5.349412e-21	16	CP026474.1	15651	1	31M	*	0	0	TCGTAGTTATCTACACGACGGGGAGTCAGGC	IIIIIIIIIIIIIIIIIIIIIIIIIIIIIII	AS:i:0	XS:i:0	XN:i:0	XM:i:0	XO:i:0	XG:i:0	NM:i:0	MD:Z:31	YT:Z:UU
5.392373e-21	0	CP026474.1	39517	1	31M	*	0	0	GTAAGCCCTCCCGTATCGTAGTTATCTACAC	IIIIIIIIIIIIIIIIIIIIIIIIIIIIIII	AS:i:0	XS:i:0	XN:i:0	XM:i:0	XO:i:0	XG:i:0	NM:i:0	MD:Z:31	YT:Z:UU
5.402189e-21	0	CP026474.1	15665	1	31M	*	0	0	ACGACGGGGAGTCAGGCAACTATGGATGAAC	IIIIIIIIIIIIIIIIIIIIIIIIIIIIIII	AS:i:0	XS:i:0	XN:i:0	XM:i:0	XO:i:0	XG:i:0	NM:i:0	MD:Z:31	YT:Z:UU
5.408966e-21	16	CP026474.1	15649	1	31M	*	0	0	TATCGTAGTTATCTACACGACGGGGAGTCAG	IIIIIIIIIIIIIIIIIIIIIIIIIIIIIII	AS:i:0	XS:i:0	XN:i:0	XM:i:0	XO:i:0	XG:i:0	NM:i:0	MD:Z:31	YT:Z:UU
5.416908e-21	0	CP026474.1	39547	1	31M	*	0	0	CGACGGGGAGTCAGGCAACTATGGATGAACG	IIIIIIIIIIIIIIIIIIIIIIIIIIIIIII	AS:i:0	XS:i:0	XN:i:0	XM:i:0	XO:i:0	XG:i:0	NM:i:0	MD:Z:31	YT:Z:UU
5.421663e-21	0	CP026474.1	15476	1	31M	*	0	0	ACTCTAGCTTCCCGGCAACAATTAATAGACT	IIIIIIIIIIIIIIIIIIIIIIIIIIIIIII	AS:i:0	XS:i:0	XN:i:0	XM:i:0	XO:i:0	XG:i:0	NM:i:0	MD:Z:31	YT:Z:UU
5.426137e-21	16	CP026474.1	39527	1	31M	*	0	0	CCGTATCGTAGTTATCTACACGACGGGGAGT	IIIIIIIIIIIIIIIIIIIIIIIIIIIIIII	AS:i:0	XS:i:0	XN:i:0	XM:i:0	XO:i:0	XG:i:0	NM:i:0	MD:Z:31	YT:Z:UU
5.435298e-21	0	CP026474.1	38736	1	31M	*	0	0	ATGCTTCAATAATATTGAAAAAGGAAGAGTA	IIIIIIIIIIIIIIIIIIIIIIIIIIIIIII	AS:i:0	XS:i:0	XN:i:0	XM:i:0	XO:i:0	XG:i:0	NM:i:0	MD:Z:31	YT:Z:UU
5.451355e-21	16	CP026474.1	15628	1	31M	*	0	0	GCCAGATGGTAAGCCCTCCCGTATCGTAGTT	IIIIIIIIIIIIIIIIIIIIIIIIIIIIIII	AS:i:0	XS:i:0	XN:i:0	XM:i:0	XO:i:0	XG:i:0	NM:i:0	MD:Z:31	YT:Z:UU
5.506325e-21	0	CP026474.1	15371	1	31M	*	0	0	TGGGAACCGGAGCTGAATGAAGCCATACCAA	IIIIIIIIIIIIIIIIIIIIIIIIIIIIIII	AS:i:0	XS:i:0	XN:i:0	XM:i:0	XO:i:0	XG:i:0	NM:i:0	MD:Z:31	YT:Z:UU
5.591380e-21	16	CP026474.1	15450	1	31M	*	0	0	GCAAACTATTAACTGGCGAACTACTTACTCT	IIIIIIIIIIIIIIIIIIIIIIIIIIIIIII	AS:i:0	XS:i:0	XN:i:0	XM:i:0	XO:i:0	XG:i:0	NM:i:0	MD:Z:31	YT:Z:UU
5.613189e-21	16	CP026474.1	15498	1	31M	*	0	0	TAATAGACTGGATGGAGGCGGATAAAGTTGC	IIIIIIIIIIIIIIIIIIIIIIIIIIIIIII	AS:i:0	XS:i:0	XN:i:0	XM:i:0	XO:i:0	XG:i:0	NM:i:0	MD:Z:31	YT:Z:UU
5.706935e-21	0	CP026474.1	15663	1	31M	*	0	0	ACACGACGGGGAGTCAGGCAACTATGGATGA	IIIIIIIIIIIIIIIIIIIIIIIIIIIIIII	AS:i:0	XS:i:0	XN:i:0	XM:i:0	XO:i:0	XG:i:0	NM:i:0	MD:Z:31	YT:Z:UU
5.786146e-21	0	CP026474.1	15667	1	31M	*	0	0	GACGGGGAGTCAGGCAACTATGGATGAACGA	IIIIIIIIIIIIIIIIIIIIIIIIIIIIIII	AS:i:0	XS:i:0	XN:i:0	XM:i:0	XO:i:0	XG:i:0	NM:i:0	MD:Z:31	YT:Z:UU
5.874065e-21	16	CP026474.1	15497	1	31M	*	0	0	TTAATAGACTGGATGGAGGCGGATAAAGTTG	IIIIIIIIIIIIIIIIIIIIIIIIIIIIIII	AS:i:0	XS:i:0	XN:i:0	XM:i:0	XO:i:0	XG:i:0	NM:i:0	MD:Z:31	YT:Z:UU
5.933520e-21	0	CP026474.1	15653	1	31M	*	0	0	GTAGTTATCTACACGACGGGGAGTCAGGCAA	IIIIIIIIIIIIIIIIIIIIIIIIIIIIIII	AS:i:0	XS:i:0	XN:i:0	XM:i:0	XO:i:0	XG:i:0	NM:i:0	MD:Z:31	YT:Z:UU
5.945730e-21	16	CP026474.1	15370	1	31M	*	0	0	TTGGGAACCGGAGCTGAATGAAGCCATACCA	IIIIIIIIIIIIIIIIIIIIIIIIIIIIIII	AS:i:0	XS:i:0	XN:i:0	XM:i:0	XO:i:0	XG:i:0	NM:i:0	MD:Z:31	YT:Z:UU
5.999143e-21	16	CP026474.1	39250	1	31M	*	0	0	GTTGGGAACCGGAGCTGAATGAAGCCATACC	IIIIIIIIIIIIIIIIIIIIIIIIIIIIIII	AS:i:0	XS:i:0	XN:i:0	XM:i:0	XO:i:0	XG:i:0	NM:i:0	MD:Z:31	YT:Z:UU
6.031883e-21	0	CP026474.1	15451	1	31M	*	0	0	CAAACTATTAACTGGCGAACTACTTACTCTA	IIIIIIIIIIIIIIIIIIIIIIIIIIIIIII	AS:i:0	XS:i:0	XN:i:0	XM:i:0	XO:i:0	XG:i:0	NM:i:0	MD:Z:31	YT:Z:UU
6.100686e-21	16	CP026474.1	15658	1	31M	*	0	0	TATCTACACGACGGGGAGTCAGGCAACTATG	IIIIIIIIIIIIIIIIIIIIIIIIIIIIIII	AS:i:0	XS:i:0	XN:i:0	XM:i:0	XO:i:0	XG:i:0	NM:i:0	MD:Z:31	YT:Z:UU
6.103435e-21	0	CP026474.1	15452	1	31M	*	0	0	AAACTATTAACTGGCGAACTACTTACTCTAG	IIIIIIIIIIIIIIIIIIIIIIIIIIIIIII	AS:i:0	XS:i:0	XN:i:0	XM:i:0	XO:i:0	XG:i:0	NM:i:0	MD:Z:31	YT:Z:UU
6.220297e-21	16	CP026474.1	15662	1	31M	*	0	0	TACACGACGGGGAGTCAGGCAACTATGGATG	IIIIIIIIIIIIIIIIIIIIIIIIIIIIIII	AS:i:0	XS:i:0	XN:i:0	XM:i:0	XO:i:0	XG:i:0	NM:i:0	MD:Z:31	YT:Z:UU
6.237075e-21	0	CP026474.1	38734	1	31M	*	0	0	AAATGCTTCAATAATATTGAAAAAGGAAGAG	IIIIIIIIIIIIIIIIIIIIIIIIIIIIIII	AS:i:0	XS:i:0	XN:i:0	XM:i:0	XO:i:0	XG:i:0	NM:i:0	MD:Z:31	YT:Z:UU
6.259996e-21	16	CP026474.1	15475	1	31M	*	0	0	TACTCTAGCTTCCCGGCAACAATTAATAGAC	IIIIIIIIIIIIIIIIIIIIIIIIIIIIIII	AS:i:0	XS:i:0	XN:i:0	XM:i:0	XO:i:0	XG:i:0	NM:i:0	MD:Z:31	YT:Z:UU
6.304921e-21	0	CP026474.1	15499	1	31M	*	0	0	AATAGACTGGATGGAGGCGGATAAAGTTGCA	IIIIIIIIIIIIIIIIIIIIIIIIIIIIIII	AS:i:0	XS:i:0	XN:i:0	XM:i:0	XO:i:0	XG:i:0	NM:i:0	MD:Z:31	YT:Z:UU
6.308708e-21	16	CP026474.1	39348	1	31M	*	0	0	GAACTACTTACTCTAGCTTCCCGGCAACAAT	IIIIIIIIIIIIIIIIIIIIIIIIIIIIIII	AS:i:0	XS:i:0	XN:i:0	XM:i:0	XO:i:0	XG:i:0	NM:i:0	MD:Z:31	YT:Z:UU
6.314469e-21	16	CP026474.1	39355	1	31M	*	0	0	TTACTCTAGCTTCCCGGCAACAATTAATAGA	IIIIIIIIIIIIIIIIIIIIIIIIIIIIIII	AS:i:0	XS:i:0	XN:i:0	XM:i:0	XO:i:0	XG:i:0	NM:i:0	MD:Z:31	YT:Z:UU
6.352989e-21	16	CP026474.1	15627	1	31M	*	0	0	GGCCAGATGGTAAGCCCTCCCGTATCGTAGT	IIIIIIIIIIIIIIIIIIIIIIIIIIIIIII	AS:i:0	XS:i:0	XN:i:0	XM:i:0	XO:i:0	XG:i:0	NM:i:0	MD:Z:31	YT:Z:UU
6.359754e-21	16	CP026474.1	15661	1	31M	*	0	0	CTACACGACGGGGAGTCAGGCAACTATGGAT	IIIIIIIIIIIIIIIIIIIIIIIIIIIIIII	AS:i:0	XS:i:0	XN:i:0	XM:i:0	XO:i:0	XG:i:0	NM:i:0	MD:Z:31	YT:Z:UU
6.393857e-21	0	CP026474.1	15659	1	31M	*	0	0	ATCTACACGACGGGGAGTCAGGCAACTATGG	IIIIIIIIIIIIIIIIIIIIIIIIIIIIIII	AS:i:0	XS:i:0	XN:i:0	XM:i:0	XO:i:0	XG:i:0	NM:i:0	MD:Z:31	YT:Z:UU
6.548590e-21	0	CP026474.1	39353	1	31M	*	0	0	ACTTACTCTAGCTTCCCGGCAACAATTAATA	IIIIIIIIIIIIIIIIIIIIIIIIIIIIIII	AS:i:0	XS:i:0	XN:i:0	XM:i:0	XO:i:0	XG:i:0	NM:i:0	MD:Z:31	YT:Z:UU
6.565630e-21	16	CP026474.1	39541	1	31M	*	0	0	TCTACACGACGGGGAGTCAGGCAACTATGGA	IIIIIIIIIIIIIIIIIIIIIIIIIIIIIII	AS:i:0	XS:i:0	XN:i:0	XM:i:0	XO:i:0	XG:i:0	NM:i:0	MD:Z:31	YT:Z:UU
6.616084e-21	16	CP026474.1	39535	1	31M	*	0	0	TAGTTATCTACACGACGGGGAGTCAGGCAAC	IIIIIIIIIIIIIIIIIIIIIIIIIIIIIII	AS:i:0	XS:i:0	XN:i:0	XM:i:0	XO:i:0	XG:i:0	NM:i:0	MD:Z:31	YT:Z:UU
6.677981e-21	0	CP026474.1	14852	1	31M	*	0	0	TAAATGCTTCAATAATATTGAAAAAGGAAGA	IIIIIIIIIIIIIIIIIIIIIIIIIIIIIII	AS:i:0	XS:i:0	XN:i:0	XM:i:0	XO:i:0	XG:i:0	NM:i:0	MD:Z:31	YT:Z:UU
6.678283e-21	0	CP026474.1	39350	1	31M	*	0	0	ACTACTTACTCTAGCTTCCCGGCAACAATTA	IIIIIIIIIIIIIIIIIIIIIIIIIIIIIII	AS:i:0	XS:i:0	XN:i:0	XM:i:0	XO:i:0	XG:i:0	NM:i:0	MD:Z:31	YT:Z:UU
6.696373e-21	0	CP026474.1	15453	1	31M	*	0	0	AACTATTAACTGGCGAACTACTTACTCTAGC	IIIIIIIIIIIIIIIIIIIIIIIIIIIIIII	AS:i:0	XS:i:0	XN:i:0	XM:i:0	XO:i:0	XG:i:0	NM:i:0	MD:Z:31	YT:Z:UU
6.703020e-21	0	CP026474.1	39346	1	31M	*	0	0	GCGAACTACTTACTCTAGCTTCCCGGCAACA	IIIIIIIIIIIIIIIIIIIIIIIIIIIIIII	AS:i:0	XS:i:0	XN:i:0	XM:i:0	XO:i:0	XG:i:0	NM:i:0	MD:Z:31	YT:Z:UU
6.811418e-21	0	CP026474.1	39345	1	31M	*	0	0	GGCGAACTACTTACTCTAGCTTCCCGGCAAC	IIIIIIIIIIIIIIIIIIIIIIIIIIIIIII	AS:i:0	XS:i:0	XN:i:0	XM:i:0	XO:i:0	XG:i:0	NM:i:0	MD:Z:31	YT:Z:UU
6.916200e-21	0	CP026474.1	15468	1	31M	*	0	0	AACTACTTACTCTAGCTTCCCGGCAACAATT	IIIIIIIIIIIIIIIIIIIIIIIIIIIIIII	AS:i:0	XS:i:0	XN:i:0	XM:i:0	XO:i:0	XG:i:0	NM:i:0	MD:Z:31	YT:Z:UU
6.961684e-21	16	CP026474.1	39507	1	31M	*	0	0	GGGCCAGATGGTAAGCCCTCCCGTATCGTAG	IIIIIIIIIIIIIIIIIIIIIIIIIIIIIII	AS:i:0	XS:i:0	XN:i:0	XM:i:0	XO:i:0	XG:i:0	NM:i:0	MD:Z:31	YT:Z:UU
7.016841e-21	16	CP026474.1	15473	1	31M	*	0	0	CTTACTCTAGCTTCCCGGCAACAATTAATAG	IIIIIIIIIIIIIIIIIIIIIIIIIIIIIII	AS:i:0	XS:i:0	XN:i:0	XM:i:0	XO:i:0	XG:i:0	NM:i:0	MD:Z:31	YT:Z:UU
7.037132e-21	0	CP026474.1	39347	1	31M	*	0	0	CGAACTACTTACTCTAGCTTCCCGGCAACAA	IIIIIIIIIIIIIIIIIIIIIIIIIIIIIII	AS:i:0	XS:i:0	XN:i:0	XM:i:0	XO:i:0	XG:i:0	NM:i:0	MD:Z:31	YT:Z:UU
7.044924e-21	0	CP026474.1	15470	1	31M	*	0	0	CTACTTACTCTAGCTTCCCGGCAACAATTAA	IIIIIIIIIIIIIIIIIIIIIIIIIIIIIII	AS:i:0	XS:i:0	XN:i:0	XM:i:0	XO:i:0	XG:i:0	NM:i:0	MD:Z:31	YT:Z:UU
7.048351e-21	0	CP026474.1	15454	1	31M	*	0	0	ACTATTAACTGGCGAACTACTTACTCTAGCT	IIIIIIIIIIIIIIIIIIIIIIIIIIIIIII	AS:i:0	XS:i:0	XN:i:0	XM:i:0	XO:i:0	XG:i:0	NM:i:0	MD:Z:31	YT:Z:UU
7.060427e-21	16	CP026474.1	39352	1	31M	*	0	0	TACTTACTCTAGCTTCCCGGCAACAATTAAT	IIIIIIIIIIIIIIIIIIIIIIIIIIIIIII	AS:i:0	XS:i:0	XN:i:0	XM:i:0	XO:i:0	XG:i:0	NM:i:0	MD:Z:31	YT:Z:UU
7.074647e-21	16	CP026474.1	39382	1	31M	*	0	0	TAGACTGGATGGAGGCGGATAAAGTTGCAGG	IIIIIIIIIIIIIIIIIIIIIIIIIIIIIII	AS:i:0	XS:i:0	XN:i:0	XM:i:0	XO:i:0	XG:i:0	NM:i:0	MD:Z:31	YT:Z:UU
7.082117e-21	16	CP026474.1	39336	1	31M	*	0	0	CTATTAACTGGCGAACTACTTACTCTAGCTT	IIIIIIIIIIIIIIIIIIIIIIIIIIIIIII	AS:i:0	XS:i:0	XN:i:0	XM:i:0	XO:i:0	XG:i:0	NM:i:0	MD:Z:31	YT:Z:UU
7.229256e-21	0	CP026474.1	15500	1	31M	*	0	0	ATAGACTGGATGGAGGCGGATAAAGTTGCAG	IIIIIIIIIIIIIIIIIIIIIIIIIIIIIII	AS:i:0	XS:i:0	XN:i:0	XM:i:0	XO:i:0	XG:i:0	NM:i:0	MD:Z:31	YT:Z:UU
7.323828e-21	16	CP026474.1	39538	1	31M	*	0	0	TTATCTACACGACGGGGAGTCAGGCAACTAT	IIIIIIIIIIIIIIIIIIIIIIIIIIIIIII	AS:i:0	XS:i:0	XN:i:0	XM:i:0	XO:i:0	XG:i:0	NM:i:0	MD:Z:31	YT:Z:UU
7.356801e-21	0	CP026474.1	15655	1	31M	*	0	0	AGTTATCTACACGACGGGGAGTCAGGCAACT	IIIIIIIIIIIIIIIIIIIIIIIIIIIIIII	AS:i:0	XS:i:0	XN:i:0	XM:i:0	XO:i:0	XG:i:0	NM:i:0	MD:Z:31	YT:Z:UU
7.376703e-21	0	CP026474.1	15457	1	31M	*	0	0	ATTAACTGGCGAACTACTTACTCTAGCTTCC	IIIIIIIIIIIIIIIIIIIIIIIIIIIIIII	AS:i:0	XS:i:0	XN:i:0	XM:i:0	XO:i:0	XG:i:0	NM:i:0	MD:Z:31	YT:Z:UU
7.647054e-21	0	CP026474.1	39383	1	31M	*	0	0	AGACTGGATGGAGGCGGATAAAGTTGCAGGA	IIIIIIIIIIIIIIIIIIIIIIIIIIIIIII	AS:i:0	XS:i:0	XN:i:0	XM:i:0	XO:i:0	XG:i:0	NM:i:0	MD:Z:31	YT:Z:UU
7.696725e-21	0	CP026474.1	39537	1	31M	*	0	0	GTTATCTACACGACGGGGAGTCAGGCAACTA	IIIIIIIIIIIIIIIIIIIIIIIIIIIIIII	AS:i:0	XS:i:0	XN:i:0	XM:i:0	XO:i:0	XG:i:0	NM:i:0	MD:Z:31	YT:Z:UU
7.732483e-21	0	CP026474.1	15550	1	31M	*	0	0	CCTTCCGGCTGGCTGGTTTATTGCTGATAAA	IIIIIIIIIIIIIIIIIIIIIIIIIIIIIII	AS:i:0	XS:i:0	XN:i:0	XM:i:0	XO:i:0	XG:i:0	NM:i:0	MD:Z:31	YT:Z:UU
7.767896e-21	16	CP026474.1	39244	1	31M	*	0	0	TTGATCGTTGGGAACCGGAGCTGAATGAAGC	IIIIIIIIIIIIIIIIIIIIIIIIIIIIIII	AS:i:0	XS:i:0	XN:i:0	XM:i:0	XO:i:0	XG:i:0	NM:i:0	MD:Z:31	YT:Z:UU
7.866672e-21	0	CP026474.1	15625	1	31M	*	0	0	GGGGCCAGATGGTAAGCCCTCCCGTATCGTA	IIIIIIIIIIIIIIIIIIIIIIIIIIIIIII	AS:i:0	XS:i:0	XN:i:0	XM:i:0	XO:i:0	XG:i:0	NM:i:0	MD:Z:31	YT:Z:UU
7.922512e-21	16	CP026474.1	15553	1	31M	*	0	0	TCCGGCTGGCTGGTTTATTGCTGATAAATCT	IIIIIIIIIIIIIIIIIIIIIIIIIIIIIII	AS:i:0	XS:i:0	XN:i:0	XM:i:0	XO:i:0	XG:i:0	NM:i:0	MD:Z:31	YT:Z:UU
7.947161e-21	16	CP026474.1	15624	1	31M	*	0	0	TGGGGCCAGATGGTAAGCCCTCCCGTATCGT	IIIIIIIIIIIIIIIIIIIIIIIIIIIIIII	AS:i:0	XS:i:0	XN:i:0	XM:i:0	XO:i:0	XG:i:0	NM:i:0	MD:Z:31	YT:Z:UU
7.965331e-21	0	CP026474.1	15463	1	31M	*	0	0	TGGCGAACTACTTACTCTAGCTTCCCGGCAA	IIIIIIIIIIIIIIIIIIIIIIIIIIIIIII	AS:i:0	XS:i:0	XN:i:0	XM:i:0	XO:i:0	XG:i:0	NM:i:0	MD:Z:31	YT:Z:UU
8.092284e-21	0	CP026474.1	15734	1	31M	*	0	0	AAGCATTGGTAACTGTCAGACCAAGTTTACT	IIIIIIIIIIIIIIIIIIIIIIIIIIIIIII	AS:i:0	XS:i:0	XN:i:0	XM:i:0	XO:i:0	XG:i:0	NM:i:0	MD:Z:31	YT:Z:UU
8.137943e-21	0	CP026474.1	15504	1	31M	*	0	0	ACTGGATGGAGGCGGATAAAGTTGCAGGACC	IIIIIIIIIIIIIIIIIIIIIIIIIIIIIII	AS:i:0	XS:i:0	XN:i:0	XM:i:0	XO:i:0	XG:i:0	NM:i:0	MD:Z:31	YT:Z:UU
8.152501e-21	16	CP026474.1	15459	1	31M	*	0	0	TAACTGGCGAACTACTTACTCTAGCTTCCCG	IIIIIIIIIIIIIIIIIIIIIIIIIIIIIII	AS:i:0	XS:i:0	XN:i:0	XM:i:0	XO:i:0	XG:i:0	NM:i:0	MD:Z:31	YT:Z:UU
8.182133e-21	0	CP026474.1	15735	1	31M	*	0	0	AGCATTGGTAACTGTCAGACCAAGTTTACTC	IIIIIIIIIIIIIIIIIIIIIIIIIIIIIII	AS:i:0	XS:i:0	XN:i:0	XM:i:0	XO:i:0	XG:i:0	NM:i:0	MD:Z:31	YT:Z:UU
8.205647e-21	0	CP026474.1	39247	1	31M	*	0	0	ATCGTTGGGAACCGGAGCTGAATGAAGCCAT	IIIIIIIIIIIIIIIIIIIIIIIIIIIIIII	AS:i:0	XS:i:0	XN:i:0	XM:i:0	XO:i:0	XG:i:0	NM:i:0	MD:Z:31	YT:Z:UU
8.272370e-21	0	CP026474.1	15503	1	31M	*	0	0	GACTGGATGGAGGCGGATAAAGTTGCAGGAC	IIIIIIIIIIIIIIIIIIIIIIIIIIIIIII	AS:i:0	XS:i:0	XN:i:0	XM:i:0	XO:i:0	XG:i:0	NM:i:0	MD:Z:31	YT:Z:UU
8.276304e-21	16	CP026474.1	39337	1	31M	*	0	0	TATTAACTGGCGAACTACTTACTCTAGCTTC	IIIIIIIIIIIIIIIIIIIIIIIIIIIIIII	AS:i:0	XS:i:0	XN:i:0	XM:i:0	XO:i:0	XG:i:0	NM:i:0	MD:Z:31	YT:Z:UU
8.314158e-21	0	CP026474.1	39430	1	31M	*	0	0	CCCTTCCGGCTGGCTGGTTTATTGCTGATAA	IIIIIIIIIIIIIIIIIIIIIIIIIIIIIII	AS:i:0	XS:i:0	XN:i:0	XM:i:0	XO:i:0	XG:i:0	NM:i:0	MD:Z:31	YT:Z:UU
8.376252e-21	16	CP026474.1	39339	1	31M	*	0	0	TTAACTGGCGAACTACTTACTCTAGCTTCCC	IIIIIIIIIIIIIIIIIIIIIIIIIIIIIII	AS:i:0	XS:i:0	XN:i:0	XM:i:0	XO:i:0	XG:i:0	NM:i:0	MD:Z:31	YT:Z:UU
8.401461e-21	16	CP026474.1	15551	1	31M	*	0	0	CTTCCGGCTGGCTGGTTTATTGCTGATAAAT	IIIIIIIIIIIIIIIIIIIIIIIIIIIIIII	AS:i:0	XS:i:0	XN:i:0	XM:i:0	XO:i:0	XG:i:0	NM:i:0	MD:Z:31	YT:Z:UU
8.431801e-21	0	CP026474.1	15736	1	31M	*	0	0	GCATTGGTAACTGTCAGACCAAGTTTACTCA	IIIIIIIIIIIIIIIIIIIIIIIIIIIIIII	AS:i:0	XS:i:0	XN:i:0	XM:i:0	XO:i:0	XG:i:0	NM:i:0	MD:Z:31	YT:Z:UU
8.434690e-21	16	CP026474.1	15552	1	31M	*	0	0	TTCCGGCTGGCTGGTTTATTGCTGATAAATC	IIIIIIIIIIIIIIIIIIIIIIIIIIIIIII	AS:i:0	XS:i:0	XN:i:0	XM:i:0	XO:i:0	XG:i:0	NM:i:0	MD:Z:31	YT:Z:UU
8.435597e-21	16	CP026474.1	39248	1	31M	*	0	0	TCGTTGGGAACCGGAGCTGAATGAAGCCATA	IIIIIIIIIIIIIIIIIIIIIIIIIIIIIII	AS:i:0	XS:i:0	XN:i:0	XM:i:0	XO:i:0	XG:i:0	NM:i:0	MD:Z:31	YT:Z:UU
8.570851e-21	16	CP026474.1	15623	1	31M	*	0	0	CTGGGGCCAGATGGTAAGCCCTCCCGTATCG	IIIIIIIIIIIIIIIIIIIIIIIIIIIIIII	AS:i:0	XS:i:0	XN:i:0	XM:i:0	XO:i:0	XG:i:0	NM:i:0	MD:Z:31	YT:Z:UU
8.651350e-21	16	CP026474.1	39245	1	31M	*	0	0	TGATCGTTGGGAACCGGAGCTGAATGAAGCC	IIIIIIIIIIIIIIIIIIIIIIIIIIIIIII	AS:i:0	XS:i:0	XN:i:0	XM:i:0	XO:i:0	XG:i:0	NM:i:0	MD:Z:31	YT:Z:UU
8.683899e-21	16	CP026474.1	15554	1	31M	*	0	0	CCGGCTGGCTGGTTTATTGCTGATAAATCTG	IIIIIIIIIIIIIIIIIIIIIIIIIIIIIII	AS:i:0	XS:i:0	XN:i:0	XM:i:0	XO:i:0	XG:i:0	NM:i:0	MD:Z:31	YT:Z:UU
8.698857e-21	16	CP026474.1	15741	1	31M	*	0	0	GGTAACTGTCAGACCAAGTTTACTCATATAT	IIIIIIIIIIIIIIIIIIIIIIIIIIIIIII	AS:i:0	XS:i:0	XN:i:0	XM:i:0	XO:i:0	XG:i:0	NM:i:0	MD:Z:31	YT:Z:UU
8.745571e-21	0	CP026474.1	39386	1	31M	*	0	0	CTGGATGGAGGCGGATAAAGTTGCAGGACCA	IIIIIIIIIIIIIIIIIIIIIIIIIIIIIII	AS:i:0	XS:i:0	XN:i:0	XM:i:0	XO:i:0	XG:i:0	NM:i:0	MD:Z:31	YT:Z:UU
8.908720e-21	0	CP026474.1	39343	1	31M	*	0	0	CTGGCGAACTACTTACTCTAGCTTCCCGGCA	IIIIIIIIIIIIIIIIIIIIIIIIIIIIIII	AS:i:0	XS:i:0	XN:i:0	XM:i:0	XO:i:0	XG:i:0	NM:i:0	MD:Z:31	YT:Z:UU
8.945872e-21	16	CP026474.1	39618	1	31M	*	0	0	CATTGGTAACTGTCAGACCAAGTTTACTCAT	IIIIIIIIIIIIIIIIIIIIIIIIIIIIIII	AS:i:0	XS:i:0	XN:i:0	XM:i:0	XO:i:0	XG:i:0	NM:i:0	MD:Z:31	YT:Z:UU
9.038654e-21	0	CP026474.1	39246	1	31M	*	0	0	GATCGTTGGGAACCGGAGCTGAATGAAGCCA	IIIIIIIIIIIIIIIIIIIIIIIIIIIIIII	AS:i:0	XS:i:0	XN:i:0	XM:i:0	XO:i:0	XG:i:0	NM:i:0	MD:Z:31	YT:Z:UU
9.043822e-21	16	CP026474.1	39442	1	31M	*	0	0	GCTGGTTTATTGCTGATAAATCTGGAGCCGG	IIIIIIIIIIIIIIIIIIIIIIIIIIIIIII	AS:i:0	XS:i:0	XN:i:0	XM:i:0	XO:i:0	XG:i:0	NM:i:0	MD:Z:31	YT:Z:UU
9.179590e-21	16	CP026474.1	39633	1	31M	*	0	0	GACCAAGTTTACTCATATATACTTTAGATTG	IIIIIIIIIIIIIIIIIIIIIIIIIIIIIII	AS:i:0	XS:i:0	XN:i:0	XM:i:0	XO:i:0	XG:i:0	NM:i:0	MD:Z:31	YT:Z:UU
9.213412e-21	16	CP026474.1	15746	1	31M	*	0	0	CTGTCAGACCAAGTTTACTCATATATACTTT	IIIIIIIIIIIIIIIIIIIIIIIIIIIIIII	AS:i:0	XS:i:0	XN:i:0	XM:i:0	XO:i:0	XG:i:0	NM:i:0	MD:Z:31	YT:Z:UU
9.313583e-21	16	CP026474.1	39621	1	31M	*	0	0	TGGTAACTGTCAGACCAAGTTTACTCATATA	IIIIIIIIIIIIIIIIIIIIIIIIIIIIIII	AS:i:0	XS:i:0	XN:i:0	XM:i:0	XO:i:0	XG:i:0	NM:i:0	MD:Z:31	YT:Z:UU
9.335813e-21	0	CP026474.1	15742	1	31M	*	0	0	GTAACTGTCAGACCAAGTTTACTCATATATA	IIIIIIIIIIIIIIIIIIIIIIIIIIIIIII	AS:i:0	XS:i:0	XN:i:0	XM:i:0	XO:i:0	XG:i:0	NM:i:0	MD:Z:31	YT:Z:UU
9.339511e-21	16	CP026474.1	39620	1	31M	*	0	0	TTGGTAACTGTCAGACCAAGTTTACTCATAT	IIIIIIIIIIIIIIIIIIIIIIIIIIIIIII	AS:i:0	XS:i:0	XN:i:0	XM:i:0	XO:i:0	XG:i:0	NM:i:0	MD:Z:31	YT:Z:UU
9.481761e-21	16	CP026474.1	15536	1	31M	*	0	0	CTTCTGCGCTCGGCCCTTCCGGCTGGCTGGT	IIIIIIIIIIIIIIIIIIIIIIIIIIIIIII	AS:i:0	XS:i:0	XN:i:0	XM:i:0	XO:i:0	XG:i:0	NM:i:0	MD:Z:31	YT:Z:UU
9.495962e-21	0	CP026474.1	15556	1	31M	*	0	0	GGCTGGCTGGTTTATTGCTGATAAATCTGGA	IIIIIIIIIIIIIIIIIIIIIIIIIIIIIII	AS:i:0	XS:i:0	XN:i:0	XM:i:0	XO:i:0	XG:i:0	NM:i:0	MD:Z:31	YT:Z:UU
9.510649e-21	0	CP026474.1	39341	1	31M	*	0	0	AACTGGCGAACTACTTACTCTAGCTTCCCGG	IIIIIIIIIIIIIIIIIIIIIIIIIIIIIII	AS:i:0	XS:i:0	XN:i:0	XM:i:0	XO:i:0	XG:i:0	NM:i:0	MD:Z:31	YT:Z:UU
9.538880e-21	16	CP026474.1	39626	1	31M	*	0	0	ACTGTCAGACCAAGTTTACTCATATATACTT	IIIIIIIIIIIIIIIIIIIIIIIIIIIIIII	AS:i:0	XS:i:0	XN:i:0	XM:i:0	XO:i:0	XG:i:0	NM:i:0	MD:Z:31	YT:Z:UU
9.550612e-21	16	CP026474.1	39436	1	31M	*	0	0	CGGCTGGCTGGTTTATTGCTGATAAATCTGG	IIIIIIIIIIIIIIIIIIIIIIIIIIIIIII	AS:i:0	XS:i:0	XN:i:0	XM:i:0	XO:i:0	XG:i:0	NM:i:0	MD:Z:31	YT:Z:UU
9.554932e-21	16	CP026474.1	39438	1	31M	*	0	0	GCTGGCTGGTTTATTGCTGATAAATCTGGAG	IIIIIIIIIIIIIIIIIIIIIIIIIIIIIII	AS:i:0	XS:i:0	XN:i:0	XM:i:0	XO:i:0	XG:i:0	NM:i:0	MD:Z:31	YT:Z:UU
9.619693e-21	0	CP026474.1	39429	1	31M	*	0	0	GCCCTTCCGGCTGGCTGGTTTATTGCTGATA	IIIIIIIIIIIIIIIIIIIIIIIIIIIIIII	AS:i:0	XS:i:0	XN:i:0	XM:i:0	XO:i:0	XG:i:0	NM:i:0	MD:Z:31	YT:Z:UU
9.625333e-21	16	CP026474.1	39423	1	31M	*	0	0	CGCTCGGCCCTTCCGGCTGGCTGGTTTATTG	IIIIIIIIIIIIIIIIIIIIIIIIIIIIIII	AS:i:0	XS:i:0	XN:i:0	XM:i:0	XO:i:0	XG:i:0	NM:i:0	MD:Z:31	YT:Z:UU
9.675447e-21	0	CP026474.1	39249	1	31M	*	0	0	CGTTGGGAACCGGAGCTGAATGAAGCCATAC	IIIIIIIIIIIIIIIIIIIIIIIIIIIIIII	AS:i:0	XS:i:0	XN:i:0	XM:i:0	XO:i:0	XG:i:0	NM:i:0	MD:Z:31	YT:Z:UU
9.715465e-21	0	CP026474.1	39439	1	31M	*	0	0	CTGGCTGGTTTATTGCTGATAAATCTGGAGC	IIIIIIIIIIIIIIIIIIIIIIIIIIIIIII	AS:i:0	XS:i:0	XN:i:0	XM:i:0	XO:i:0	XG:i:0	NM:i:0	MD:Z:31	YT:Z:UU
9.768935e-21	0	CP026474.1	15622	1	31M	*	0	0	ACTGGGGCCAGATGGTAAGCCCTCCCGTATC	IIIIIIIIIIIIIIIIIIIIIIIIIIIIIII	AS:i:0	XS:i:0	XN:i:0	XM:i:0	XO:i:0	XG:i:0	NM:i:0	MD:Z:31	YT:Z:UU
9.783911e-21	16	CP026474.1	39624	1	31M	*	0	0	TAACTGTCAGACCAAGTTTACTCATATATAC	IIIIIIIIIIIIIIIIIIIIIIIIIIIIIII	AS:i:0	XS:i:0	XN:i:0	XM:i:0	XO:i:0	XG:i:0	NM:i:0	MD:Z:31	YT:Z:UU
9.827479e-21	16	CP026474.1	15621	1	31M	*	0	0	CACTGGGGCCAGATGGTAAGCCCTCCCGTAT	IIIIIIIIIIIIIIIIIIIIIIIIIIIIIII	AS:i:0	XS:i:0	XN:i:0	XM:i:0	XO:i:0	XG:i:0	NM:i:0	MD:Z:31	YT:Z:UU
9.833374e-21	0	CP026474.1	15461	1	31M	*	0	0	ACTGGCGAACTACTTACTCTAGCTTCCCGGC	IIIIIIIIIIIIIIIIIIIIIIIIIIIIIII	AS:i:0	XS:i:0	XN:i:0	XM:i:0	XO:i:0	XG:i:0	NM:i:0	MD:Z:31	YT:Z:UU
9.843463e-21	16	CP026474.1	15751	1	31M	*	0	0	AGACCAAGTTTACTCATATATACTTTAGATT	IIIIIIIIIIIIIIIIIIIIIIIIIIIIIII	AS:i:0	XS:i:0	XN:i:0	XM:i:0	XO:i:0	XG:i:0	NM:i:0	MD:Z:31	YT:Z:UU
9.867826e-21	0	CP026474.1	39619	1	31M	*	0	0	ATTGGTAACTGTCAGACCAAGTTTACTCATA	IIIIIIIIIIIIIIIIIIIIIIIIIIIIIII	AS:i:0	XS:i:0	XN:i:0	XM:i:0	XO:i:0	XG:i:0	NM:i:0	MD:Z:31	YT:Z:UU
9.899243e-21	16	CP026474.1	39628	1	31M	*	0	0	TGTCAGACCAAGTTTACTCATATATACTTTA	IIIIIIIIIIIIIIIIIIIIIIIIIIIIIII	AS:i:0	XS:i:0	XN:i:0	XM:i:0	XO:i:0	XG:i:0	NM:i:0	MD:Z:31	YT:Z:UU
9.915580e-21	16	CP026474.1	39661	1	31M	*	0	0	TTGATTTAAAACTTCATTTTTAATTTAAAAG	IIIIIIIIIIIIIIIIIIIIIIIIIIIIIII	AS:i:0	XS:i:0	XN:i:0	XM:i:0	XO:i:0	XG:i:0	NM:i:0	MD:Z:31	YT:Z:UU
9.953926e-21	16	CP026474.1	39419	1	31M	*	0	0	TCTGCGCTCGGCCCTTCCGGCTGGCTGGTTT	IIIIIIIIIIIIIIIIIIIIIIIIIIIIIII	AS:i:0	XS:i:0	XN:i:0	XM:i:0	XO:i:0	XG:i:0	NM:i:0	MD:Z:31	YT:Z:UU
9.976081e-21	16	CP026474.1	15559	1	31M	*	0	0	TGGCTGGTTTATTGCTGATAAATCTGGAGCC	IIIIIIIIIIIIIIIIIIIIIIIIIIIIIII	AS:i:0	XS:i:0	XN:i:0	XM:i:0	XO:i:0	XG:i:0	NM:i:0	MD:Z:31	YT:Z:UU
9.992436e-21	16	CP026474.1	15756	1	31M	*	0	0	AAGTTTACTCATATATACTTTAGATTGATTT	IIIIIIIIIIIIIIIIIIIIIIIIIIIIIII	AS:i:0	XS:i:0	XN:i:0	XM:i:0	XO:i:0	XG:i:0	NM:i:0	MD:Z:31	YT:Z:UU
1.000788e-20	0	CP026474.1	15749	1	31M	*	0	0	TCAGACCAAGTTTACTCATATATACTTTAGA	IIIIIIIIIIIIIIIIIIIIIIIIIIIIIII	AS:i:0	XS:i:0	XN:i:0	XM:i:0	XO:i:0	XG:i:0	NM:i:0	MD:Z:31	YT:Z:UU
1.003717e-20	16	CP026474.1	15547	1	31M	*	0	0	GGCCCTTCCGGCTGGCTGGTTTATTGCTGAT	IIIIIIIIIIIIIIIIIIIIIIIIIIIIIII	AS:i:0	XS:i:0	XN:i:0	XM:i:0	XO:i:0	XG:i:0	NM:i:0	MD:Z:31	YT:Z:UU
1.009624e-20	16	CP026474.1	39441	1	31M	*	0	0	GGCTGGTTTATTGCTGATAAATCTGGAGCCG	IIIIIIIIIIIIIIIIIIIIIIIIIIIIIII	AS:i:0	XS:i:0	XN:i:0	XM:i:0	XO:i:0	XG:i:0	NM:i:0	MD:Z:31	YT:Z:UU
1.012868e-20	16	CP026474.1	15750	1	31M	*	0	0	CAGACCAAGTTTACTCATATATACTTTAGAT	IIIIIIIIIIIIIIIIIIIIIIIIIIIIIII	AS:i:0	XS:i:0	XN:i:0	XM:i:0	XO:i:0	XG:i:0	NM:i:0	MD:Z:31	YT:Z:UU
1.014550e-20	16	CP026474.1	15763	1	31M	*	0	0	CTCATATATACTTTAGATTGATTTAAAACTT	IIIIIIIIIIIIIIIIIIIIIIIIIIIIIII	AS:i:0	XS:i:0	XN:i:0	XM:i:0	XO:i:0	XG:i:0	NM:i:0	MD:Z:31	YT:Z:UU
1.023179e-20	16	CP026474.1	39424	1	31M	*	0	0	GCTCGGCCCTTCCGGCTGGCTGGTTTATTGC	IIIIIIIIIIIIIIIIIIIIIIIIIIIIIII	AS:i:0	XS:i:0	XN:i:0	XM:i:0	XO:i:0	XG:i:0	NM:i:0	MD:Z:31	YT:Z:UU
1.025353e-20	0	CP026474.1	39638	1	31M	*	0	0	AGTTTACTCATATATACTTTAGATTGATTTA	IIIIIIIIIIIIIIIIIIIIIIIIIIIIIII	AS:i:0	XS:i:0	XN:i:0	XM:i:0	XO:i:0	XG:i:0	NM:i:0	MD:Z:31	YT:Z:UU
1.035486e-20	0	CP026474.1	15766	1	31M	*	0	0	ATATATACTTTAGATTGATTTAAAACTTCAT	IIIIIIIIIIIIIIIIIIIIIIIIIIIIIII	AS:i:0	XS:i:0	XN:i:0	XM:i:0	XO:i:0	XG:i:0	NM:i:0	MD:Z:31	YT:Z:UU
1.037268e-20	16	CP026474.1	15748	1	31M	*	0	0	GTCAGACCAAGTTTACTCATATATACTTTAG	IIIIIIIIIIIIIIIIIIIIIIIIIIIIIII	AS:i:0	XS:i:0	XN:i:0	XM:i:0	XO:i:0	XG:i:0	NM:i:0	MD:Z:31	YT:Z:UU
1.042056e-20	16	CP026474.1	39387	1	31M	*	0	0	TGGATGGAGGCGGATAAAGTTGCAGGACCAC	IIIIIIIIIIIIIIIIIIIIIIIIIIIIIII	AS:i:0	XS:i:0	XN:i:0	XM:i:0	XO:i:0	XG:i:0	NM:i:0	MD:Z:31	YT:Z:UU
1.046937e-20	16	CP026474.1	15754	1	31M	*	0	0	CCAAGTTTACTCATATATACTTTAGATTGAT	IIIIIIIIIIIIIIIIIIIIIIIIIIIIIII	AS:i:0	XS:i:0	XN:i:0	XM:i:0	XO:i:0	XG:i:0	NM:i:0	MD:Z:31	YT:Z:UU
1.047030e-20	0	CP026474.1	15758	1	31M	*	0	0	GTTTACTCATATATACTTTAGATTGATTTAA	IIIIIIIIIIIIIIIIIIIIIIIIIIIIIII	AS:i:0	XS:i:0	XN:i:0	XM:i:0	XO:i:0	XG:i:0	NM:i:0	MD:Z:31	YT:Z:UU
1.054573e-20	16	CP026474.1	15540	1	31M	*	0	0	TGCGCTCGGCCCTTCCGGCTGGCTGGTTTAT	IIIIIIIIIIIIIIIIIIIIIIIIIIIIIII	AS:i:0	XS:i:0	XN:i:0	XM:i:0	XO:i:0	XG:i:0	NM:i:0	MD:Z:31	YT:Z:UU
1.055803e-20	0	CP026474.1	15762	1	31M	*	0	0	ACTCATATATACTTTAGATTGATTTAAAACT	IIIIIIIIIIIIIIIIIIIIIIIIIIIIIII	AS:i:0	XS:i:0	XN:i:0	XM:i:0	XO:i:0	XG:i:0	NM:i:0	MD:Z:31	YT:Z:UU
1.056726e-20	0	CP026474.1	39625	1	31M	*	0	0	AACTGTCAGACCAAGTTTACTCATATATACT	IIIIIIIIIIIIIIIIIIIIIIIIIIIIIII	AS:i:0	XS:i:0	XN:i:0	XM:i:0	XO:i:0	XG:i:0	NM:i:0	MD:Z:31	YT:Z:UU
1.057340e-20	0	CP026474.1	15539	1	31M	*	0	0	CTGCGCTCGGCCCTTCCGGCTGGCTGGTTTA	IIIIIIIIIIIIIIIIIIIIIIIIIIIIIII	AS:i:0	XS:i:0	XN:i:0	XM:i:0	XO:i:0	XG:i:0	NM:i:0	MD:Z:31	YT:Z:UU
1.059398e-20	16	CP026474.1	15755	1	31M	*	0	0	CAAGTTTACTCATATATACTTTAGATTGATT	IIIIIIIIIIIIIIIIIIIIIIIIIIIIIII	AS:i:0	XS:i:0	XN:i:0	XM:i:0	XO:i:0	XG:i:0	NM:i:0	MD:Z:31	YT:Z:UU
1.063312e-20	16	CP026474.1	15764	1	31M	*	0	0	TCATATATACTTTAGATTGATTTAAAACTTC	IIIIIIIIIIIIIIIIIIIIIIIIIIIIIII	AS:i:0	XS:i:0	XN:i:0	XM:i:0	XO:i:0	XG:i:0	NM:i:0	MD:Z:31	YT:Z:UU
1.064235e-20	0	CP026474.1	15753	1	31M	*	0	0	ACCAAGTTTACTCATATATACTTTAGATTGA	IIIIIIIIIIIIIIIIIIIIIIIIIIIIIII	AS:i:0	XS:i:0	XN:i:0	XM:i:0	XO:i:0	XG:i:0	NM:i:0	MD:Z:31	YT:Z:UU
1.083365e-20	16	CP026474.1	15537	1	31M	*	0	0	TTCTGCGCTCGGCCCTTCCGGCTGGCTGGTT	IIIIIIIIIIIIIIIIIIIIIIIIIIIIIII	AS:i:0	XS:i:0	XN:i:0	XM:i:0	XO:i:0	XG:i:0	NM:i:0	MD:Z:31	YT:Z:UU
1.090544e-20	16	CP026474.1	39243	1	31M	*	0	0	CTTGATCGTTGGGAACCGGAGCTGAATGAAG	IIIIIIIIIIIIIIIIIIIIIIIIIIIIIII	AS:i:0	XS:i:0	XN:i:0	XM:i:0	XO:i:0	XG:i:0	NM:i:0	MD:Z:31	YT:Z:UU
1.101388e-20	0	CP026474.1	39659	1	31M	*	0	0	GATTGATTTAAAACTTCATTTTTAATTTAAA	IIIIIIIIIIIIIIIIIIIIIIIIIIIIIII	AS:i:0	XS:i:0	XN:i:0	XM:i:0	XO:i:0	XG:i:0	NM:i:0	MD:Z:31	YT:Z:UU
1.103264e-20	0	CP026474.1	39646	1	31M	*	0	0	CATATATACTTTAGATTGATTTAAAACTTCA	IIIIIIIIIIIIIIIIIIIIIIIIIIIIIII	AS:i:0	XS:i:0	XN:i:0	XM:i:0	XO:i:0	XG:i:0	NM:i:0	MD:Z:31	YT:Z:UU
1.109160e-20	0	CP026474.1	15546	1	31M	*	0	0	CGGCCCTTCCGGCTGGCTGGTTTATTGCTGA	IIIIIIIIIIIIIIIIIIIIIIIIIIIIIII	AS:i:0	XS:i:0	XN:i:0	XM:i:0	XO:i:0	XG:i:0	NM:i:0	MD:Z:31	YT:Z:UU
1.116033e-20	0	CP026474.1	15779	1	31M	*	0	0	ATTGATTTAAAACTTCATTTTTAATTTAAAA	IIIIIIIIIIIIIIIIIIIIIIIIIIIIIII	AS:i:0	XS:i:0	XN:i:0	XM:i:0	XO:i:0	XG:i:0	NM:i:0	MD:Z:31	YT:Z:UU
1.121459e-20	16	CP026474.1	15541	1	31M	*	0	0	GCGCTCGGCCCTTCCGGCTGGCTGGTTTATT	IIIIIIIIIIIIIIIIIIIIIIIIIIIIIII	AS:i:0	XS:i:0	XN:i:0	XM:i:0	XO:i:0	XG:i:0	NM:i:0	MD:Z:31	YT:Z:UU
1.122212e-20	16	CP026474.1	15767	1	31M	*	0	0	TATATACTTTAGATTGATTTAAAACTTCATT	IIIIIIIIIIIIIIIIIIIIIIIIIIIIIII	AS:i:0	XS:i:0	XN:i:0	XM:i:0	XO:i:0	XG:i:0	NM:i:0	MD:Z:31	YT:Z:UU
1.122823e-20	16	CP026474.1	39426	1	31M	*	0	0	TCGGCCCTTCCGGCTGGCTGGTTTATTGCTG	IIIIIIIIIIIIIIIIIIIIIIIIIIIIIII	AS:i:0	XS:i:0	XN:i:0	XM:i:0	XO:i:0	XG:i:0	NM:i:0	MD:Z:31	YT:Z:UU
1.125260e-20	0	CP026474.1	15620	1	31M	*	0	0	GCACTGGGGCCAGATGGTAAGCCCTCCCGTA	IIIIIIIIIIIIIIIIIIIIIIIIIIIIIII	AS:i:0	XS:i:0	XN:i:0	XM:i:0	XO:i:0	XG:i:0	NM:i:0	MD:Z:31	YT:Z:UU
1.133886e-20	16	CP026474.1	15533	1	31M	*	0	0	CCACTTCTGCGCTCGGCCCTTCCGGCTGGCT	IIIIIIIIIIIIIIIIIIIIIIIIIIIIIII	AS:i:0	XS:i:0	XN:i:0	XM:i:0	XO:i:0	XG:i:0	NM:i:0	MD:Z:31	YT:Z:UU
1.136356e-20	16	CP026474.1	15544	1	31M	*	0	0	CTCGGCCCTTCCGGCTGGCTGGTTTATTGCT	IIIIIIIIIIIIIIIIIIIIIIIIIIIIIII	AS:i:0	XS:i:0	XN:i:0	XM:i:0	XO:i:0	XG:i:0	NM:i:0	MD:Z:31	YT:Z:UU
1.137699e-20	0	CP026474.1	15361	1	31M	*	0	0	CCTTGATCGTTGGGAACCGGAGCTGAATGAA	IIIIIIIIIIIIIIIIIIIIIIIIIIIIIII	AS:i:0	XS:i:0	XN:i:0	XM:i:0	XO:i:0	XG:i:0	NM:i:0	MD:Z:31	YT:Z:UU
1.144986e-20	16	CP026474.1	15562	1	31M	*	0	0	CTGGTTTATTGCTGATAAATCTGGAGCCGGT	IIIIIIIIIIIIIIIIIIIIIIIIIIIIIII	AS:i:0	XS:i:0	XN:i:0	XM:i:0	XO:i:0	XG:i:0	NM:i:0	MD:Z:31	YT:Z:UU
1.146668e-20	0	CP026474.1	39413	1	31M	*	0	0	ACCACTTCTGCGCTCGGCCCTTCCGGCTGGC	IIIIIIIIIIIIIIIIIIIIIIIIIIIIIII	AS:i:0	XS:i:0	XN:i:0	XM:i:0	XO:i:0	XG:i:0	NM:i:0	MD:Z:31	YT:Z:UU
1.152689e-20	16	CP026474.1	39410	1	31M	*	0	0	AGGACCACTTCTGCGCTCGGCCCTTCCGGCT	IIIIIIIIIIIIIIIIIIIIIIIIIIIIIII	AS:i:0	XS:i:0	XN:i:0	XM:i:0	XO:i:0	XG:i:0	NM:i:0	MD:Z:31	YT:Z:UU
1.152842e-20	16	CP026474.1	39683	1	31M	*	0	0	ATTTAAAAGGATCTAGGTGAAGATCCTTTTT	IIIIIIIIIIIIIIIIIIIIIIIIIIIIIII	AS:i:0	XS:i:0	XN:i:0	XM:i:0	XO:i:0	XG:i:0	NM:i:0	MD:Z:31	YT:Z:UU
1.159947e-20	0	CP026474.1	15777	1	31M	*	0	0	AGATTGATTTAAAACTTCATTTTTAATTTAA	IIIIIIIIIIIIIIIIIIIIIIIIIIIIIII	AS:i:0	XS:i:0	XN:i:0	XM:i:0	XO:i:0	XG:i:0	NM:i:0	MD:Z:31	YT:Z:UU
1.166880e-20	16	CP026474.1	39388	1	31M	*	0	0	GGATGGAGGCGGATAAAGTTGCAGGACCACT	IIIIIIIIIIIIIIIIIIIIIIIIIIIIIII	AS:i:0	XS:i:0	XN:i:0	XM:i:0	XO:i:0	XG:i:0	NM:i:0	MD:Z:31	YT:Z:UU
1.187772e-20	0	CP026474.1	39499	1	31M	*	0	0	CAGCACTGGGGCCAGATGGTAAGCCCTCCCG	IIIIIIIIIIIIIIIIIIIIIIIIIIIIIII	AS:i:0	XS:i:0	XN:i:0	XM:i:0	XO:i:0	XG:i:0	NM:i:0	MD:Z:31	YT:Z:UU
1.191094e-20	0	CP026474.1	15782	1	31M	*	0	0	GATTTAAAACTTCATTTTTAATTTAAAAGGA	IIIIIIIIIIIIIIIIIIIIIIIIIIIIIII	AS:i:0	XS:i:0	XN:i:0	XM:i:0	XO:i:0	XG:i:0	NM:i:0	MD:Z:31	YT:Z:UU
1.194007e-20	16	CP026474.1	39673	1	31M	*	0	0	TTCATTTTTAATTTAAAAGGATCTAGGTGAA	IIIIIIIIIIIIIIIIIIIIIIIIIIIIIII	AS:i:0	XS:i:0	XN:i:0	XM:i:0	XO:i:0	XG:i:0	NM:i:0	MD:Z:31	YT:Z:UU
1.213456e-20	0	CP026474.1	15760	1	31M	*	0	0	TTACTCATATATACTTTAGATTGATTTAAAA	IIIIIIIIIIIIIIIIIIIIIIIIIIIIIII	AS:i:0	XS:i:0	XN:i:0	XM:i:0	XO:i:0	XG:i:0	NM:i:0	MD:Z:31	YT:Z:UU
1.213557e-20	16	CP026474.1	39662	1	31M	*	0	0	TGATTTAAAACTTCATTTTTAATTTAAAAGG	IIIIIIIIIIIIIIIIIIIIIIIIIIIIIII	AS:i:0	XS:i:0	XN:i:0	XM:i:0	XO:i:0	XG:i:0	NM:i:0	MD:Z:31	YT:Z:UU
1.214521e-20	16	CP026474.1	15768	1	31M	*	0	0	ATATACTTTAGATTGATTTAAAACTTCATTT	IIIIIIIIIIIIIIIIIIIIIIIIIIIIIII	AS:i:0	XS:i:0	XN:i:0	XM:i:0	XO:i:0	XG:i:0	NM:i:0	MD:Z:31	YT:Z:UU
1.215125e-20	16	CP026474.1	39411	1	31M	*	0	0	GGACCACTTCTGCGCTCGGCCCTTCCGGCTG	IIIIIIIIIIIIIIIIIIIIIIIIIIIIIII	AS:i:0	XS:i:0	XN:i:0	XM:i:0	XO:i:0	XG:i:0	NM:i:0	MD:Z:31	YT:Z:UU
1.219450e-20	16	CP026474.1	15531	1	31M	*	0	0	GACCACTTCTGCGCTCGGCCCTTCCGGCTGG	IIIIIIIIIIIIIIIIIIIIIIIIIIIIIII	AS:i:0	XS:i:0	XN:i:0	XM:i:0	XO:i:0	XG:i:0	NM:i:0	MD:Z:31	YT:Z:UU
1.221990e-20	16	CP026474.1	15759	1	31M	*	0	0	TTTACTCATATATACTTTAGATTGATTTAAA	IIIIIIIIIIIIIIIIIIIIIIIIIIIIIII	AS:i:0	XS:i:0	XN:i:0	XM:i:0	XO:i:0	XG:i:0	NM:i:0	MD:Z:31	YT:Z:UU
1.224145e-20	16	CP026474.1	39444	1	31M	*	0	0	TGGTTTATTGCTGATAAATCTGGAGCCGGTG	IIIIIIIIIIIIIIIIIIIIIIIIIIIIIII	AS:i:0	XS:i:0	XN:i:0	XM:i:0	XO:i:0	XG:i:0	NM:i:0	MD:Z:31	YT:Z:UU
1.225196e-20	0	CP026474.1	15535	1	31M	*	0	0	ACTTCTGCGCTCGGCCCTTCCGGCTGGCTGG	IIIIIIIIIIIIIIIIIIIIIIIIIIIIIII	AS:i:0	XS:i:0	XN:i:0	XM:i:0	XO:i:0	XG:i:0	NM:i:0	MD:Z:31	YT:Z:UU
1.230387e-20	16	CP026474.1	39642	1	31M	*	0	0	TACTCATATATACTTTAGATTGATTTAAAAC	IIIIIIIIIIIIIIIIIIIIIIIIIIIIIII	AS:i:0	XS:i:0	XN:i:0	XM:i:0	XO:i:0	XG:i:0	NM:i:0	MD:Z:31	YT:Z:UU
1.232762e-20	16	CP026474.1	39500	1	31M	*	0	0	AGCACTGGGGCCAGATGGTAAGCCCTCCCGT	IIIIIIIIIIIIIIIIIIIIIIIIIIIIIII	AS:i:0	XS:i:0	XN:i:0	XM:i:0	XO:i:0	XG:i:0	NM:i:0	MD:Z:31	YT:Z:UU
1.242482e-20	16	CP026474.1	15793	1	31M	*	0	0	TCATTTTTAATTTAAAAGGATCTAGGTGAAG	IIIIIIIIIIIIIIIIIIIIIIIIIIIIIII	AS:i:0	XS:i:0	XN:i:0	XM:i:0	XO:i:0	XG:i:0	NM:i:0	MD:Z:31	YT:Z:UU
1.244707e-20	16	CP026474.1	39495	1	31M	*	0	0	ATTGCAGCACTGGGGCCAGATGGTAAGCCCT	IIIIIIIIIIIIIIIIIIIIIIIIIIIIIII	AS:i:0	XS:i:0	XN:i:0	XM:i:0	XO:i:0	XG:i:0	NM:i:0	MD:Z:31	YT:Z:UU
1.245087e-20	0	CP026474.1	15794	1	31M	*	0	0	CATTTTTAATTTAAAAGGATCTAGGTGAAGA	IIIIIIIIIIIIIIIIIIIIIIIIIIIIIII	AS:i:0	XS:i:0	XN:i:0	XM:i:0	XO:i:0	XG:i:0	NM:i:0	MD:Z:31	YT:Z:UU
1.250289e-20	16	CP026474.1	39496	1	31M	*	0	0	TTGCAGCACTGGGGCCAGATGGTAAGCCCTC	IIIIIIIIIIIIIIIIIIIIIIIIIIIIIII	AS:i:0	XS:i:0	XN:i:0	XM:i:0	XO:i:0	XG:i:0	NM:i:0	MD:Z:31	YT:Z:UU
1.252416e-20	16	CP026474.1	39446	1	31M	*	0	0	GTTTATTGCTGATAAATCTGGAGCCGGTGAG	IIIIIIIIIIIIIIIIIIIIIIIIIIIIIII	AS:i:0	XS:i:0	XN:i:0	XM:i:0	XO:i:0	XG:i:0	NM:i:0	MD:Z:31	YT:Z:UU
1.255507e-20	16	CP026474.1	39389	1	31M	*	0	0	GATGGAGGCGGATAAAGTTGCAGGACCACTT	IIIIIIIIIIIIIIIIIIIIIIIIIIIIIII	AS:i:0	XS:i:0	XN:i:0	XM:i:0	XO:i:0	XG:i:0	NM:i:0	MD:Z:31	YT:Z:UU
1.278462e-20	16	CP026474.1	39240	1	31M	*	0	0	CGCCTTGATCGTTGGGAACCGGAGCTGAATG	IIIIIIIIIIIIIIIIIIIIIIIIIIIIIII	AS:i:0	XS:i:0	XN:i:0	XM:i:0	XO:i:0	XG:i:0	NM:i:0	MD:Z:31	YT:Z:UU
1.284999e-20	16	CP026474.1	15796	1	31M	*	0	0	TTTTTAATTTAAAAGGATCTAGGTGAAGATC	IIIIIIIIIIIIIIIIIIIIIIIIIIIIIII	AS:i:0	XS:i:0	XN:i:0	XM:i:0	XO:i:0	XG:i:0	NM:i:0	MD:Z:31	YT:Z:UU
1.287679e-20	0	CP026474.1	39415	1	31M	*	0	0	CACTTCTGCGCTCGGCCCTTCCGGCTGGCTG	IIIIIIIIIIIIIIIIIIIIIIIIIIIIIII	AS:i:0	XS:i:0	XN:i:0	XM:i:0	XO:i:0	XG:i:0	NM:i:0	MD:Z:31	YT:Z:UU
1.293182e-20	16	CP026474.1	39408	1	31M	*	0	0	GCAGGACCACTTCTGCGCTCGGCCCTTCCGG	IIIIIIIIIIIIIIIIIIIIIIIIIIIIIII	AS:i:0	XS:i:0	XN:i:0	XM:i:0	XO:i:0	XG:i:0	NM:i:0	MD:Z:31	YT:Z:UU
1.294718e-20	16	CP026474.1	15612	1	31M	*	0	0	TCATTGCAGCACTGGGGCCAGATGGTAAGCC	IIIIIIIIIIIIIIIIIIIIIIIIIIIIIII	AS:i:0	XS:i:0	XN:i:0	XM:i:0	XO:i:0	XG:i:0	NM:i:0	MD:Z:31	YT:Z:UU
1.299150e-20	16	CP026474.1	15797	1	31M	*	0	0	TTTTAATTTAAAAGGATCTAGGTGAAGATCC	IIIIIIIIIIIIIIIIIIIIIIIIIIIIIII	AS:i:0	XS:i:0	XN:i:0	XM:i:0	XO:i:0	XG:i:0	NM:i:0	MD:Z:31	YT:Z:UU
1.302368e-20	0	CP026474.1	39672	1	31M	*	0	0	CTTCATTTTTAATTTAAAAGGATCTAGGTGA	IIIIIIIIIIIIIIIIIIIIIIIIIIIIIII	AS:i:0	XS:i:0	XN:i:0	XM:i:0	XO:i:0	XG:i:0	NM:i:0	MD:Z:31	YT:Z:UU
1.308350e-20	0	CP026474.1	39445	1	31M	*	0	0	GGTTTATTGCTGATAAATCTGGAGCCGGTGA	IIIIIIIIIIIIIIIIIIIIIIIIIIIIIII	AS:i:0	XS:i:0	XN:i:0	XM:i:0	XO:i:0	XG:i:0	NM:i:0	MD:Z:31	YT:Z:UU
1.313326e-20	16	CP026474.1	15784	1	31M	*	0	0	TTTAAAACTTCATTTTTAATTTAAAAGGATC	IIIIIIIIIIIIIIIIIIIIIIIIIIIIIII	AS:i:0	XS:i:0	XN:i:0	XM:i:0	XO:i:0	XG:i:0	NM:i:0	MD:Z:31	YT:Z:UU
1.315798e-20	16	CP026474.1	39664	1	31M	*	0	0	ATTTAAAACTTCATTTTTAATTTAAAAGGAT	IIIIIIIIIIIIIIIIIIIIIIIIIIIIIII	AS:i:0	XS:i:0	XN:i:0	XM:i:0	XO:i:0	XG:i:0	NM:i:0	MD:Z:31	YT:Z:UU
1.317861e-20	16	CP026474.1	15526	1	31M	*	0	0	TGCAGGACCACTTCTGCGCTCGGCCCTTCCG	IIIIIIIIIIIIIIIIIIIIIIIIIIIIIII	AS:i:0	XS:i:0	XN:i:0	XM:i:0	XO:i:0	XG:i:0	NM:i:0	MD:Z:31	YT:Z:UU
1.321585e-20	0	CP026474.1	39409	1	31M	*	0	0	CAGGACCACTTCTGCGCTCGGCCCTTCCGGC	IIIIIIIIIIIIIIIIIIIIIIIIIIIIIII	AS:i:0	XS:i:0	XN:i:0	XM:i:0	XO:i:0	XG:i:0	NM:i:0	MD:Z:31	YT:Z:UU
1.325394e-20	16	CP026474.1	15616	1	31M	*	0	0	TGCAGCACTGGGGCCAGATGGTAAGCCCTCC	IIIIIIIIIIIIIIIIIIIIIIIIIIIIIII	AS:i:0	XS:i:0	XN:i:0	XM:i:0	XO:i:0	XG:i:0	NM:i:0	MD:Z:31	YT:Z:UU
1.329306e-20	0	CP026474.1	15360	1	31M	*	0	0	GCCTTGATCGTTGGGAACCGGAGCTGAATGA	IIIIIIIIIIIIIIIIIIIIIIIIIIIIIII	AS:i:0	XS:i:0	XN:i:0	XM:i:0	XO:i:0	XG:i:0	NM:i:0	MD:Z:31	YT:Z:UU
1.336216e-20	16	CP026474.1	15803	1	31M	*	0	0	TTTAAAAGGATCTAGGTGAAGATCCTTTTTG	IIIIIIIIIIIIIIIIIIIIIIIIIIIIIII	AS:i:0	XS:i:0	XN:i:0	XM:i:0	XO:i:0	XG:i:0	NM:i:0	MD:Z:31	YT:Z:UU
1.339864e-20	16	CP026474.1	15829	1	31M	*	0	0	TTTTGATAATCTCATGACCAAAATCCCTTAA	IIIIIIIIIIIIIIIIIIIIIIIIIIIIIII	AS:i:0	XS:i:0	XN:i:0	XM:i:0	XO:i:0	XG:i:0	NM:i:0	MD:Z:31	YT:Z:UU
1.340243e-20	0	CP026474.1	15617	1	31M	*	0	0	GCAGCACTGGGGCCAGATGGTAAGCCCTCCC	IIIIIIIIIIIIIIIIIIIIIIIIIIIIIII	AS:i:0	XS:i:0	XN:i:0	XM:i:0	XO:i:0	XG:i:0	NM:i:0	MD:Z:31	YT:Z:UU
1.350262e-20	16	CP026474.1	39657	1	31M	*	0	0	TAGATTGATTTAAAACTTCATTTTTAATTTA	IIIIIIIIIIIIIIIIIIIIIIIIIIIIIII	AS:i:0	XS:i:0	XN:i:0	XM:i:0	XO:i:0	XG:i:0	NM:i:0	MD:Z:31	YT:Z:UU
1.391631e-20	16	CP026474.1	15566	1	31M	*	0	0	TTTATTGCTGATAAATCTGGAGCCGGTGAGC	IIIIIIIIIIIIIIIIIIIIIIIIIIIIIII	AS:i:0	XS:i:0	XN:i:0	XM:i:0	XO:i:0	XG:i:0	NM:i:0	MD:Z:31	YT:Z:UU
1.398914e-20	0	CP026474.1	39494	1	31M	*	0	0	CATTGCAGCACTGGGGCCAGATGGTAAGCCC	IIIIIIIIIIIIIIIIIIIIIIIIIIIIIII	AS:i:0	XS:i:0	XN:i:0	XM:i:0	XO:i:0	XG:i:0	NM:i:0	MD:Z:31	YT:Z:UU
1.416497e-20	16	CP026474.1	15830	1	31M	*	0	0	TTTGATAATCTCATGACCAAAATCCCTTAAC	IIIIIIIIIIIIIIIIIIIIIIIIIIIIIII	AS:i:0	XS:i:0	XN:i:0	XM:i:0	XO:i:0	XG:i:0	NM:i:0	MD:Z:31	YT:Z:UU
1.419007e-20	0	CP026474.1	15509	1	31M	*	0	0	ATGGAGGCGGATAAAGTTGCAGGACCACTTC	IIIIIIIIIIIIIIIIIIIIIIIIIIIIIII	AS:i:0	XS:i:0	XN:i:0	XM:i:0	XO:i:0	XG:i:0	NM:i:0	MD:Z:31	YT:Z:UU
1.435166e-20	16	CP026474.1	15510	1	31M	*	0	0	TGGAGGCGGATAAAGTTGCAGGACCACTTCT	IIIIIIIIIIIIIIIIIIIIIIIIIIIIIII	AS:i:0	XS:i:0	XN:i:0	XM:i:0	XO:i:0	XG:i:0	NM:i:0	MD:Z:31	YT:Z:UU
1.438051e-20	16	CP026474.1	39406	1	31M	*	0	0	TTGCAGGACCACTTCTGCGCTCGGCCCTTCC	IIIIIIIIIIIIIIIIIIIIIIIIIIIIIII	AS:i:0	XS:i:0	XN:i:0	XM:i:0	XO:i:0	XG:i:0	NM:i:0	MD:Z:31	YT:Z:UU
1.454784e-20	16	CP026474.1	15828	1	31M	*	0	0	TTTTTGATAATCTCATGACCAAAATCCCTTA	IIIIIIIIIIIIIIIIIIIIIIIIIIIIIII	AS:i:0	XS:i:0	XN:i:0	XM:i:0	XO:i:0	XG:i:0	NM:i:0	MD:Z:31	YT:Z:UU
1.456123e-20	0	CP026474.1	15611	1	31M	*	0	0	ATCATTGCAGCACTGGGGCCAGATGGTAAGC	IIIIIIIIIIIIIIIIIIIIIIIIIIIIIII	AS:i:0	XS:i:0	XN:i:0	XM:i:0	XO:i:0	XG:i:0	NM:i:0	MD:Z:31	YT:Z:UU
1.460241e-20	16	CP026474.1	39708	1	31M	*	0	0	CTTTTTGATAATCTCATGACCAAAATCCCTT	IIIIIIIIIIIIIIIIIIIIIIIIIIIIIII	AS:i:0	XS:i:0	XN:i:0	XM:i:0	XO:i:0	XG:i:0	NM:i:0	MD:Z:31	YT:Z:UU
1.463705e-20	16	CP026474.1	15795	1	31M	*	0	0	ATTTTTAATTTAAAAGGATCTAGGTGAAGAT	IIIIIIIIIIIIIIIIIIIIIIIIIIIIIII	AS:i:0	XS:i:0	XN:i:0	XM:i:0	XO:i:0	XG:i:0	NM:i:0	MD:Z:31	YT:Z:UU
1.464000e-20	16	CP026474.1	15800	1	31M	*	0	0	TAATTTAAAAGGATCTAGGTGAAGATCCTTT	IIIIIIIIIIIIIIIIIIIIIIIIIIIIIII	AS:i:0	XS:i:0	XN:i:0	XM:i:0	XO:i:0	XG:i:0	NM:i:0	MD:Z:31	YT:Z:UU
1.474421e-20	16	CP026474.1	39712	1	31M	*	0	0	TTGATAATCTCATGACCAAAATCCCTTAACG	IIIIIIIIIIIIIIIIIIIIIIIIIIIIIII	AS:i:0	XS:i:0	XN:i:0	XM:i:0	XO:i:0	XG:i:0	NM:i:0	MD:Z:31	YT:Z:UU
1.482171e-20	16	CP026474.1	15798	1	31M	*	0	0	TTTAATTTAAAAGGATCTAGGTGAAGATCCT	IIIIIIIIIIIIIIIIIIIIIIIIIIIIIII	AS:i:0	XS:i:0	XN:i:0	XM:i:0	XO:i:0	XG:i:0	NM:i:0	MD:Z:31	YT:Z:UU
1.484184e-20	16	CP026474.1	15769	1	31M	*	0	0	TATACTTTAGATTGATTTAAAACTTCATTTT	IIIIIIIIIIIIIIIIIIIIIIIIIIIIIII	AS:i:0	XS:i:0	XN:i:0	XM:i:0	XO:i:0	XG:i:0	NM:i:0	MD:Z:31	YT:Z:UU
1.490531e-20	16	CP026474.1	15567	1	31M	*	0	0	TTATTGCTGATAAATCTGGAGCCGGTGAGCG	IIIIIIIIIIIIIIIIIIIIIIIIIIIIIII	AS:i:0	XS:i:0	XN:i:0	XM:i:0	XO:i:0	XG:i:0	NM:i:0	MD:Z:31	YT:Z:UU
1.515939e-20	16	CP026474.1	39405	1	31M	*	0	0	GTTGCAGGACCACTTCTGCGCTCGGCCCTTC	IIIIIIIIIIIIIIIIIIIIIIIIIIIIIII	AS:i:0	XS:i:0	XN:i:0	XM:i:0	XO:i:0	XG:i:0	NM:i:0	MD:Z:31	YT:Z:UU
1.553512e-20	16	CP026474.1	39666	1	31M	*	0	0	TTAAAACTTCATTTTTAATTTAAAAGGATCT	IIIIIIIIIIIIIIIIIIIIIIIIIIIIIII	AS:i:0	XS:i:0	XN:i:0	XM:i:0	XO:i:0	XG:i:0	NM:i:0	MD:Z:31	YT:Z:UU
1.555490e-20	16	CP026474.1	15801	1	31M	*	0	0	AATTTAAAAGGATCTAGGTGAAGATCCTTTT	IIIIIIIIIIIIIIIIIIIIIIIIIIIIIII	AS:i:0	XS:i:0	XN:i:0	XM:i:0	XO:i:0	XG:i:0	NM:i:0	MD:Z:31	YT:Z:UU
1.563374e-20	16	CP026474.1	15570	1	31M	*	0	0	TTGCTGATAAATCTGGAGCCGGTGAGCGTGG	IIIIIIIIIIIIIIIIIIIIIIIIIIIIIII	AS:i:0	XS:i:0	XN:i:0	XM:i:0	XO:i:0	XG:i:0	NM:i:0	MD:Z:31	YT:Z:UU
1.569697e-20	16	CP026474.1	15771	1	31M	*	0	0	TACTTTAGATTGATTTAAAACTTCATTTTTA	IIIIIIIIIIIIIIIIIIIIIIIIIIIIIII	AS:i:0	XS:i:0	XN:i:0	XM:i:0	XO:i:0	XG:i:0	NM:i:0	MD:Z:31	YT:Z:UU
1.589973e-20	16	CP026474.1	15832	1	31M	*	0	0	TGATAATCTCATGACCAAAATCCCTTAACGT	IIIIIIIIIIIIIIIIIIIIIIIIIIIIIII	AS:i:0	XS:i:0	XN:i:0	XM:i:0	XO:i:0	XG:i:0	NM:i:0	MD:Z:31	YT:Z:UU
1.593208e-20	16	CP026474.1	15826	1	31M	*	0	0	CCTTTTTGATAATCTCATGACCAAAATCCCT	IIIIIIIIIIIIIIIIIIIIIIIIIIIIIII	AS:i:0	XS:i:0	XN:i:0	XM:i:0	XO:i:0	XG:i:0	NM:i:0	MD:Z:31	YT:Z:UU
1.595864e-20	16	CP026474.1	39404	1	31M	*	0	0	AGTTGCAGGACCACTTCTGCGCTCGGCCCTT	IIIIIIIIIIIIIIIIIIIIIIIIIIIIIII	AS:i:0	XS:i:0	XN:i:0	XM:i:0	XO:i:0	XG:i:0	NM:i:0	MD:Z:31	YT:Z:UU
1.596954e-20	16	CP026474.1	39656	1	31M	*	0	0	TTAGATTGATTTAAAACTTCATTTTTAATTT	IIIIIIIIIIIIIIIIIIIIIIIIIIIIIII	AS:i:0	XS:i:0	XN:i:0	XM:i:0	XO:i:0	XG:i:0	NM:i:0	MD:Z:31	YT:Z:UU
1.599295e-20	16	CP026474.1	15799	1	31M	*	0	0	TTAATTTAAAAGGATCTAGGTGAAGATCCTT	IIIIIIIIIIIIIIIIIIIIIIIIIIIIIII	AS:i:0	XS:i:0	XN:i:0	XM:i:0	XO:i:0	XG:i:0	NM:i:0	MD:Z:31	YT:Z:UU
1.606498e-20	0	CP026474.1	15788	1	31M	*	0	0	AAACTTCATTTTTAATTTAAAAGGATCTAGG	IIIIIIIIIIIIIIIIIIIIIIIIIIIIIII	AS:i:0	XS:i:0	XN:i:0	XM:i:0	XO:i:0	XG:i:0	NM:i:0	MD:Z:31	YT:Z:UU
1.613378e-20	0	CP026474.1	39653	1	31M	*	0	0	ACTTTAGATTGATTTAAAACTTCATTTTTAA	IIIIIIIIIIIIIIIIIIIIIIIIIIIIIII	AS:i:0	XS:i:0	XN:i:0	XM:i:0	XO:i:0	XG:i:0	NM:i:0	MD:Z:31	YT:Z:UU
1.622599e-20	0	CP026474.1	39667	1	31M	*	0	0	TAAAACTTCATTTTTAATTTAAAAGGATCTA	IIIIIIIIIIIIIIIIIIIIIIIIIIIIIII	AS:i:0	XS:i:0	XN:i:0	XM:i:0	XO:i:0	XG:i:0	NM:i:0	MD:Z:31	YT:Z:UU
1.631461e-20	0	CP026474.1	39671	1	31M	*	0	0	ACTTCATTTTTAATTTAAAAGGATCTAGGTG	IIIIIIIIIIIIIIIIIIIIIIIIIIIIIII	AS:i:0	XS:i:0	XN:i:0	XM:i:0	XO:i:0	XG:i:0	NM:i:0	MD:Z:31	YT:Z:UU
1.639898e-20	0	CP026474.1	39450	1	31M	*	0	0	ATTGCTGATAAATCTGGAGCCGGTGAGCGTG	IIIIIIIIIIIIIIIIIIIIIIIIIIIIIII	AS:i:0	XS:i:0	XN:i:0	XM:i:0	XO:i:0	XG:i:0	NM:i:0	MD:Z:31	YT:Z:UU
1.644566e-20	0	CP026474.1	15787	1	31M	*	0	0	AAAACTTCATTTTTAATTTAAAAGGATCTAG	IIIIIIIIIIIIIIIIIIIIIIIIIIIIIII	AS:i:0	XS:i:0	XN:i:0	XM:i:0	XO:i:0	XG:i:0	NM:i:0	MD:Z:31	YT:Z:UU
1.655504e-20	16	CP026474.1	15774	1	31M	*	0	0	TTTAGATTGATTTAAAACTTCATTTTTAATT	IIIIIIIIIIIIIIIIIIIIIIIIIIIIIII	AS:i:0	XS:i:0	XN:i:0	XM:i:0	XO:i:0	XG:i:0	NM:i:0	MD:Z:31	YT:Z:UU
1.680246e-20	16	CP026474.1	39651	1	31M	*	0	0	ATACTTTAGATTGATTTAAAACTTCATTTTT	IIIIIIIIIIIIIIIIIIIIIIIIIIIIIII	AS:i:0	XS:i:0	XN:i:0	XM:i:0	XO:i:0	XG:i:0	NM:i:0	MD:Z:31	YT:Z:UU
1.692326e-20	0	CP026474.1	39403	1	31M	*	0	0	AAGTTGCAGGACCACTTCTGCGCTCGGCCCT	IIIIIIIIIIIIIIIIIIIIIIIIIIIIIII	AS:i:0	XS:i:0	XN:i:0	XM:i:0	XO:i:0	XG:i:0	NM:i:0	MD:Z:31	YT:Z:UU
1.714374e-20	16	CP026474.1	15568	1	31M	*	0	0	TATTGCTGATAAATCTGGAGCCGGTGAGCGT	IIIIIIIIIIIIIIIIIIIIIIIIIIIIIII	AS:i:0	XS:i:0	XN:i:0	XM:i:0	XO:i:0	XG:i:0	NM:i:0	MD:Z:31	YT:Z:UU
1.722447e-20	16	CP026474.1	39686	1	31M	*	0	0	TAAAAGGATCTAGGTGAAGATCCTTTTTGAT	IIIIIIIIIIIIIIIIIIIIIIIIIIIIIII	AS:i:0	XS:i:0	XN:i:0	XM:i:0	XO:i:0	XG:i:0	NM:i:0	MD:Z:31	YT:Z:UU
1.724851e-20	16	CP026474.1	15695	1	31M	*	0	0	CGAAATAGACAGATCGCTGAGATAGGTGCCT	IIIIIIIIIIIIIIIIIIIIIIIIIIIIIII	AS:i:0	XS:i:0	XN:i:0	XM:i:0	XO:i:0	XG:i:0	NM:i:0	MD:Z:31	YT:Z:UU
1.752989e-20	0	CP026474.1	39402	1	31M	*	0	0	AAAGTTGCAGGACCACTTCTGCGCTCGGCCC	IIIIIIIIIIIIIIIIIIIIIIIIIIIIIII	AS:i:0	XS:i:0	XN:i:0	XM:i:0	XO:i:0	XG:i:0	NM:i:0	MD:Z:31	YT:Z:UU
1.777320e-20	16	CP026474.1	15773	1	31M	*	0	0	CTTTAGATTGATTTAAAACTTCATTTTTAAT	IIIIIIIIIIIIIIIIIIIIIIIIIIIIIII	AS:i:0	XS:i:0	XN:i:0	XM:i:0	XO:i:0	XG:i:0	NM:i:0	MD:Z:31	YT:Z:UU
1.779503e-20	16	CP026474.1	15511	1	31M	*	0	0	GGAGGCGGATAAAGTTGCAGGACCACTTCTG	IIIIIIIIIIIIIIIIIIIIIIIIIIIIIII	AS:i:0	XS:i:0	XN:i:0	XM:i:0	XO:i:0	XG:i:0	NM:i:0	MD:Z:31	YT:Z:UU
1.787541e-20	0	CP026474.1	39670	1	31M	*	0	0	AACTTCATTTTTAATTTAAAAGGATCTAGGT	IIIIIIIIIIIIIIIIIIIIIIIIIIIIIII	AS:i:0	XS:i:0	XN:i:0	XM:i:0	XO:i:0	XG:i:0	NM:i:0	MD:Z:31	YT:Z:UU
1.792052e-20	16	CP026474.1	39691	1	31M	*	0	0	GGATCTAGGTGAAGATCCTTTTTGATAATCT	IIIIIIIIIIIIIIIIIIIIIIIIIIIIIII	AS:i:0	XS:i:0	XN:i:0	XM:i:0	XO:i:0	XG:i:0	NM:i:0	MD:Z:31	YT:Z:UU
1.808130e-20	0	CP026474.1	39579	1	31M	*	0	0	AATAGACAGATCGCTGAGATAGGTGCCTCAC	IIIIIIIIIIIIIIIIIIIIIIIIIIIIIII	AS:i:0	XS:i:0	XN:i:0	XM:i:0	XO:i:0	XG:i:0	NM:i:0	MD:Z:31	YT:Z:UU
1.825207e-20	16	CP026474.1	15804	1	31M	*	0	0	TTAAAAGGATCTAGGTGAAGATCCTTTTTGA	IIIIIIIIIIIIIIIIIIIIIIIIIIIIIII	AS:i:0	XS:i:0	XN:i:0	XM:i:0	XO:i:0	XG:i:0	NM:i:0	MD:Z:31	YT:Z:UU
1.837517e-20	0	CP026474.1	15694	1	31M	*	0	0	ACGAAATAGACAGATCGCTGAGATAGGTGCC	IIIIIIIIIIIIIIIIIIIIIIIIIIIIIII	AS:i:0	XS:i:0	XN:i:0	XM:i:0	XO:i:0	XG:i:0	NM:i:0	MD:Z:31	YT:Z:UU
1.838881e-20	0	CP026474.1	15807	1	31M	*	0	0	AAAGGATCTAGGTGAAGATCCTTTTTGATAA	IIIIIIIIIIIIIIIIIIIIIIIIIIIIIII	AS:i:0	XS:i:0	XN:i:0	XM:i:0	XO:i:0	XG:i:0	NM:i:0	MD:Z:31	YT:Z:UU
1.851084e-20	16	CP026474.1	15514	1	31M	*	0	0	GGCGGATAAAGTTGCAGGACCACTTCTGCGC	IIIIIIIIIIIIIIIIIIIIIIIIIIIIIII	AS:i:0	XS:i:0	XN:i:0	XM:i:0	XO:i:0	XG:i:0	NM:i:0	MD:Z:31	YT:Z:UU
1.853929e-20	0	CP026474.1	39689	1	31M	*	0	0	AAGGATCTAGGTGAAGATCCTTTTTGATAAT	IIIIIIIIIIIIIIIIIIIIIIIIIIIIIII	AS:i:0	XS:i:0	XN:i:0	XM:i:0	XO:i:0	XG:i:0	NM:i:0	MD:Z:31	YT:Z:UU
1.867547e-20	0	CP026474.1	39394	1	31M	*	0	0	AGGCGGATAAAGTTGCAGGACCACTTCTGCG	IIIIIIIIIIIIIIIIIIIIIIIIIIIIIII	AS:i:0	XS:i:0	XN:i:0	XM:i:0	XO:i:0	XG:i:0	NM:i:0	MD:Z:31	YT:Z:UU
1.869886e-20	0	CP026474.1	15696	1	31M	*	0	0	GAAATAGACAGATCGCTGAGATAGGTGCCTC	IIIIIIIIIIIIIIIIIIIIIIIIIIIIIII	AS:i:0	XS:i:0	XN:i:0	XM:i:0	XO:i:0	XG:i:0	NM:i:0	MD:Z:31	YT:Z:UU
1.870902e-20	0	CP026474.1	15693	1	31M	*	0	0	AACGAAATAGACAGATCGCTGAGATAGGTGC	IIIIIIIIIIIIIIIIIIIIIIIIIIIIIII	AS:i:0	XS:i:0	XN:i:0	XM:i:0	XO:i:0	XG:i:0	NM:i:0	MD:Z:31	YT:Z:UU
1.883070e-20	16	CP026474.1	15833	1	31M	*	0	0	GATAATCTCATGACCAAAATCCCTTAACGTG	IIIIIIIIIIIIIIIIIIIIIIIIIIIIIII	AS:i:0	XS:i:0	XN:i:0	XM:i:0	XO:i:0	XG:i:0	NM:i:0	MD:Z:31	YT:Z:UU
1.893706e-20	0	CP026474.1	39578	1	31M	*	0	0	AAATAGACAGATCGCTGAGATAGGTGCCTCA	IIIIIIIIIIIIIIIIIIIIIIIIIIIIIII	AS:i:0	XS:i:0	XN:i:0	XM:i:0	XO:i:0	XG:i:0	NM:i:0	MD:Z:31	YT:Z:UU
1.910309e-20	16	CP026474.1	15610	1	31M	*	0	0	TATCATTGCAGCACTGGGGCCAGATGGTAAG	IIIIIIIIIIIIIIIIIIIIIIIIIIIIIII	AS:i:0	XS:i:0	XN:i:0	XM:i:0	XO:i:0	XG:i:0	NM:i:0	MD:Z:31	YT:Z:UU
1.911008e-20	16	CP026474.1	39396	1	31M	*	0	0	GCGGATAAAGTTGCAGGACCACTTCTGCGCT	IIIIIIIIIIIIIIIIIIIIIIIIIIIIIII	AS:i:0	XS:i:0	XN:i:0	XM:i:0	XO:i:0	XG:i:0	NM:i:0	MD:Z:31	YT:Z:UU
1.917888e-20	16	CP026474.1	15520	1	31M	*	0	0	TAAAGTTGCAGGACCACTTCTGCGCTCGGCC	IIIIIIIIIIIIIIIIIIIIIIIIIIIIIII	AS:i:0	XS:i:0	XN:i:0	XM:i:0	XO:i:0	XG:i:0	NM:i:0	MD:Z:31	YT:Z:UU
1.925728e-20	0	CP026474.1	39393	1	31M	*	0	0	GAGGCGGATAAAGTTGCAGGACCACTTCTGC	IIIIIIIIIIIIIIIIIIIIIIIIIIIIIII	AS:i:0	XS:i:0	XN:i:0	XM:i:0	XO:i:0	XG:i:0	NM:i:0	MD:Z:31	YT:Z:UU
1.926360e-20	16	CP026474.1	39692	1	31M	*	0	0	GATCTAGGTGAAGATCCTTTTTGATAATCTC	IIIIIIIIIIIIIIIIIIIIIIIIIIIIIII	AS:i:0	XS:i:0	XN:i:0	XM:i:0	XO:i:0	XG:i:0	NM:i:0	MD:Z:31	YT:Z:UU
1.943768e-20	16	CP026474.1	39399	1	31M	*	0	0	GATAAAGTTGCAGGACCACTTCTGCGCTCGG	IIIIIIIIIIIIIIIIIIIIIIIIIIIIIII	AS:i:0	XS:i:0	XN:i:0	XM:i:0	XO:i:0	XG:i:0	NM:i:0	MD:Z:31	YT:Z:UU
1.957703e-20	16	CP026474.1	15692	1	31M	*	0	0	GAACGAAATAGACAGATCGCTGAGATAGGTG	IIIIIIIIIIIIIIIIIIIIIIIIIIIIIII	AS:i:0	XS:i:0	XN:i:0	XM:i:0	XO:i:0	XG:i:0	NM:i:0	MD:Z:31	YT:Z:UU
1.962936e-20	0	CP026474.1	39571	1	31M	*	0	0	ATGAACGAAATAGACAGATCGCTGAGATAGG	IIIIIIIIIIIIIIIIIIIIIIIIIIIIIII	AS:i:0	XS:i:0	XN:i:0	XM:i:0	XO:i:0	XG:i:0	NM:i:0	MD:Z:31	YT:Z:UU
1.971130e-20	16	CP026474.1	15839	1	31M	*	0	0	CTCATGACCAAAATCCCTTAACGTGAGTTTT	IIIIIIIIIIIIIIIIIIIIIIIIIIIIIII	AS:i:0	XS:i:0	XN:i:0	XM:i:0	XO:i:0	XG:i:0	NM:i:0	MD:Z:31	YT:Z:UU
1.972645e-20	16	CP026474.1	39570	1	31M	*	0	0	GATGAACGAAATAGACAGATCGCTGAGATAG	IIIIIIIIIIIIIIIIIIIIIIIIIIIIIII	AS:i:0	XS:i:0	XN:i:0	XM:i:0	XO:i:0	XG:i:0	NM:i:0	MD:Z:31	YT:Z:UU
1.974633e-20	16	CP026474.1	15840	1	31M	*	0	0	TCATGACCAAAATCCCTTAACGTGAGTTTTC	IIIIIIIIIIIIIIIIIIIIIIIIIIIIIII	AS:i:0	XS:i:0	XN:i:0	XM:i:0	XO:i:0	XG:i:0	NM:i:0	MD:Z:31	YT:Z:UU
1.977926e-20	0	CP026474.1	39690	1	31M	*	0	0	AGGATCTAGGTGAAGATCCTTTTTGATAATC	IIIIIIIIIIIIIIIIIIIIIIIIIIIIIII	AS:i:0	XS:i:0	XN:i:0	XM:i:0	XO:i:0	XG:i:0	NM:i:0	MD:Z:31	YT:Z:UU
2.005584e-20	16	CP026474.1	15838	1	31M	*	0	0	TCTCATGACCAAAATCCCTTAACGTGAGTTT	IIIIIIIIIIIIIIIIIIIIIIIIIIIIIII	AS:i:0	XS:i:0	XN:i:0	XM:i:0	XO:i:0	XG:i:0	NM:i:0	MD:Z:31	YT:Z:UU
2.024743e-20	0	CP026474.1	39715	1	31M	*	0	0	ATAATCTCATGACCAAAATCCCTTAACGTGA	IIIIIIIIIIIIIIIIIIIIIIIIIIIIIII	AS:i:0	XS:i:0	XN:i:0	XM:i:0	XO:i:0	XG:i:0	NM:i:0	MD:Z:31	YT:Z:UU
2.032368e-20	16	CP026474.1	15835	1	31M	*	0	0	TAATCTCATGACCAAAATCCCTTAACGTGAG	IIIIIIIIIIIIIIIIIIIIIIIIIIIIIII	AS:i:0	XS:i:0	XN:i:0	XM:i:0	XO:i:0	XG:i:0	NM:i:0	MD:Z:31	YT:Z:UU
2.043554e-20	16	CP026474.1	39488	1	31M	*	0	0	CGGTATCATTGCAGCACTGGGGCCAGATGGT	IIIIIIIIIIIIIIIIIIIIIIIIIIIIIII	AS:i:0	XS:i:0	XN:i:0	XM:i:0	XO:i:0	XG:i:0	NM:i:0	MD:Z:31	YT:Z:UU
2.056854e-20	0	CP026474.1	39687	1	31M	*	0	0	AAAAGGATCTAGGTGAAGATCCTTTTTGATA	IIIIIIIIIIIIIIIIIIIIIIIIIIIIIII	AS:i:0	XS:i:0	XN:i:0	XM:i:0	XO:i:0	XG:i:0	NM:i:0	MD:Z:31	YT:Z:UU
2.090345e-20	0	CP026474.1	39400	1	31M	*	0	0	ATAAAGTTGCAGGACCACTTCTGCGCTCGGC	IIIIIIIIIIIIIIIIIIIIIIIIIIIIIII	AS:i:0	XS:i:0	XN:i:0	XM:i:0	XO:i:0	XG:i:0	NM:i:0	MD:Z:31	YT:Z:UU
2.097188e-20	0	CP026474.1	39702	1	31M	*	0	0	AAGATCCTTTTTGATAATCTCATGACCAAAA	IIIIIIIIIIIIIIIIIIIIIIIIIIIIIII	AS:i:0	XS:i:0	XN:i:0	XM:i:0	XO:i:0	XG:i:0	NM:i:0	MD:Z:31	YT:Z:UU
2.103337e-20	0	CP026474.1	15836	1	31M	*	0	0	AATCTCATGACCAAAATCCCTTAACGTGAGT	IIIIIIIIIIIIIIIIIIIIIIIIIIIIIII	AS:i:0	XS:i:0	XN:i:0	XM:i:0	XO:i:0	XG:i:0	NM:i:0	MD:Z:31	YT:Z:UU
2.103830e-20	16	CP026474.1	15691	1	31M	*	0	0	TGAACGAAATAGACAGATCGCTGAGATAGGT	IIIIIIIIIIIIIIIIIIIIIIIIIIIIIII	AS:i:0	XS:i:0	XN:i:0	XM:i:0	XO:i:0	XG:i:0	NM:i:0	MD:Z:31	YT:Z:UU
2.116620e-20	0	CP026474.1	15815	1	31M	*	0	0	TAGGTGAAGATCCTTTTTGATAATCTCATGA	IIIIIIIIIIIIIIIIIIIIIIIIIIIIIII	AS:i:0	XS:i:0	XN:i:0	XM:i:0	XO:i:0	XG:i:0	NM:i:0	MD:Z:31	YT:Z:UU
2.116912e-20	0	CP026474.1	39693	1	31M	*	0	0	ATCTAGGTGAAGATCCTTTTTGATAATCTCA	IIIIIIIIIIIIIIIIIIIIIIIIIIIIIII	AS:i:0	XS:i:0	XN:i:0	XM:i:0	XO:i:0	XG:i:0	NM:i:0	MD:Z:31	YT:Z:UU
2.120043e-20	16	CP026474.1	15837	1	31M	*	0	0	ATCTCATGACCAAAATCCCTTAACGTGAGTT	IIIIIIIIIIIIIIIIIIIIIIIIIIIIIII	AS:i:0	XS:i:0	XN:i:0	XM:i:0	XO:i:0	XG:i:0	NM:i:0	MD:Z:31	YT:Z:UU
2.120562e-20	0	CP026474.1	39569	1	31M	*	0	0	GGATGAACGAAATAGACAGATCGCTGAGATA	IIIIIIIIIIIIIIIIIIIIIIIIIIIIIII	AS:i:0	XS:i:0	XN:i:0	XM:i:0	XO:i:0	XG:i:0	NM:i:0	MD:Z:31	YT:Z:UU
2.126001e-20	16	CP026474.1	39398	1	31M	*	0	0	GGATAAAGTTGCAGGACCACTTCTGCGCTCG	IIIIIIIIIIIIIIIIIIIIIIIIIIIIIII	AS:i:0	XS:i:0	XN:i:0	XM:i:0	XO:i:0	XG:i:0	NM:i:0	MD:Z:31	YT:Z:UU
2.128608e-20	16	CP026474.1	15813	1	31M	*	0	0	TCTAGGTGAAGATCCTTTTTGATAATCTCAT	IIIIIIIIIIIIIIIIIIIIIIIIIIIIIII	AS:i:0	XS:i:0	XN:i:0	XM:i:0	XO:i:0	XG:i:0	NM:i:0	MD:Z:31	YT:Z:UU
2.146222e-20	0	CP026474.1	39705	1	31M	*	0	0	ATCCTTTTTGATAATCTCATGACCAAAATCC	IIIIIIIIIIIIIIIIIIIIIIIIIIIIIII	AS:i:0	XS:i:0	XN:i:0	XM:i:0	XO:i:0	XG:i:0	NM:i:0	MD:Z:31	YT:Z:UU
2.161785e-20	0	CP026474.1	39489	1	31M	*	0	0	GGTATCATTGCAGCACTGGGGCCAGATGGTA	IIIIIIIIIIIIIIIIIIIIIIIIIIIIIII	AS:i:0	XS:i:0	XN:i:0	XM:i:0	XO:i:0	XG:i:0	NM:i:0	MD:Z:31	YT:Z:UU
2.169233e-20	16	CP026474.1	39706	1	31M	*	0	0	TCCTTTTTGATAATCTCATGACCAAAATCCC	IIIIIIIIIIIIIIIIIIIIIIIIIIIIIII	AS:i:0	XS:i:0	XN:i:0	XM:i:0	XO:i:0	XG:i:0	NM:i:0	MD:Z:31	YT:Z:UU
2.172280e-20	0	CP026474.1	15516	1	31M	*	0	0	CGGATAAAGTTGCAGGACCACTTCTGCGCTC	IIIIIIIIIIIIIIIIIIIIIIIIIIIIIII	AS:i:0	XS:i:0	XN:i:0	XM:i:0	XO:i:0	XG:i:0	NM:i:0	MD:Z:31	YT:Z:UU
2.195184e-20	0	CP026474.1	39490	1	31M	*	0	0	GTATCATTGCAGCACTGGGGCCAGATGGTAA	IIIIIIIIIIIIIIIIIIIIIIIIIIIIIII	AS:i:0	XS:i:0	XN:i:0	XM:i:0	XO:i:0	XG:i:0	NM:i:0	MD:Z:31	YT:Z:UU
2.204644e-20	16	CP026474.1	15814	1	31M	*	0	0	CTAGGTGAAGATCCTTTTTGATAATCTCATG	IIIIIIIIIIIIIIIIIIIIIIIIIIIIIII	AS:i:0	XS:i:0	XN:i:0	XM:i:0	XO:i:0	XG:i:0	NM:i:0	MD:Z:31	YT:Z:UU
2.208244e-20	0	CP026474.1	39697	1	31M	*	0	0	AGGTGAAGATCCTTTTTGATAATCTCATGAC	IIIIIIIIIIIIIIIIIIIIIIIIIIIIIII	AS:i:0	XS:i:0	XN:i:0	XM:i:0	XO:i:0	XG:i:0	NM:i:0	MD:Z:31	YT:Z:UU
2.247709e-20	0	CP026474.1	39699	1	31M	*	0	0	GTGAAGATCCTTTTTGATAATCTCATGACCA	IIIIIIIIIIIIIIIIIIIIIIIIIIIIIII	AS:i:0	XS:i:0	XN:i:0	XM:i:0	XO:i:0	XG:i:0	NM:i:0	MD:Z:31	YT:Z:UU
2.251720e-20	16	CP026474.1	15817	1	31M	*	0	0	GGTGAAGATCCTTTTTGATAATCTCATGACC	IIIIIIIIIIIIIIIIIIIIIIIIIIIIIII	AS:i:0	XS:i:0	XN:i:0	XM:i:0	XO:i:0	XG:i:0	NM:i:0	MD:Z:31	YT:Z:UU
2.251842e-20	16	CP026474.1	39568	1	31M	*	0	0	TGGATGAACGAAATAGACAGATCGCTGAGAT	IIIIIIIIIIIIIIIIIIIIIIIIIIIIIII	AS:i:0	XS:i:0	XN:i:0	XM:i:0	XO:i:0	XG:i:0	NM:i:0	MD:Z:31	YT:Z:UU
2.299755e-20	0	CP026474.1	15686	1	31M	*	0	0	ATGGATGAACGAAATAGACAGATCGCTGAGA	IIIIIIIIIIIIIIIIIIIIIIIIIIIIIII	AS:i:0	XS:i:0	XN:i:0	XM:i:0	XO:i:0	XG:i:0	NM:i:0	MD:Z:31	YT:Z:UU
2.304081e-20	0	CP026474.1	15820	1	31M	*	0	0	GAAGATCCTTTTTGATAATCTCATGACCAAA	IIIIIIIIIIIIIIIIIIIIIIIIIIIIIII	AS:i:0	XS:i:0	XN:i:0	XM:i:0	XO:i:0	XG:i:0	NM:i:0	MD:Z:31	YT:Z:UU
2.333852e-20	0	CP026474.1	39549	1	31M	*	0	0	ACGGGGAGTCAGGCAACTATGGATGAACGAA	IIIIIIIIIIIIIIIIIIIIIIIIIIIIIII	AS:i:0	XS:i:0	XN:i:0	XM:i:0	XO:i:0	XG:i:0	NM:i:0	MD:Z:31	YT:Z:UU
2.334696e-20	0	CP026474.1	15823	1	31M	*	0	0	GATCCTTTTTGATAATCTCATGACCAAAATC	IIIIIIIIIIIIIIIIIIIIIIIIIIIIIII	AS:i:0	XS:i:0	XN:i:0	XM:i:0	XO:i:0	XG:i:0	NM:i:0	MD:Z:31	YT:Z:UU
2.341989e-20	0	CP026474.1	39558	1	31M	*	0	0	CAGGCAACTATGGATGAACGAAATAGACAGA	IIIIIIIIIIIIIIIIIIIIIIIIIIIIIII	AS:i:0	XS:i:0	XN:i:0	XM:i:0	XO:i:0	XG:i:0	NM:i:0	MD:Z:31	YT:Z:UU
2.363081e-20	0	CP026474.1	15841	1	31M	*	0	0	CATGACCAAAATCCCTTAACGTGAGTTTTCG	IIIIIIIIIIIIIIIIIIIIIIIIIIIIIII	AS:i:0	XS:i:0	XN:i:0	XM:i:0	XO:i:0	XG:i:0	NM:i:0	MD:Z:31	YT:Z:UU
2.374958e-20	0	CP026474.1	15678	1	31M	*	0	0	AGGCAACTATGGATGAACGAAATAGACAGAT	IIIIIIIIIIIIIIIIIIIIIIIIIIIIIII	AS:i:0	XS:i:0	XN:i:0	XM:i:0	XO:i:0	XG:i:0	NM:i:0	MD:Z:31	YT:Z:UU
2.395226e-20	16	CP026474.1	39561	1	31M	*	0	0	GCAACTATGGATGAACGAAATAGACAGATCG	IIIIIIIIIIIIIIIIIIIIIIIIIIIIIII	AS:i:0	XS:i:0	XN:i:0	XM:i:0	XO:i:0	XG:i:0	NM:i:0	MD:Z:31	YT:Z:UU
2.402133e-20	0	CP026474.1	39703	1	31M	*	0	0	AGATCCTTTTTGATAATCTCATGACCAAAAT	IIIIIIIIIIIIIIIIIIIIIIIIIIIIIII	AS:i:0	XS:i:0	XN:i:0	XM:i:0	XO:i:0	XG:i:0	NM:i:0	MD:Z:31	YT:Z:UU
2.416418e-20	0	CP026474.1	39700	1	31M	*	0	0	TGAAGATCCTTTTTGATAATCTCATGACCAA	IIIIIIIIIIIIIIIIIIIIIIIIIIIIIII	AS:i:0	XS:i:0	XN:i:0	XM:i:0	XO:i:0	XG:i:0	NM:i:0	MD:Z:31	YT:Z:UU
2.422184e-20	16	CP026474.1	15679	1	31M	*	0	0	GGCAACTATGGATGAACGAAATAGACAGATC	IIIIIIIIIIIIIIIIIIIIIIIIIIIIIII	AS:i:0	XS:i:0	XN:i:0	XM:i:0	XO:i:0	XG:i:0	NM:i:0	MD:Z:31	YT:Z:UU
2.461732e-20	16	CP026474.1	15685	1	31M	*	0	0	TATGGATGAACGAAATAGACAGATCGCTGAG	IIIIIIIIIIIIIIIIIIIIIIIIIIIIIII	AS:i:0	XS:i:0	XN:i:0	XM:i:0	XO:i:0	XG:i:0	NM:i:0	MD:Z:31	YT:Z:UU
2.535298e-20	16	CP026474.1	14726	1	31M	*	0	0	GTCATGATAATAATGGTTTCTTAGACGTCAG	IIIIIIIIIIIIIIIIIIIIIIIIIIIIIII	AS:i:0	XS:i:0	XN:i:0	XM:i:0	XO:i:0	XG:i:0	NM:i:0	MD:Z:31	YT:Z:UU
2.642736e-20	16	CP026474.1	15676	1	31M	*	0	0	TCAGGCAACTATGGATGAACGAAATAGACAG	IIIIIIIIIIIIIIIIIIIIIIIIIIIIIII	AS:i:0	XS:i:0	XN:i:0	XM:i:0	XO:i:0	XG:i:0	NM:i:0	MD:Z:31	YT:Z:UU
2.687784e-20	16	CP026474.1	15670	1	31M	*	0	0	GGGGAGTCAGGCAACTATGGATGAACGAAAT	IIIIIIIIIIIIIIIIIIIIIIIIIIIIIII	AS:i:0	XS:i:0	XN:i:0	XM:i:0	XO:i:0	XG:i:0	NM:i:0	MD:Z:31	YT:Z:UU
2.688689e-20	16	CP026474.1	38608	1	31M	*	0	0	TCATGATAATAATGGTTTCTTAGACGTCAGG	IIIIIIIIIIIIIIIIIIIIIIIIIIIIIII	AS:i:0	XS:i:0	XN:i:0	XM:i:0	XO:i:0	XG:i:0	NM:i:0	MD:Z:31	YT:Z:UU
2.736076e-20	0	CP026474.1	15674	1	31M	*	0	0	AGTCAGGCAACTATGGATGAACGAAATAGAC	IIIIIIIIIIIIIIIIIIIIIIIIIIIIIII	AS:i:0	XS:i:0	XN:i:0	XM:i:0	XO:i:0	XG:i:0	NM:i:0	MD:Z:31	YT:Z:UU
2.776973e-20	0	CP026474.1	39556	1	31M	*	0	0	GTCAGGCAACTATGGATGAACGAAATAGACA	IIIIIIIIIIIIIIIIIIIIIIIIIIIIIII	AS:i:0	XS:i:0	XN:i:0	XM:i:0	XO:i:0	XG:i:0	NM:i:0	MD:Z:31	YT:Z:UU
2.780392e-20	0	CP026474.1	39550	1	31M	*	0	0	CGGGGAGTCAGGCAACTATGGATGAACGAAA	IIIIIIIIIIIIIIIIIIIIIIIIIIIIIII	AS:i:0	XS:i:0	XN:i:0	XM:i:0	XO:i:0	XG:i:0	NM:i:0	MD:Z:31	YT:Z:UU
2.834253e-20	0	CP026474.1	15673	1	31M	*	0	0	GAGTCAGGCAACTATGGATGAACGAAATAGA	IIIIIIIIIIIIIIIIIIIIIIIIIIIIIII	AS:i:0	XS:i:0	XN:i:0	XM:i:0	XO:i:0	XG:i:0	NM:i:0	MD:Z:31	YT:Z:UU
2.851416e-20	16	CP026474.1	15672	1	31M	*	0	0	GGAGTCAGGCAACTATGGATGAACGAAATAG	IIIIIIIIIIIIIIIIIIIIIIIIIIIIIII	AS:i:0	XS:i:0	XN:i:0	XM:i:0	XO:i:0	XG:i:0	NM:i:0	MD:Z:31	YT:Z:UU
2.853432e-20	0	CP026474.1	15683	1	31M	*	0	0	ACTATGGATGAACGAAATAGACAGATCGCTG	IIIIIIIIIIIIIIIIIIIIIIIIIIIIIII	AS:i:0	XS:i:0	XN:i:0	XM:i:0	XO:i:0	XG:i:0	NM:i:0	MD:Z:31	YT:Z:UU
2.927344e-20	0	CP026474.1	15671	1	31M	*	0	0	GGGAGTCAGGCAACTATGGATGAACGAAATA	IIIIIIIIIIIIIIIIIIIIIIIIIIIIIII	AS:i:0	XS:i:0	XN:i:0	XM:i:0	XO:i:0	XG:i:0	NM:i:0	MD:Z:31	YT:Z:UU
2.933414e-20	16	CP026474.1	15606	1	31M	*	0	0	GCGGTATCATTGCAGCACTGGGGCCAGATGG	IIIIIIIIIIIIIIIIIIIIIIIIIIIIIII	AS:i:0	XS:i:0	XN:i:0	XM:i:0	XO:i:0	XG:i:0	NM:i:0	MD:Z:31	YT:Z:UU
3.006940e-20	16	CP026474.1	38606	1	31M	*	0	0	TGTCATGATAATAATGGTTTCTTAGACGTCA	IIIIIIIIIIIIIIIIIIIIIIIIIIIIIII	AS:i:0	XS:i:0	XN:i:0	XM:i:0	XO:i:0	XG:i:0	NM:i:0	MD:Z:31	YT:Z:UU
3.046388e-20	0	CP026474.1	14724	1	31M	*	0	0	ATGTCATGATAATAATGGTTTCTTAGACGTC	IIIIIIIIIIIIIIIIIIIIIIIIIIIIIII	AS:i:0	XS:i:0	XN:i:0	XM:i:0	XO:i:0	XG:i:0	NM:i:0	MD:Z:31	YT:Z:UU
3.053893e-20	0	CP026474.1	39565	1	31M	*	0	0	CTATGGATGAACGAAATAGACAGATCGCTGA	IIIIIIIIIIIIIIIIIIIIIIIIIIIIIII	AS:i:0	XS:i:0	XN:i:0	XM:i:0	XO:i:0	XG:i:0	NM:i:0	MD:Z:31	YT:Z:UU
3.059946e-20	0	CP026474.1	39563	1	31M	*	0	0	AACTATGGATGAACGAAATAGACAGATCGCT	IIIIIIIIIIIIIIIIIIIIIIIIIIIIIII	AS:i:0	XS:i:0	XN:i:0	XM:i:0	XO:i:0	XG:i:0	NM:i:0	MD:Z:31	YT:Z:UU
3.097181e-20	0	CP026474.1	15681	1	31M	*	0	0	CAACTATGGATGAACGAAATAGACAGATCGC	IIIIIIIIIIIIIIIIIIIIIIIIIIIIIII	AS:i:0	XS:i:0	XN:i:0	XM:i:0	XO:i:0	XG:i:0	NM:i:0	MD:Z:31	YT:Z:UU
3.343976e-20	0	CP026474.1	14734	1	31M	*	0	0	AATAATGGTTTCTTAGACGTCAGGTGGCACT	IIIIIIIIIIIIIIIIIIIIIIIIIIIIIII	AS:i:0	XS:i:0	XN:i:0	XM:i:0	XO:i:0	XG:i:0	NM:i:0	MD:Z:31	YT:Z:UU
3.450753e-20	16	CP026474.1	38687	1	31M	*	0	0	CTAAATACATTCAAATATGTATCCGCTCATG	IIIIIIIIIIIIIIIIIIIIIIIIIIIIIII	AS:i:0	XS:i:0	XN:i:0	XM:i:0	XO:i:0	XG:i:0	NM:i:0	MD:Z:31	YT:Z:UU
3.452915e-20	16	CP026474.1	38686	1	31M	*	0	0	TCTAAATACATTCAAATATGTATCCGCTCAT	IIIIIIIIIIIIIIIIIIIIIIIIIIIIIII	AS:i:0	XS:i:0	XN:i:0	XM:i:0	XO:i:0	XG:i:0	NM:i:0	MD:Z:31	YT:Z:UU
3.453896e-20	0	CP026474.1	38688	1	31M	*	0	0	TAAATACATTCAAATATGTATCCGCTCATGA	IIIIIIIIIIIIIIIIIIIIIIIIIIIIIII	AS:i:0	XS:i:0	XN:i:0	XM:i:0	XO:i:0	XG:i:0	NM:i:0	MD:Z:31	YT:Z:UU
3.489616e-20	0	CP026474.1	38610	1	31M	*	0	0	ATGATAATAATGGTTTCTTAGACGTCAGGTG	IIIIIIIIIIIIIIIIIIIIIIIIIIIIIII	AS:i:0	XS:i:0	XN:i:0	XM:i:0	XO:i:0	XG:i:0	NM:i:0	MD:Z:31	YT:Z:UU
3.491138e-20	0	CP026474.1	14731	1	31M	*	0	0	GATAATAATGGTTTCTTAGACGTCAGGTGGC	IIIIIIIIIIIIIIIIIIIIIIIIIIIIIII	AS:i:0	XS:i:0	XN:i:0	XM:i:0	XO:i:0	XG:i:0	NM:i:0	MD:Z:31	YT:Z:UU
3.491627e-20	0	CP026474.1	38613	1	31M	*	0	0	ATAATAATGGTTTCTTAGACGTCAGGTGGCA	IIIIIIIIIIIIIIIIIIIIIIIIIIIIIII	AS:i:0	XS:i:0	XN:i:0	XM:i:0	XO:i:0	XG:i:0	NM:i:0	MD:Z:31	YT:Z:UU
3.537795e-20	16	CP026474.1	38609	1	31M	*	0	0	CATGATAATAATGGTTTCTTAGACGTCAGGT	IIIIIIIIIIIIIIIIIIIIIIIIIIIIIII	AS:i:0	XS:i:0	XN:i:0	XM:i:0	XO:i:0	XG:i:0	NM:i:0	MD:Z:31	YT:Z:UU
3.597799e-20	16	CP026474.1	38616	1	31M	*	0	0	ATAATGGTTTCTTAGACGTCAGGTGGCACTT	IIIIIIIIIIIIIIIIIIIIIIIIIIIIIII	AS:i:0	XS:i:0	XN:i:0	XM:i:0	XO:i:0	XG:i:0	NM:i:0	MD:Z:31	YT:Z:UU
3.628204e-20	16	CP026474.1	14730	1	31M	*	0	0	TGATAATAATGGTTTCTTAGACGTCAGGTGG	IIIIIIIIIIIIIIIIIIIIIIIIIIIIIII	AS:i:0	XS:i:0	XN:i:0	XM:i:0	XO:i:0	XG:i:0	NM:i:0	MD:Z:31	YT:Z:UU
3.659092e-20	16	CP026474.1	38685	1	31M	*	0	0	TTCTAAATACATTCAAATATGTATCCGCTCA	IIIIIIIIIIIIIIIIIIIIIIIIIIIIIII	AS:i:0	XS:i:0	XN:i:0	XM:i:0	XO:i:0	XG:i:0	NM:i:0	MD:Z:31	YT:Z:UU
3.671149e-20	16	CP026474.1	38614	1	31M	*	0	0	TAATAATGGTTTCTTAGACGTCAGGTGGCAC	IIIIIIIIIIIIIIIIIIIIIIIIIIIIIII	AS:i:0	XS:i:0	XN:i:0	XM:i:0	XO:i:0	XG:i:0	NM:i:0	MD:Z:31	YT:Z:UU
3.934535e-20	16	CP026474.1	38655	1	31M	*	0	0	AATGTGCGCGGAACCCCTATTTGTTTATTTT	IIIIIIIIIIIIIIIIIIIIIIIIIIIIIII	AS:i:0	XS:i:0	XN:i:0	XM:i:0	XO:i:0	XG:i:0	NM:i:0	MD:Z:31	YT:Z:UU
3.989853e-20	16	CP026474.1	14775	1	31M	*	0	0	ATGTGCGCGGAACCCCTATTTGTTTATTTTT	IIIIIIIIIIIIIIIIIIIIIIIIIIIIIII	AS:i:0	XS:i:0	XN:i:0	XM:i:0	XO:i:0	XG:i:0	NM:i:0	MD:Z:31	YT:Z:UU
4.002857e-20	0	CP026474.1	38681	1	31M	*	0	0	ATTTTTCTAAATACATTCAAATATGTATCCG	IIIIIIIIIIIIIIIIIIIIIIIIIIIIIII	AS:i:0	XS:i:0	XN:i:0	XM:i:0	XO:i:0	XG:i:0	NM:i:0	MD:Z:31	YT:Z:UU
4.015468e-20	16	CP026474.1	14803	1	31M	*	0	0	TTTCTAAATACATTCAAATATGTATCCGCTC	IIIIIIIIIIIIIIIIIIIIIIIIIIIIIII	AS:i:0	XS:i:0	XN:i:0	XM:i:0	XO:i:0	XG:i:0	NM:i:0	MD:Z:31	YT:Z:UU
4.162987e-20	16	CP026474.1	38654	1	31M	*	0	0	AAATGTGCGCGGAACCCCTATTTGTTTATTT	IIIIIIIIIIIIIIIIIIIIIIIIIIIIIII	AS:i:0	XS:i:0	XN:i:0	XM:i:0	XO:i:0	XG:i:0	NM:i:0	MD:Z:31	YT:Z:UU
4.227061e-20	16	CP026474.1	14776	1	31M	*	0	0	TGTGCGCGGAACCCCTATTTGTTTATTTTTC	IIIIIIIIIIIIIIIIIIIIIIIIIIIIIII	AS:i:0	XS:i:0	XN:i:0	XM:i:0	XO:i:0	XG:i:0	NM:i:0	MD:Z:31	YT:Z:UU
4.237566e-20	16	CP026474.1	14802	1	31M	*	0	0	TTTTCTAAATACATTCAAATATGTATCCGCT	IIIIIIIIIIIIIIIIIIIIIIIIIIIIIII	AS:i:0	XS:i:0	XN:i:0	XM:i:0	XO:i:0	XG:i:0	NM:i:0	MD:Z:31	YT:Z:UU
4.241990e-20	16	CP026474.1	14736	1	31M	*	0	0	TAATGGTTTCTTAGACGTCAGGTGGCACTTT	IIIIIIIIIIIIIIIIIIIIIIIIIIIIIII	AS:i:0	XS:i:0	XN:i:0	XM:i:0	XO:i:0	XG:i:0	NM:i:0	MD:Z:31	YT:Z:UU
4.302089e-20	16	CP026474.1	38653	1	31M	*	0	0	GAAATGTGCGCGGAACCCCTATTTGTTTATT	IIIIIIIIIIIIIIIIIIIIIIIIIIIIIII	AS:i:0	XS:i:0	XN:i:0	XM:i:0	XO:i:0	XG:i:0	NM:i:0	MD:Z:31	YT:Z:UU
4.310801e-20	16	CP026474.1	38682	1	31M	*	0	0	TTTTTCTAAATACATTCAAATATGTATCCGC	IIIIIIIIIIIIIIIIIIIIIIIIIIIIIII	AS:i:0	XS:i:0	XN:i:0	XM:i:0	XO:i:0	XG:i:0	NM:i:0	MD:Z:31	YT:Z:UU
4.396345e-20	16	CP026474.1	14737	1	31M	*	0	0	AATGGTTTCTTAGACGTCAGGTGGCACTTTT	IIIIIIIIIIIIIIIIIIIIIIIIIIIIIII	AS:i:0	XS:i:0	XN:i:0	XM:i:0	XO:i:0	XG:i:0	NM:i:0	MD:Z:31	YT:Z:UU
4.520321e-20	16	CP026474.1	14797	1	31M	*	0	0	TTTATTTTTCTAAATACATTCAAATATGTAT	IIIIIIIIIIIIIIIIIIIIIIIIIIIIIII	AS:i:0	XS:i:0	XN:i:0	XM:i:0	XO:i:0	XG:i:0	NM:i:0	MD:Z:31	YT:Z:UU
4.557117e-20	0	CP026474.1	14738	1	31M	*	0	0	ATGGTTTCTTAGACGTCAGGTGGCACTTTTC	IIIIIIIIIIIIIIIIIIIIIIIIIIIIIII	AS:i:0	XS:i:0	XN:i:0	XM:i:0	XO:i:0	XG:i:0	NM:i:0	MD:Z:31	YT:Z:UU
4.639915e-20	0	CP026474.1	14770	1	31M	*	0	0	GGGAAATGTGCGCGGAACCCCTATTTGTTTA	IIIIIIIIIIIIIIIIIIIIIIIIIIIIIII	AS:i:0	XS:i:0	XN:i:0	XM:i:0	XO:i:0	XG:i:0	NM:i:0	MD:Z:31	YT:Z:UU
4.641850e-20	16	CP026474.1	14766	1	31M	*	0	0	TTCGGGGAAATGTGCGCGGAACCCCTATTTG	IIIIIIIIIIIIIIIIIIIIIIIIIIIIIII	AS:i:0	XS:i:0	XN:i:0	XM:i:0	XO:i:0	XG:i:0	NM:i:0	MD:Z:31	YT:Z:UU
4.645116e-20	16	CP026474.1	38652	1	31M	*	0	0	GGAAATGTGCGCGGAACCCCTATTTGTTTAT	IIIIIIIIIIIIIIIIIIIIIIIIIIIIIII	AS:i:0	XS:i:0	XN:i:0	XM:i:0	XO:i:0	XG:i:0	NM:i:0	MD:Z:31	YT:Z:UU
4.681485e-20	0	CP026474.1	14759	1	31M	*	0	0	GGCACTTTTCGGGGAAATGTGCGCGGAACCC	IIIIIIIIIIIIIIIIIIIIIIIIIIIIIII	AS:i:0	XS:i:0	XN:i:0	XM:i:0	XO:i:0	XG:i:0	NM:i:0	MD:Z:31	YT:Z:UU
4.770166e-20	0	CP026474.1	14756	1	31M	*	0	0	GGTGGCACTTTTCGGGGAAATGTGCGCGGAA	IIIIIIIIIIIIIIIIIIIIIIIIIIIIIII	AS:i:0	XS:i:0	XN:i:0	XM:i:0	XO:i:0	XG:i:0	NM:i:0	MD:Z:31	YT:Z:UU
4.773391e-20	16	CP026474.1	38674	1	31M	*	0	0	TTTGTTTATTTTTCTAAATACATTCAAATAT	IIIIIIIIIIIIIIIIIIIIIIIIIIIIIII	AS:i:0	XS:i:0	XN:i:0	XM:i:0	XO:i:0	XG:i:0	NM:i:0	MD:Z:31	YT:Z:UU
4.776570e-20	16	CP026474.1	38658	1	31M	*	0	0	GTGCGCGGAACCCCTATTTGTTTATTTTTCT	IIIIIIIIIIIIIIIIIIIIIIIIIIIIIII	AS:i:0	XS:i:0	XN:i:0	XM:i:0	XO:i:0	XG:i:0	NM:i:0	MD:Z:31	YT:Z:UU
4.781192e-20	0	CP026474.1	14757	1	31M	*	0	0	GTGGCACTTTTCGGGGAAATGTGCGCGGAAC	IIIIIIIIIIIIIIIIIIIIIIIIIIIIIII	AS:i:0	XS:i:0	XN:i:0	XM:i:0	XO:i:0	XG:i:0	NM:i:0	MD:Z:31	YT:Z:UU
4.782478e-20	16	CP026474.1	38620	1	31M	*	0	0	TGGTTTCTTAGACGTCAGGTGGCACTTTTCG	IIIIIIIIIIIIIIIIIIIIIIIIIIIIIII	AS:i:0	XS:i:0	XN:i:0	XM:i:0	XO:i:0	XG:i:0	NM:i:0	MD:Z:31	YT:Z:UU
4.850903e-20	0	CP026474.1	14796	1	31M	*	0	0	GTTTATTTTTCTAAATACATTCAAATATGTA	IIIIIIIIIIIIIIIIIIIIIIIIIIIIIII	AS:i:0	XS:i:0	XN:i:0	XM:i:0	XO:i:0	XG:i:0	NM:i:0	MD:Z:31	YT:Z:UU
4.879476e-20	16	CP026474.1	38675	1	31M	*	0	0	TTGTTTATTTTTCTAAATACATTCAAATATG	IIIIIIIIIIIIIIIIIIIIIIIIIIIIIII	AS:i:0	XS:i:0	XN:i:0	XM:i:0	XO:i:0	XG:i:0	NM:i:0	MD:Z:31	YT:Z:UU
4.902040e-20	16	CP026474.1	14799	1	31M	*	0	0	TATTTTTCTAAATACATTCAAATATGTATCC	IIIIIIIIIIIIIIIIIIIIIIIIIIIIIII	AS:i:0	XS:i:0	XN:i:0	XM:i:0	XO:i:0	XG:i:0	NM:i:0	MD:Z:31	YT:Z:UU
4.917147e-20	16	CP026474.1	14778	1	31M	*	0	0	TGCGCGGAACCCCTATTTGTTTATTTTTCTA	IIIIIIIIIIIIIIIIIIIIIIIIIIIIIII	AS:i:0	XS:i:0	XN:i:0	XM:i:0	XO:i:0	XG:i:0	NM:i:0	MD:Z:31	YT:Z:UU
4.962893e-20	16	CP026474.1	14798	1	31M	*	0	0	TTATTTTTCTAAATACATTCAAATATGTATC	IIIIIIIIIIIIIIIIIIIIIIIIIIIIIII	AS:i:0	XS:i:0	XN:i:0	XM:i:0	XO:i:0	XG:i:0	NM:i:0	MD:Z:31	YT:Z:UU
5.018979e-20	0	CP026474.1	38641	1	31M	*	0	0	GCACTTTTCGGGGAAATGTGCGCGGAACCCC	IIIIIIIIIIIIIIIIIIIIIIIIIIIIIII	AS:i:0	XS:i:0	XN:i:0	XM:i:0	XO:i:0	XG:i:0	NM:i:0	MD:Z:31	YT:Z:UU
5.028160e-20	16	CP026474.1	14781	1	31M	*	0	0	GCGGAACCCCTATTTGTTTATTTTTCTAAAT	IIIIIIIIIIIIIIIIIIIIIIIIIIIIIII	AS:i:0	XS:i:0	XN:i:0	XM:i:0	XO:i:0	XG:i:0	NM:i:0	MD:Z:31	YT:Z:UU
5.067513e-20	16	CP026474.1	38642	1	31M	*	0	0	CACTTTTCGGGGAAATGTGCGCGGAACCCCT	IIIIIIIIIIIIIIIIIIIIIIIIIIIIIII	AS:i:0	XS:i:0	XN:i:0	XM:i:0	XO:i:0	XG:i:0	NM:i:0	MD:Z:31	YT:Z:UU
5.097011e-20	16	CP026474.1	38650	1	31M	*	0	0	GGGGAAATGTGCGCGGAACCCCTATTTGTTT	IIIIIIIIIIIIIIIIIIIIIIIIIIIIIII	AS:i:0	XS:i:0	XN:i:0	XM:i:0	XO:i:0	XG:i:0	NM:i:0	MD:Z:31	YT:Z:UU
5.101030e-20	0	CP026474.1	14782	1	31M	*	0	0	CGGAACCCCTATTTGTTTATTTTTCTAAATA	IIIIIIIIIIIIIIIIIIIIIIIIIIIIIII	AS:i:0	XS:i:0	XN:i:0	XM:i:0	XO:i:0	XG:i:0	NM:i:0	MD:Z:31	YT:Z:UU
5.104073e-20	16	CP026474.1	14768	1	31M	*	0	0	CGGGGAAATGTGCGCGGAACCCCTATTTGTT	IIIIIIIIIIIIIIIIIIIIIIIIIIIIIII	AS:i:0	XS:i:0	XN:i:0	XM:i:0	XO:i:0	XG:i:0	NM:i:0	MD:Z:31	YT:Z:UU
5.132942e-20	0	CP026474.1	38660	1	31M	*	0	0	GCGCGGAACCCCTATTTGTTTATTTTTCTAA	IIIIIIIIIIIIIIIIIIIIIIIIIIIIIII	AS:i:0	XS:i:0	XN:i:0	XM:i:0	XO:i:0	XG:i:0	NM:i:0	MD:Z:31	YT:Z:UU
5.196088e-20	0	CP026474.1	38643	1	31M	*	0	0	ACTTTTCGGGGAAATGTGCGCGGAACCCCTA	IIIIIIIIIIIIIIIIIIIIIIIIIIIIIII	AS:i:0	XS:i:0	XN:i:0	XM:i:0	XO:i:0	XG:i:0	NM:i:0	MD:Z:31	YT:Z:UU
5.222363e-20	16	CP026474.1	14795	1	31M	*	0	0	TGTTTATTTTTCTAAATACATTCAAATATGT	IIIIIIIIIIIIIIIIIIIIIIIIIIIIIII	AS:i:0	XS:i:0	XN:i:0	XM:i:0	XO:i:0	XG:i:0	NM:i:0	MD:Z:31	YT:Z:UU
5.231351e-20	0	CP026474.1	38661	1	31M	*	0	0	CGCGGAACCCCTATTTGTTTATTTTTCTAAA	IIIIIIIIIIIIIIIIIIIIIIIIIIIIIII	AS:i:0	XS:i:0	XN:i:0	XM:i:0	XO:i:0	XG:i:0	NM:i:0	MD:Z:31	YT:Z:UU
5.248374e-20	16	CP026474.1	14758	1	31M	*	0	0	TGGCACTTTTCGGGGAAATGTGCGCGGAACC	IIIIIIIIIIIIIIIIIIIIIIIIIIIIIII	AS:i:0	XS:i:0	XN:i:0	XM:i:0	XO:i:0	XG:i:0	NM:i:0	MD:Z:31	YT:Z:UU
5.256843e-20	16	CP026474.1	38646	1	31M	*	0	0	TTTCGGGGAAATGTGCGCGGAACCCCTATTT	IIIIIIIIIIIIIIIIIIIIIIIIIIIIIII	AS:i:0	XS:i:0	XN:i:0	XM:i:0	XO:i:0	XG:i:0	NM:i:0	MD:Z:31	YT:Z:UU
5.259296e-20	0	CP026474.1	38673	1	31M	*	0	0	ATTTGTTTATTTTTCTAAATACATTCAAATA	IIIIIIIIIIIIIIIIIIIIIIIIIIIIIII	AS:i:0	XS:i:0	XN:i:0	XM:i:0	XO:i:0	XG:i:0	NM:i:0	MD:Z:31	YT:Z:UU
5.280459e-20	16	CP026474.1	38648	1	31M	*	0	0	TCGGGGAAATGTGCGCGGAACCCCTATTTGT	IIIIIIIIIIIIIIIIIIIIIIIIIIIIIII	AS:i:0	XS:i:0	XN:i:0	XM:i:0	XO:i:0	XG:i:0	NM:i:0	MD:Z:31	YT:Z:UU
5.285353e-20	16	CP026474.1	38622	1	31M	*	0	0	GTTTCTTAGACGTCAGGTGGCACTTTTCGGG	IIIIIIIIIIIIIIIIIIIIIIIIIIIIIII	AS:i:0	XS:i:0	XN:i:0	XM:i:0	XO:i:0	XG:i:0	NM:i:0	MD:Z:31	YT:Z:UU
5.300646e-20	0	CP026474.1	38636	1	31M	*	0	0	AGGTGGCACTTTTCGGGGAAATGTGCGCGGA	IIIIIIIIIIIIIIIIIIIIIIIIIIIIIII	AS:i:0	XS:i:0	XN:i:0	XM:i:0	XO:i:0	XG:i:0	NM:i:0	MD:Z:31	YT:Z:UU
5.303499e-20	0	CP026474.1	14785	1	31M	*	0	0	AACCCCTATTTGTTTATTTTTCTAAATACAT	IIIIIIIIIIIIIIIIIIIIIIIIIIIIIII	AS:i:0	XS:i:0	XN:i:0	XM:i:0	XO:i:0	XG:i:0	NM:i:0	MD:Z:31	YT:Z:UU
5.324163e-20	0	CP026474.1	38635	1	31M	*	0	0	CAGGTGGCACTTTTCGGGGAAATGTGCGCGG	IIIIIIIIIIIIIIIIIIIIIIIIIIIIIII	AS:i:0	XS:i:0	XN:i:0	XM:i:0	XO:i:0	XG:i:0	NM:i:0	MD:Z:31	YT:Z:UU
5.463215e-20	0	CP026474.1	38664	1	31M	*	0	0	GGAACCCCTATTTGTTTATTTTTCTAAATAC	IIIIIIIIIIIIIIIIIIIIIIIIIIIIIII	AS:i:0	XS:i:0	XN:i:0	XM:i:0	XO:i:0	XG:i:0	NM:i:0	MD:Z:31	YT:Z:UU
5.478802e-20	16	CP026474.1	14752	1	31M	*	0	0	GTCAGGTGGCACTTTTCGGGGAAATGTGCGC	IIIIIIIIIIIIIIIIIIIIIIIIIIIIIII	AS:i:0	XS:i:0	XN:i:0	XM:i:0	XO:i:0	XG:i:0	NM:i:0	MD:Z:31	YT:Z:UU
5.514627e-20	0	CP026474.1	38665	1	31M	*	0	0	GAACCCCTATTTGTTTATTTTTCTAAATACA	IIIIIIIIIIIIIIIIIIIIIIIIIIIIIII	AS:i:0	XS:i:0	XN:i:0	XM:i:0	XO:i:0	XG:i:0	NM:i:0	MD:Z:31	YT:Z:UU
5.600550e-20	16	CP026474.1	38634	1	31M	*	0	0	TCAGGTGGCACTTTTCGGGGAAATGTGCGCG	IIIIIIIIIIIIIIIIIIIIIIIIIIIIIII	AS:i:0	XS:i:0	XN:i:0	XM:i:0	XO:i:0	XG:i:0	NM:i:0	MD:Z:31	YT:Z:UU
5.654454e-20	16	CP026474.1	38628	1	31M	*	0	0	TAGACGTCAGGTGGCACTTTTCGGGGAAATG	IIIIIIIIIIIIIIIIIIIIIIIIIIIIIII	AS:i:0	XS:i:0	XN:i:0	XM:i:0	XO:i:0	XG:i:0	NM:i:0	MD:Z:31	YT:Z:UU
5.784182e-20	0	CP026474.1	38631	1	31M	*	0	0	ACGTCAGGTGGCACTTTTCGGGGAAATGTGC	IIIIIIIIIIIIIIIIIIIIIIIIIIIIIII	AS:i:0	XS:i:0	XN:i:0	XM:i:0	XO:i:0	XG:i:0	NM:i:0	MD:Z:31	YT:Z:UU
5.928048e-20	16	CP026474.1	14749	1	31M	*	0	0	GACGTCAGGTGGCACTTTTCGGGGAAATGTG	IIIIIIIIIIIIIIIIIIIIIIIIIIIIIII	AS:i:0	XS:i:0	XN:i:0	XM:i:0	XO:i:0	XG:i:0	NM:i:0	MD:Z:31	YT:Z:UU
5.942149e-20	16	CP026474.1	14742	1	31M	*	0	0	TTTCTTAGACGTCAGGTGGCACTTTTCGGGG	IIIIIIIIIIIIIIIIIIIIIIIIIIIIIII	AS:i:0	XS:i:0	XN:i:0	XM:i:0	XO:i:0	XG:i:0	NM:i:0	MD:Z:31	YT:Z:UU
5.953664e-20	0	CP026474.1	38668	1	31M	*	0	0	CCCCTATTTGTTTATTTTTCTAAATACATTC	IIIIIIIIIIIIIIIIIIIIIIIIIIIIIII	AS:i:0	XS:i:0	XN:i:0	XM:i:0	XO:i:0	XG:i:0	NM:i:0	MD:Z:31	YT:Z:UU
5.972645e-20	16	CP026474.1	38629	1	31M	*	0	0	AGACGTCAGGTGGCACTTTTCGGGGAAATGT	IIIIIIIIIIIIIIIIIIIIIIIIIIIIIII	AS:i:0	XS:i:0	XN:i:0	XM:i:0	XO:i:0	XG:i:0	NM:i:0	MD:Z:31	YT:Z:UU
5.989334e-20	16	CP026474.1	14786	1	31M	*	0	0	ACCCCTATTTGTTTATTTTTCTAAATACATT	IIIIIIIIIIIIIIIIIIIIIIIIIIIIIII	AS:i:0	XS:i:0	XN:i:0	XM:i:0	XO:i:0	XG:i:0	NM:i:0	MD:Z:31	YT:Z:UU
6.001738e-20	16	CP026474.1	38644	1	31M	*	0	0	CTTTTCGGGGAAATGTGCGCGGAACCCCTAT	IIIIIIIIIIIIIIIIIIIIIIIIIIIIIII	AS:i:0	XS:i:0	XN:i:0	XM:i:0	XO:i:0	XG:i:0	NM:i:0	MD:Z:31	YT:Z:UU
6.003453e-20	0	CP026474.1	14808	1	31M	*	0	0	AAATACATTCAAATATGTATCCGCTCATGAG	IIIIIIIIIIIIIIIIIIIIIIIIIIIIIII	AS:i:0	XS:i:0	XN:i:0	XM:i:0	XO:i:0	XG:i:0	NM:i:0	MD:Z:31	YT:Z:UU
6.019962e-20	16	CP026474.1	14740	1	31M	*	0	0	GGTTTCTTAGACGTCAGGTGGCACTTTTCGG	IIIIIIIIIIIIIIIIIIIIIIIIIIIIIII	AS:i:0	XS:i:0	XN:i:0	XM:i:0	XO:i:0	XG:i:0	NM:i:0	MD:Z:31	YT:Z:UU
6.054067e-20	16	CP026474.1	38645	1	31M	*	0	0	TTTTCGGGGAAATGTGCGCGGAACCCCTATT	IIIIIIIIIIIIIIIIIIIIIIIIIIIIIII	AS:i:0	XS:i:0	XN:i:0	XM:i:0	XO:i:0	XG:i:0	NM:i:0	MD:Z:31	YT:Z:UU
6.056565e-20	16	CP026474.1	38632	1	31M	*	0	0	CGTCAGGTGGCACTTTTCGGGGAAATGTGCG	IIIIIIIIIIIIIIIIIIIIIIIIIIIIIII	AS:i:0	XS:i:0	XN:i:0	XM:i:0	XO:i:0	XG:i:0	NM:i:0	MD:Z:31	YT:Z:UU
6.087557e-20	0	CP026474.1	14811	1	31M	*	0	0	TACATTCAAATATGTATCCGCTCATGAGACA	IIIIIIIIIIIIIIIIIIIIIIIIIIIIIII	AS:i:0	XS:i:0	XN:i:0	XM:i:0	XO:i:0	XG:i:0	NM:i:0	MD:Z:31	YT:Z:UU
6.092804e-20	0	CP026474.1	38700	1	31M	*	0	0	AATATGTATCCGCTCATGAGACAATAACCCT	IIIIIIIIIIIIIIIIIIIIIIIIIIIIIII	AS:i:0	XS:i:0	XN:i:0	XM:i:0	XO:i:0	XG:i:0	NM:i:0	MD:Z:31	YT:Z:UU
6.095091e-20	16	CP026474.1	14791	1	31M	*	0	0	TATTTGTTTATTTTTCTAAATACATTCAAAT	IIIIIIIIIIIIIIIIIIIIIIIIIIIIIII	AS:i:0	XS:i:0	XN:i:0	XM:i:0	XO:i:0	XG:i:0	NM:i:0	MD:Z:31	YT:Z:UU
6.125301e-20	0	CP026474.1	38626	1	31M	*	0	0	CTTAGACGTCAGGTGGCACTTTTCGGGGAAA	IIIIIIIIIIIIIIIIIIIIIIIIIIIIIII	AS:i:0	XS:i:0	XN:i:0	XM:i:0	XO:i:0	XG:i:0	NM:i:0	MD:Z:31	YT:Z:UU
6.154683e-20	16	CP026474.1	14743	1	31M	*	0	0	TTCTTAGACGTCAGGTGGCACTTTTCGGGGA	IIIIIIIIIIIIIIIIIIIIIIIIIIIIIII	AS:i:0	XS:i:0	XN:i:0	XM:i:0	XO:i:0	XG:i:0	NM:i:0	MD:Z:31	YT:Z:UU
6.167391e-20	0	CP026474.1	38701	1	31M	*	0	0	ATATGTATCCGCTCATGAGACAATAACCCTG	IIIIIIIIIIIIIIIIIIIIIIIIIIIIIII	AS:i:0	XS:i:0	XN:i:0	XM:i:0	XO:i:0	XG:i:0	NM:i:0	MD:Z:31	YT:Z:UU
6.299183e-20	0	CP026474.1	38693	1	31M	*	0	0	ACATTCAAATATGTATCCGCTCATGAGACAA	IIIIIIIIIIIIIIIIIIIIIIIIIIIIIII	AS:i:0	XS:i:0	XN:i:0	XM:i:0	XO:i:0	XG:i:0	NM:i:0	MD:Z:31	YT:Z:UU
6.307089e-20	0	CP026474.1	38625	1	31M	*	0	0	TCTTAGACGTCAGGTGGCACTTTTCGGGGAA	IIIIIIIIIIIIIIIIIIIIIIIIIIIIIII	AS:i:0	XS:i:0	XN:i:0	XM:i:0	XO:i:0	XG:i:0	NM:i:0	MD:Z:31	YT:Z:UU
6.320311e-20	0	CP026474.1	38691	1	31M	*	0	0	ATACATTCAAATATGTATCCGCTCATGAGAC	IIIIIIIIIIIIIIIIIIIIIIIIIIIIIII	AS:i:0	XS:i:0	XN:i:0	XM:i:0	XO:i:0	XG:i:0	NM:i:0	MD:Z:31	YT:Z:UU
6.386170e-20	16	CP026474.1	38627	1	31M	*	0	0	TTAGACGTCAGGTGGCACTTTTCGGGGAAAT	IIIIIIIIIIIIIIIIIIIIIIIIIIIIIII	AS:i:0	XS:i:0	XN:i:0	XM:i:0	XO:i:0	XG:i:0	NM:i:0	MD:Z:31	YT:Z:UU
6.591164e-20	0	CP026474.1	14809	1	31M	*	0	0	AATACATTCAAATATGTATCCGCTCATGAGA	IIIIIIIIIIIIIIIIIIIIIIIIIIIIIII	AS:i:0	XS:i:0	XN:i:0	XM:i:0	XO:i:0	XG:i:0	NM:i:0	MD:Z:31	YT:Z:UU
6.625526e-20	16	CP026474.1	14813	1	31M	*	0	0	CATTCAAATATGTATCCGCTCATGAGACAAT	IIIIIIIIIIIIIIIIIIIIIIIIIIIIIII	AS:i:0	XS:i:0	XN:i:0	XM:i:0	XO:i:0	XG:i:0	NM:i:0	MD:Z:31	YT:Z:UU
6.699792e-20	0	CP026474.1	14790	1	31M	*	0	0	CTATTTGTTTATTTTTCTAAATACATTCAAA	IIIIIIIIIIIIIIIIIIIIIIIIIIIIIII	AS:i:0	XS:i:0	XN:i:0	XM:i:0	XO:i:0	XG:i:0	NM:i:0	MD:Z:31	YT:Z:UU
6.721327e-20	0	CP026474.1	38669	1	31M	*	0	0	CCCTATTTGTTTATTTTTCTAAATACATTCA	IIIIIIIIIIIIIIIIIIIIIIIIIIIIIII	AS:i:0	XS:i:0	XN:i:0	XM:i:0	XO:i:0	XG:i:0	NM:i:0	MD:Z:31	YT:Z:UU
6.722954e-20	0	CP026474.1	38670	1	31M	*	0	0	CCTATTTGTTTATTTTTCTAAATACATTCAA	IIIIIIIIIIIIIIIIIIIIIIIIIIIIIII	AS:i:0	XS:i:0	XN:i:0	XM:i:0	XO:i:0	XG:i:0	NM:i:0	MD:Z:31	YT:Z:UU
7.974217e-20	0	CP026474.1	14818	1	31M	*	0	0	AAATATGTATCCGCTCATGAGACAATAACCC	IIIIIIIIIIIIIIIIIIIIIIIIIIIIIII	AS:i:0	XS:i:0	XN:i:0	XM:i:0	XO:i:0	XG:i:0	NM:i:0	MD:Z:31	YT:Z:UU
8.242825e-20	0	CP026474.1	14814	1	31M	*	0	0	ATTCAAATATGTATCCGCTCATGAGACAATA	IIIIIIIIIIIIIIIIIIIIIIIIIIIIIII	AS:i:0	XS:i:0	XN:i:0	XM:i:0	XO:i:0	XG:i:0	NM:i:0	MD:Z:31	YT:Z:UU
8.478242e-20	16	CP026474.1	14816	1	31M	*	0	0	TCAAATATGTATCCGCTCATGAGACAATAAC	IIIIIIIIIIIIIIIIIIIIIIIIIIIIIII	AS:i:0	XS:i:0	XN:i:0	XM:i:0	XO:i:0	XG:i:0	NM:i:0	MD:Z:31	YT:Z:UU
8.491862e-20	16	CP026474.1	38696	1	31M	*	0	0	TTCAAATATGTATCCGCTCATGAGACAATAA	IIIIIIIIIIIIIIIIIIIIIIIIIIIIIII	AS:i:0	XS:i:0	XN:i:0	XM:i:0	XO:i:0	XG:i:0	NM:i:0	MD:Z:31	YT:Z:UU
8.991199e-20	16	CP026474.1	39735	1	31M	*	0	0	CCTTAACGTGAGTTTTCGTTCCACTGAGCGT	IIIIIIIIIIIIIIIIIIIIIIIIIIIIIII	AS:i:0	XS:i:0	XN:i:0	XM:i:0	XO:i:0	XG:i:0	NM:i:0	MD:Z:31	YT:Z:UU
9.029168e-20	0	CP026474.1	14817	1	31M	*	0	0	CAAATATGTATCCGCTCATGAGACAATAACC	IIIIIIIIIIIIIIIIIIIIIIIIIIIIIII	AS:i:0	XS:i:0	XN:i:0	XM:i:0	XO:i:0	XG:i:0	NM:i:0	MD:Z:31	YT:Z:UU
9.097907e-20	0	CP026474.1	39732	1	31M	*	0	0	ATCCCTTAACGTGAGTTTTCGTTCCACTGAG	IIIIIIIIIIIIIIIIIIIIIIIIIIIIIII	AS:i:0	XS:i:0	XN:i:0	XM:i:0	XO:i:0	XG:i:0	NM:i:0	MD:Z:31	YT:Z:UU
9.209187e-20	16	CP026474.1	39733	1	31M	*	0	0	TCCCTTAACGTGAGTTTTCGTTCCACTGAGC	IIIIIIIIIIIIIIIIIIIIIIIIIIIIIII	AS:i:0	XS:i:0	XN:i:0	XM:i:0	XO:i:0	XG:i:0	NM:i:0	MD:Z:31	YT:Z:UU
9.387986e-20	0	CP026474.1	39731	1	31M	*	0	0	AATCCCTTAACGTGAGTTTTCGTTCCACTGA	IIIIIIIIIIIIIIIIIIIIIIIIIIIIIII	AS:i:0	XS:i:0	XN:i:0	XM:i:0	XO:i:0	XG:i:0	NM:i:0	MD:Z:31	YT:Z:UU
9.596366e-20	0	CP026474.1	15853	1	31M	*	0	0	CCCTTAACGTGAGTTTTCGTTCCACTGAGCG	IIIIIIIIIIIIIIIIIIIIIIIIIIIIIII	AS:i:0	XS:i:0	XN:i:0	XM:i:0	XO:i:0	XG:i:0	NM:i:0	MD:Z:31	YT:Z:UU
9.687632e-20	0	CP026474.1	38604	1	31M	*	0	0	AATGTCATGATAATAATGGTTTCTTAGACGT	IIIIIIIIIIIIIIIIIIIIIIIIIIIIIII	AS:i:0	XS:i:0	XN:i:0	XM:i:0	XO:i:0	XG:i:0	NM:i:0	MD:Z:31	YT:Z:UU
1.068469e-19	0	CP026474.1	39730	1	31M	*	0	0	AAATCCCTTAACGTGAGTTTTCGTTCCACTG	IIIIIIIIIIIIIIIIIIIIIIIIIIIIIII	AS:i:0	XS:i:0	XN:i:0	XM:i:0	XO:i:0	XG:i:0	NM:i:0	MD:Z:31	YT:Z:UU
1.073667e-19	0	CP026474.1	39728	1	31M	*	0	0	CAAAATCCCTTAACGTGAGTTTTCGTTCCAC	IIIIIIIIIIIIIIIIIIIIIIIIIIIIIII	AS:i:0	XS:i:0	XN:i:0	XM:i:0	XO:i:0	XG:i:0	NM:i:0	MD:Z:31	YT:Z:UU
1.076114e-19	0	CP026474.1	15848	1	31M	*	0	0	AAAATCCCTTAACGTGAGTTTTCGTTCCACT	IIIIIIIIIIIIIIIIIIIIIIIIIIIIIII	AS:i:0	XS:i:0	XN:i:0	XM:i:0	XO:i:0	XG:i:0	NM:i:0	MD:Z:31	YT:Z:UU
1.168258e-19	0	CP026474.1	15846	1	31M	*	0	0	CCAAAATCCCTTAACGTGAGTTTTCGTTCCA	IIIIIIIIIIIIIIIIIIIIIIIIIIIIIII	AS:i:0	XS:i:0	XN:i:0	XM:i:0	XO:i:0	XG:i:0	NM:i:0	MD:Z:31	YT:Z:UU
1.172777e-19	0	CP026474.1	15845	1	31M	*	0	0	ACCAAAATCCCTTAACGTGAGTTTTCGTTCC	IIIIIIIIIIIIIIIIIIIIIIIIIIIIIII	AS:i:0	XS:i:0	XN:i:0	XM:i:0	XO:i:0	XG:i:0	NM:i:0	MD:Z:31	YT:Z:UU
1.274196e-19	16	CP026474.1	39725	1	31M	*	0	0	GACCAAAATCCCTTAACGTGAGTTTTCGTTC	IIIIIIIIIIIIIIIIIIIIIIIIIIIIIII	AS:i:0	XS:i:0	XN:i:0	XM:i:0	XO:i:0	XG:i:0	NM:i:0	MD:Z:31	YT:Z:UU
1.366353e-19	0	CP026474.1	14992	1	31M	*	0	0	TCAGTTGGGTGCACGAGTGGGTTACATCGAA	IIIIIIIIIIIIIIIIIIIIIIIIIIIIIII	AS:i:0	XS:i:0	XN:i:0	XM:i:0	XO:i:0	XG:i:0	NM:i:0	MD:Z:31	YT:Z:UU
1.449964e-19	0	CP026474.1	39736	1	31M	*	0	0	CTTAACGTGAGTTTTCGTTCCACTGAGCGTC	IIIIIIIIIIIIIIIIIIIIIIIIIIIIIII	AS:i:0	XS:i:0	XN:i:0	XM:i:0	XO:i:0	XG:i:0	NM:i:0	MD:Z:31	YT:Z:UU
1.462561e-19	16	CP026474.1	15856	1	31M	*	0	0	TTAACGTGAGTTTTCGTTCCACTGAGCGTCA	IIIIIIIIIIIIIIIIIIIIIIIIIIIIIII	AS:i:0	XS:i:0	XN:i:0	XM:i:0	XO:i:0	XG:i:0	NM:i:0	MD:Z:31	YT:Z:UU
1.512378e-19	16	CP026474.1	39724	1	31M	*	0	0	TGACCAAAATCCCTTAACGTGAGTTTTCGTT	IIIIIIIIIIIIIIIIIIIIIIIIIIIIIII	AS:i:0	XS:i:0	XN:i:0	XM:i:0	XO:i:0	XG:i:0	NM:i:0	MD:Z:31	YT:Z:UU
1.523286e-19	16	CP026474.1	15842	1	31M	*	0	0	ATGACCAAAATCCCTTAACGTGAGTTTTCGT	IIIIIIIIIIIIIIIIIIIIIIIIIIIIIII	AS:i:0	XS:i:0	XN:i:0	XM:i:0	XO:i:0	XG:i:0	NM:i:0	MD:Z:31	YT:Z:UU
1.535377e-19	0	CP026474.1	15022	1	31M	*	0	0	ACTGGATCTCAACAGCGGTAAGATCCTTGAG	IIIIIIIIIIIIIIIIIIIIIIIIIIIIIII	AS:i:0	XS:i:0	XN:i:0	XM:i:0	XO:i:0	XG:i:0	NM:i:0	MD:Z:31	YT:Z:UU
1.565609e-19	16	CP026474.1	38877	1	31M	*	0	0	TTGGGTGCACGAGTGGGTTACATCGAACTGG	IIIIIIIIIIIIIIIIIIIIIIIIIIIIIII	AS:i:0	XS:i:0	XN:i:0	XM:i:0	XO:i:0	XG:i:0	NM:i:0	MD:Z:31	YT:Z:UU
1.570552e-19	16	CP026474.1	39738	1	31M	*	0	0	TAACGTGAGTTTTCGTTCCACTGAGCGTCAG	IIIIIIIIIIIIIIIIIIIIIIIIIIIIIII	AS:i:0	XS:i:0	XN:i:0	XM:i:0	XO:i:0	XG:i:0	NM:i:0	MD:Z:31	YT:Z:UU
1.580179e-19	16	CP026474.1	14994	1	31M	*	0	0	AGTTGGGTGCACGAGTGGGTTACATCGAACT	IIIIIIIIIIIIIIIIIIIIIIIIIIIIIII	AS:i:0	XS:i:0	XN:i:0	XM:i:0	XO:i:0	XG:i:0	NM:i:0	MD:Z:31	YT:Z:UU
1.595195e-19	0	CP026474.1	38874	1	31M	*	0	0	CAGTTGGGTGCACGAGTGGGTTACATCGAAC	IIIIIIIIIIIIIIIIIIIIIIIIIIIIIII	AS:i:0	XS:i:0	XN:i:0	XM:i:0	XO:i:0	XG:i:0	NM:i:0	MD:Z:31	YT:Z:UU
1.603695e-19	16	CP026474.1	14995	1	31M	*	0	0	GTTGGGTGCACGAGTGGGTTACATCGAACTG	IIIIIIIIIIIIIIIIIIIIIIIIIIIIIII	AS:i:0	XS:i:0	XN:i:0	XM:i:0	XO:i:0	XG:i:0	NM:i:0	MD:Z:31	YT:Z:UU
1.647029e-19	0	CP026474.1	15021	1	31M	*	0	0	AACTGGATCTCAACAGCGGTAAGATCCTTGA	IIIIIIIIIIIIIIIIIIIIIIIIIIIIIII	AS:i:0	XS:i:0	XN:i:0	XM:i:0	XO:i:0	XG:i:0	NM:i:0	MD:Z:31	YT:Z:UU
1.697175e-19	16	CP026474.1	38878	1	31M	*	0	0	TGGGTGCACGAGTGGGTTACATCGAACTGGA	IIIIIIIIIIIIIIIIIIIIIIIIIIIIIII	AS:i:0	XS:i:0	XN:i:0	XM:i:0	XO:i:0	XG:i:0	NM:i:0	MD:Z:31	YT:Z:UU
1.755278e-19	16	CP026474.1	15020	1	31M	*	0	0	GAACTGGATCTCAACAGCGGTAAGATCCTTG	IIIIIIIIIIIIIIIIIIIIIIIIIIIIIII	AS:i:0	XS:i:0	XN:i:0	XM:i:0	XO:i:0	XG:i:0	NM:i:0	MD:Z:31	YT:Z:UU
1.847068e-19	16	CP026474.1	14711	1	31M	*	0	0	TTTTTATAGGTTAATGTCATGATAATAATGG	IIIIIIIIIIIIIIIIIIIIIIIIIIIIIII	AS:i:0	XS:i:0	XN:i:0	XM:i:0	XO:i:0	XG:i:0	NM:i:0	MD:Z:31	YT:Z:UU
1.862646e-19	16	CP026474.1	38880	1	31M	*	0	0	GGTGCACGAGTGGGTTACATCGAACTGGATC	IIIIIIIIIIIIIIIIIIIIIIIIIIIIIII	AS:i:0	XS:i:0	XN:i:0	XM:i:0	XO:i:0	XG:i:0	NM:i:0	MD:Z:31	YT:Z:UU
1.867640e-19	16	CP026474.1	38594	1	31M	*	0	0	TTTATAGGTTAATGTCATGATAATAATGGTT	IIIIIIIIIIIIIIIIIIIIIIIIIIIIIII	AS:i:0	XS:i:0	XN:i:0	XM:i:0	XO:i:0	XG:i:0	NM:i:0	MD:Z:31	YT:Z:UU
1.893116e-19	0	CP026474.1	14710	1	31M	*	0	0	ATTTTTATAGGTTAATGTCATGATAATAATG	IIIIIIIIIIIIIIIIIIIIIIIIIIIIIII	AS:i:0	XS:i:0	XN:i:0	XM:i:0	XO:i:0	XG:i:0	NM:i:0	MD:Z:31	YT:Z:UU
1.897104e-19	16	CP026474.1	38593	1	31M	*	0	0	TTTTATAGGTTAATGTCATGATAATAATGGT	IIIIIIIIIIIIIIIIIIIIIIIIIIIIIII	AS:i:0	XS:i:0	XN:i:0	XM:i:0	XO:i:0	XG:i:0	NM:i:0	MD:Z:31	YT:Z:UU
1.927071e-19	0	CP026474.1	38599	1	31M	*	0	0	AGGTTAATGTCATGATAATAATGGTTTCTTA	IIIIIIIIIIIIIIIIIIIIIIIIIIIIIII	AS:i:0	XS:i:0	XN:i:0	XM:i:0	XO:i:0	XG:i:0	NM:i:0	MD:Z:31	YT:Z:UU
1.956777e-19	16	CP026474.1	14998	1	31M	*	0	0	GGGTGCACGAGTGGGTTACATCGAACTGGAT	IIIIIIIIIIIIIIIIIIIIIIIIIIIIIII	AS:i:0	XS:i:0	XN:i:0	XM:i:0	XO:i:0	XG:i:0	NM:i:0	MD:Z:31	YT:Z:UU
1.995482e-19	0	CP026474.1	38961	1	31M	*	0	0	ATGATGAGCACTTTTAAAGTTCTGCTATGTG	IIIIIIIIIIIIIIIIIIIIIIIIIIIIIII	AS:i:0	XS:i:0	XN:i:0	XM:i:0	XO:i:0	XG:i:0	NM:i:0	MD:Z:31	YT:Z:UU
2.008958e-19	16	CP026474.1	38900	1	31M	*	0	0	CGAACTGGATCTCAACAGCGGTAAGATCCTT	IIIIIIIIIIIIIIIIIIIIIIIIIIIIIII	AS:i:0	XS:i:0	XN:i:0	XM:i:0	XO:i:0	XG:i:0	NM:i:0	MD:Z:31	YT:Z:UU
2.019983e-19	16	CP026474.1	15074	1	31M	*	0	0	TTTCCAATGATGAGCACTTTTAAAGTTCTGC	IIIIIIIIIIIIIIIIIIIIIIIIIIIIIII	AS:i:0	XS:i:0	XN:i:0	XM:i:0	XO:i:0	XG:i:0	NM:i:0	MD:Z:31	YT:Z:UU
2.020748e-19	16	CP026474.1	14709	1	31M	*	0	0	TATTTTTATAGGTTAATGTCATGATAATAAT	IIIIIIIIIIIIIIIIIIIIIIIIIIIIIII	AS:i:0	XS:i:0	XN:i:0	XM:i:0	XO:i:0	XG:i:0	NM:i:0	MD:Z:31	YT:Z:UU
2.026050e-19	16	CP026474.1	15075	1	31M	*	0	0	TTCCAATGATGAGCACTTTTAAAGTTCTGCT	IIIIIIIIIIIIIIIIIIIIIIIIIIIIIII	AS:i:0	XS:i:0	XN:i:0	XM:i:0	XO:i:0	XG:i:0	NM:i:0	MD:Z:31	YT:Z:UU
2.050688e-19	16	CP026474.1	14714	1	31M	*	0	0	TTATAGGTTAATGTCATGATAATAATGGTTT	IIIIIIIIIIIIIIIIIIIIIIIIIIIIIII	AS:i:0	XS:i:0	XN:i:0	XM:i:0	XO:i:0	XG:i:0	NM:i:0	MD:Z:31	YT:Z:UU
2.086984e-19	16	CP026474.1	14717	1	31M	*	0	0	TAGGTTAATGTCATGATAATAATGGTTTCTT	IIIIIIIIIIIIIIIIIIIIIIIIIIIIIII	AS:i:0	XS:i:0	XN:i:0	XM:i:0	XO:i:0	XG:i:0	NM:i:0	MD:Z:31	YT:Z:UU
2.124659e-19	16	CP026474.1	38962	1	31M	*	0	0	TGATGAGCACTTTTAAAGTTCTGCTATGTGG	IIIIIIIIIIIIIIIIIIIIIIIIIIIIIII	AS:i:0	XS:i:0	XN:i:0	XM:i:0	XO:i:0	XG:i:0	NM:i:0	MD:Z:31	YT:Z:UU
2.126206e-19	0	CP026474.1	38959	1	31M	*	0	0	CAATGATGAGCACTTTTAAAGTTCTGCTATG	IIIIIIIIIIIIIIIIIIIIIIIIIIIIIII	AS:i:0	XS:i:0	XN:i:0	XM:i:0	XO:i:0	XG:i:0	NM:i:0	MD:Z:31	YT:Z:UU
2.139177e-19	0	CP026474.1	38948	1	31M	*	0	0	AGAACGTTTTCCAATGATGAGCACTTTTAAA	IIIIIIIIIIIIIIIIIIIIIIIIIIIIIII	AS:i:0	XS:i:0	XN:i:0	XM:i:0	XO:i:0	XG:i:0	NM:i:0	MD:Z:31	YT:Z:UU
2.152609e-19	16	CP026474.1	14715	1	31M	*	0	0	TATAGGTTAATGTCATGATAATAATGGTTTC	IIIIIIIIIIIIIIIIIIIIIIIIIIIIIII	AS:i:0	XS:i:0	XN:i:0	XM:i:0	XO:i:0	XG:i:0	NM:i:0	MD:Z:31	YT:Z:UU
2.156287e-19	16	CP026474.1	15000	1	31M	*	0	0	GTGCACGAGTGGGTTACATCGAACTGGATCT	IIIIIIIIIIIIIIIIIIIIIIIIIIIIIII	AS:i:0	XS:i:0	XN:i:0	XM:i:0	XO:i:0	XG:i:0	NM:i:0	MD:Z:31	YT:Z:UU
2.162680e-19	16	CP026474.1	15070	1	31M	*	0	0	ACGTTTTCCAATGATGAGCACTTTTAAAGTT	IIIIIIIIIIIIIIIIIIIIIIIIIIIIIII	AS:i:0	XS:i:0	XN:i:0	XM:i:0	XO:i:0	XG:i:0	NM:i:0	MD:Z:31	YT:Z:UU
2.182087e-19	16	CP026474.1	38899	1	31M	*	0	0	TCGAACTGGATCTCAACAGCGGTAAGATCCT	IIIIIIIIIIIIIIIIIIIIIIIIIIIIIII	AS:i:0	XS:i:0	XN:i:0	XM:i:0	XO:i:0	XG:i:0	NM:i:0	MD:Z:31	YT:Z:UU
2.187676e-19	0	CP026474.1	38892	1	31M	*	0	0	GGTTACATCGAACTGGATCTCAACAGCGGTA	IIIIIIIIIIIIIIIIIIIIIIIIIIIIIII	AS:i:0	XS:i:0	XN:i:0	XM:i:0	XO:i:0	XG:i:0	NM:i:0	MD:Z:31	YT:Z:UU
2.196534e-19	16	CP026474.1	38949	1	31M	*	0	0	GAACGTTTTCCAATGATGAGCACTTTTAAAG	IIIIIIIIIIIIIIIIIIIIIIIIIIIIIII	AS:i:0	XS:i:0	XN:i:0	XM:i:0	XO:i:0	XG:i:0	NM:i:0	MD:Z:31	YT:Z:UU
2.203778e-19	0	CP026474.1	38950	1	31M	*	0	0	AACGTTTTCCAATGATGAGCACTTTTAAAGT	IIIIIIIIIIIIIIIIIIIIIIIIIIIIIII	AS:i:0	XS:i:0	XN:i:0	XM:i:0	XO:i:0	XG:i:0	NM:i:0	MD:Z:31	YT:Z:UU
2.205531e-19	16	CP026474.1	15073	1	31M	*	0	0	TTTTCCAATGATGAGCACTTTTAAAGTTCTG	IIIIIIIIIIIIIIIIIIIIIIIIIIIIIII	AS:i:0	XS:i:0	XN:i:0	XM:i:0	XO:i:0	XG:i:0	NM:i:0	MD:Z:31	YT:Z:UU
2.215186e-19	0	CP026474.1	38960	1	31M	*	0	0	AATGATGAGCACTTTTAAAGTTCTGCTATGT	IIIIIIIIIIIIIIIIIIIIIIIIIIIIIII	AS:i:0	XS:i:0	XN:i:0	XM:i:0	XO:i:0	XG:i:0	NM:i:0	MD:Z:31	YT:Z:UU
2.229285e-19	16	CP026474.1	15329	1	31M	*	0	0	TTTTTGCACAACATGGGGGATCATGTAACTC	IIIIIIIIIIIIIIIIIIIIIIIIIIIIIII	AS:i:0	XS:i:0	XN:i:0	XM:i:0	XO:i:0	XG:i:0	NM:i:0	MD:Z:31	YT:Z:UU
2.238601e-19	16	CP026474.1	15001	1	31M	*	0	0	TGCACGAGTGGGTTACATCGAACTGGATCTC	IIIIIIIIIIIIIIIIIIIIIIIIIIIIIII	AS:i:0	XS:i:0	XN:i:0	XM:i:0	XO:i:0	XG:i:0	NM:i:0	MD:Z:31	YT:Z:UU
2.241733e-19	0	CP026474.1	38883	1	31M	*	0	0	GCACGAGTGGGTTACATCGAACTGGATCTCA	IIIIIIIIIIIIIIIIIIIIIIIIIIIIIII	AS:i:0	XS:i:0	XN:i:0	XM:i:0	XO:i:0	XG:i:0	NM:i:0	MD:Z:31	YT:Z:UU
2.249246e-19	16	CP026474.1	38958	1	31M	*	0	0	CCAATGATGAGCACTTTTAAAGTTCTGCTAT	IIIIIIIIIIIIIIIIIIIIIIIIIIIIIII	AS:i:0	XS:i:0	XN:i:0	XM:i:0	XO:i:0	XG:i:0	NM:i:0	MD:Z:31	YT:Z:UU
2.266842e-19	0	CP026474.1	15017	1	31M	*	0	0	ATCGAACTGGATCTCAACAGCGGTAAGATCC	IIIIIIIIIIIIIIIIIIIIIIIIIIIIIII	AS:i:0	XS:i:0	XN:i:0	XM:i:0	XO:i:0	XG:i:0	NM:i:0	MD:Z:31	YT:Z:UU
2.279206e-19	16	CP026474.1	14719	1	31M	*	0	0	GGTTAATGTCATGATAATAATGGTTTCTTAG	IIIIIIIIIIIIIIIIIIIIIIIIIIIIIII	AS:i:0	XS:i:0	XN:i:0	XM:i:0	XO:i:0	XG:i:0	NM:i:0	MD:Z:31	YT:Z:UU
2.299030e-19	16	CP026474.1	38957	1	31M	*	0	0	TCCAATGATGAGCACTTTTAAAGTTCTGCTA	IIIIIIIIIIIIIIIIIIIIIIIIIIIIIII	AS:i:0	XS:i:0	XN:i:0	XM:i:0	XO:i:0	XG:i:0	NM:i:0	MD:Z:31	YT:Z:UU
2.330644e-19	16	CP026474.1	39216	1	31M	*	0	0	CACAACATGGGGGATCATGTAACTCGCCTTG	IIIIIIIIIIIIIIIIIIIIIIIIIIIIIII	AS:i:0	XS:i:0	XN:i:0	XM:i:0	XO:i:0	XG:i:0	NM:i:0	MD:Z:31	YT:Z:UU
2.342328e-19	16	CP026474.1	15010	1	31M	*	0	0	GGGTTACATCGAACTGGATCTCAACAGCGGT	IIIIIIIIIIIIIIIIIIIIIIIIIIIIIII	AS:i:0	XS:i:0	XN:i:0	XM:i:0	XO:i:0	XG:i:0	NM:i:0	MD:Z:31	YT:Z:UU
2.343483e-19	0	CP026474.1	38893	1	31M	*	0	0	GTTACATCGAACTGGATCTCAACAGCGGTAA	IIIIIIIIIIIIIIIIIIIIIIIIIIIIIII	AS:i:0	XS:i:0	XN:i:0	XM:i:0	XO:i:0	XG:i:0	NM:i:0	MD:Z:31	YT:Z:UU
2.346131e-19	16	CP026474.1	39215	1	31M	*	0	0	GCACAACATGGGGGATCATGTAACTCGCCTT	IIIIIIIIIIIIIIIIIIIIIIIIIIIIIII	AS:i:0	XS:i:0	XN:i:0	XM:i:0	XO:i:0	XG:i:0	NM:i:0	MD:Z:31	YT:Z:UU
2.350431e-19	16	CP026474.1	15072	1	31M	*	0	0	GTTTTCCAATGATGAGCACTTTTAAAGTTCT	IIIIIIIIIIIIIIIIIIIIIIIIIIIIIII	AS:i:0	XS:i:0	XN:i:0	XM:i:0	XO:i:0	XG:i:0	NM:i:0	MD:Z:31	YT:Z:UU
2.370232e-19	0	CP026474.1	15066	1	31M	*	0	0	AAGAACGTTTTCCAATGATGAGCACTTTTAA	IIIIIIIIIIIIIIIIIIIIIIIIIIIIIII	AS:i:0	XS:i:0	XN:i:0	XM:i:0	XO:i:0	XG:i:0	NM:i:0	MD:Z:31	YT:Z:UU
2.381134e-19	16	CP026474.1	15013	1	31M	*	0	0	TTACATCGAACTGGATCTCAACAGCGGTAAG	IIIIIIIIIIIIIIIIIIIIIIIIIIIIIII	AS:i:0	XS:i:0	XN:i:0	XM:i:0	XO:i:0	XG:i:0	NM:i:0	MD:Z:31	YT:Z:UU
2.392974e-19	16	CP026474.1	39211	1	31M	*	0	0	TTTTGCACAACATGGGGGATCATGTAACTCG	IIIIIIIIIIIIIIIIIIIIIIIIIIIIIII	AS:i:0	XS:i:0	XN:i:0	XM:i:0	XO:i:0	XG:i:0	NM:i:0	MD:Z:31	YT:Z:UU
2.396916e-19	16	CP026474.1	15331	1	31M	*	0	0	TTTGCACAACATGGGGGATCATGTAACTCGC	IIIIIIIIIIIIIIIIIIIIIIIIIIIIIII	AS:i:0	XS:i:0	XN:i:0	XM:i:0	XO:i:0	XG:i:0	NM:i:0	MD:Z:31	YT:Z:UU
2.400785e-19	0	CP026474.1	14720	1	31M	*	0	0	GTTAATGTCATGATAATAATGGTTTCTTAGA	IIIIIIIIIIIIIIIIIIIIIIIIIIIIIII	AS:i:0	XS:i:0	XN:i:0	XM:i:0	XO:i:0	XG:i:0	NM:i:0	MD:Z:31	YT:Z:UU
2.405514e-19	0	CP026474.1	38952	1	31M	*	0	0	CGTTTTCCAATGATGAGCACTTTTAAAGTTC	IIIIIIIIIIIIIIIIIIIIIIIIIIIIIII	AS:i:0	XS:i:0	XN:i:0	XM:i:0	XO:i:0	XG:i:0	NM:i:0	MD:Z:31	YT:Z:UU
2.419306e-19	16	CP026474.1	15337	1	31M	*	0	0	CAACATGGGGGATCATGTAACTCGCCTTGAT	IIIIIIIIIIIIIIIIIIIIIIIIIIIIIII	AS:i:0	XS:i:0	XN:i:0	XM:i:0	XO:i:0	XG:i:0	NM:i:0	MD:Z:31	YT:Z:UU
2.426554e-19	16	CP026474.1	15006	1	31M	*	0	0	GAGTGGGTTACATCGAACTGGATCTCAACAG	IIIIIIIIIIIIIIIIIIIIIIIIIIIIIII	AS:i:0	XS:i:0	XN:i:0	XM:i:0	XO:i:0	XG:i:0	NM:i:0	MD:Z:31	YT:Z:UU
2.436524e-19	0	CP026474.1	38895	1	31M	*	0	0	TACATCGAACTGGATCTCAACAGCGGTAAGA	IIIIIIIIIIIIIIIIIIIIIIIIIIIIIII	AS:i:0	XS:i:0	XN:i:0	XM:i:0	XO:i:0	XG:i:0	NM:i:0	MD:Z:31	YT:Z:UU
2.452065e-19	0	CP026474.1	15065	1	31M	*	0	0	GAAGAACGTTTTCCAATGATGAGCACTTTTA	IIIIIIIIIIIIIIIIIIIIIIIIIIIIIII	AS:i:0	XS:i:0	XN:i:0	XM:i:0	XO:i:0	XG:i:0	NM:i:0	MD:Z:31	YT:Z:UU
2.467608e-19	0	CP026474.1	15007	1	31M	*	0	0	AGTGGGTTACATCGAACTGGATCTCAACAGC	IIIIIIIIIIIIIIIIIIIIIIIIIIIIIII	AS:i:0	XS:i:0	XN:i:0	XM:i:0	XO:i:0	XG:i:0	NM:i:0	MD:Z:31	YT:Z:UU
2.477896e-19	16	CP026474.1	39209	1	31M	*	0	0	TTTTTTGCACAACATGGGGGATCATGTAACT	IIIIIIIIIIIIIIIIIIIIIIIIIIIIIII	AS:i:0	XS:i:0	XN:i:0	XM:i:0	XO:i:0	XG:i:0	NM:i:0	MD:Z:31	YT:Z:UU
2.485005e-19	16	CP026474.1	15008	1	31M	*	0	0	GTGGGTTACATCGAACTGGATCTCAACAGCG	IIIIIIIIIIIIIIIIIIIIIIIIIIIIIII	AS:i:0	XS:i:0	XN:i:0	XM:i:0	XO:i:0	XG:i:0	NM:i:0	MD:Z:31	YT:Z:UU
2.500899e-19	0	CP026474.1	38886	1	31M	*	0	0	CGAGTGGGTTACATCGAACTGGATCTCAACA	IIIIIIIIIIIIIIIIIIIIIIIIIIIIIII	AS:i:0	XS:i:0	XN:i:0	XM:i:0	XO:i:0	XG:i:0	NM:i:0	MD:Z:31	YT:Z:UU
2.533088e-19	0	CP026474.1	15003	1	31M	*	0	0	CACGAGTGGGTTACATCGAACTGGATCTCAA	IIIIIIIIIIIIIIIIIIIIIIIIIIIIIII	AS:i:0	XS:i:0	XN:i:0	XM:i:0	XO:i:0	XG:i:0	NM:i:0	MD:Z:31	YT:Z:UU
2.536880e-19	16	CP026474.1	39214	1	31M	*	0	0	TGCACAACATGGGGGATCATGTAACTCGCCT	IIIIIIIIIIIIIIIIIIIIIIIIIIIIIII	AS:i:0	XS:i:0	XN:i:0	XM:i:0	XO:i:0	XG:i:0	NM:i:0	MD:Z:31	YT:Z:UU
2.552114e-19	0	CP026474.1	15336	1	31M	*	0	0	ACAACATGGGGGATCATGTAACTCGCCTTGA	IIIIIIIIIIIIIIIIIIIIIIIIIIIIIII	AS:i:0	XS:i:0	XN:i:0	XM:i:0	XO:i:0	XG:i:0	NM:i:0	MD:Z:31	YT:Z:UU
2.568318e-19	0	CP026474.1	15004	1	31M	*	0	0	ACGAGTGGGTTACATCGAACTGGATCTCAAC	IIIIIIIIIIIIIIIIIIIIIIIIIIIIIII	AS:i:0	XS:i:0	XN:i:0	XM:i:0	XO:i:0	XG:i:0	NM:i:0	MD:Z:31	YT:Z:UU
2.585647e-19	16	CP026474.1	15332	1	31M	*	0	0	TTGCACAACATGGGGGATCATGTAACTCGCC	IIIIIIIIIIIIIIIIIIIIIIIIIIIIIII	AS:i:0	XS:i:0	XN:i:0	XM:i:0	XO:i:0	XG:i:0	NM:i:0	MD:Z:31	YT:Z:UU
2.587570e-19	16	CP026474.1	38890	1	31M	*	0	0	TGGGTTACATCGAACTGGATCTCAACAGCGG	IIIIIIIIIIIIIIIIIIIIIIIIIIIIIII	AS:i:0	XS:i:0	XN:i:0	XM:i:0	XO:i:0	XG:i:0	NM:i:0	MD:Z:31	YT:Z:UU
2.594204e-19	16	CP026474.1	15064	1	31M	*	0	0	CGAAGAACGTTTTCCAATGATGAGCACTTTT	IIIIIIIIIIIIIIIIIIIIIIIIIIIIIII	AS:i:0	XS:i:0	XN:i:0	XM:i:0	XO:i:0	XG:i:0	NM:i:0	MD:Z:31	YT:Z:UU
2.615840e-19	0	CP026474.1	15015	1	31M	*	0	0	ACATCGAACTGGATCTCAACAGCGGTAAGAT	IIIIIIIIIIIIIIIIIIIIIIIIIIIIIII	AS:i:0	XS:i:0	XN:i:0	XM:i:0	XO:i:0	XG:i:0	NM:i:0	MD:Z:31	YT:Z:UU
2.621926e-19	16	CP026474.1	38597	1	31M	*	0	0	ATAGGTTAATGTCATGATAATAATGGTTTCT	IIIIIIIIIIIIIIIIIIIIIIIIIIIIIII	AS:i:0	XS:i:0	XN:i:0	XM:i:0	XO:i:0	XG:i:0	NM:i:0	MD:Z:31	YT:Z:UU
2.629219e-19	16	CP026474.1	38944	1	31M	*	0	0	CCGAAGAACGTTTTCCAATGATGAGCACTTT	IIIIIIIIIIIIIIIIIIIIIIIIIIIIIII	AS:i:0	XS:i:0	XN:i:0	XM:i:0	XO:i:0	XG:i:0	NM:i:0	MD:Z:31	YT:Z:UU
2.645385e-19	0	CP026474.1	38897	1	31M	*	0	0	CATCGAACTGGATCTCAACAGCGGTAAGATC	IIIIIIIIIIIIIIIIIIIIIIIIIIIIIII	AS:i:0	XS:i:0	XN:i:0	XM:i:0	XO:i:0	XG:i:0	NM:i:0	MD:Z:31	YT:Z:UU
2.647353e-19	16	CP026474.1	38602	1	31M	*	0	0	TTAATGTCATGATAATAATGGTTTCTTAGAC	IIIIIIIIIIIIIIIIIIIIIIIIIIIIIII	AS:i:0	XS:i:0	XN:i:0	XM:i:0	XO:i:0	XG:i:0	NM:i:0	MD:Z:31	YT:Z:UU
2.699609e-19	16	CP026474.1	38603	1	31M	*	0	0	TAATGTCATGATAATAATGGTTTCTTAGACG	IIIIIIIIIIIIIIIIIIIIIIIIIIIIIII	AS:i:0	XS:i:0	XN:i:0	XM:i:0	XO:i:0	XG:i:0	NM:i:0	MD:Z:31	YT:Z:UU
2.794652e-19	16	CP026474.1	38943	1	31M	*	0	0	CCCGAAGAACGTTTTCCAATGATGAGCACTT	IIIIIIIIIIIIIIIIIIIIIIIIIIIIIII	AS:i:0	XS:i:0	XN:i:0	XM:i:0	XO:i:0	XG:i:0	NM:i:0	MD:Z:31	YT:Z:UU
3.894907e-19	16	CP026474.1	39221	1	31M	*	0	0	CATGGGGGATCATGTAACTCGCCTTGATCGT	IIIIIIIIIIIIIIIIIIIIIIIIIIIIIII	AS:i:0	XS:i:0	XN:i:0	XM:i:0	XO:i:0	XG:i:0	NM:i:0	MD:Z:31	YT:Z:UU
4.092086e-19	0	CP026474.1	39220	1	31M	*	0	0	ACATGGGGGATCATGTAACTCGCCTTGATCG	IIIIIIIIIIIIIIIIIIIIIIIIIIIIIII	AS:i:0	XS:i:0	XN:i:0	XM:i:0	XO:i:0	XG:i:0	NM:i:0	MD:Z:31	YT:Z:UU
4.136685e-19	0	CP026474.1	15338	1	31M	*	0	0	AACATGGGGGATCATGTAACTCGCCTTGATC	IIIIIIIIIIIIIIIIIIIIIIIIIIIIIII	AS:i:0	XS:i:0	XN:i:0	XM:i:0	XO:i:0	XG:i:0	NM:i:0	MD:Z:31	YT:Z:UU
5.585778e-19	16	CP026474.1	39483	1	31M	*	0	0	TCTCGCGGTATCATTGCAGCACTGGGGCCAG	IIIIIIIIIIIIIIIIIIIIIIIIIIIIIII	AS:i:0	XS:i:0	XN:i:0	XM:i:0	XO:i:0	XG:i:0	NM:i:0	MD:Z:31	YT:Z:UU
6.209246e-19	16	CP026474.1	39485	1	31M	*	0	0	TCGCGGTATCATTGCAGCACTGGGGCCAGAT	IIIIIIIIIIIIIIIIIIIIIIIIIIIIIII	AS:i:0	XS:i:0	XN:i:0	XM:i:0	XO:i:0	XG:i:0	NM:i:0	MD:Z:31	YT:Z:UU
6.272822e-19	0	CP026474.1	15603	1	31M	*	0	0	CTCGCGGTATCATTGCAGCACTGGGGCCAGA	IIIIIIIIIIIIIIIIIIIIIIIIIIIIIII	AS:i:0	XS:i:0	XN:i:0	XM:i:0	XO:i:0	XG:i:0	NM:i:0	MD:Z:31	YT:Z:UU
6.339027e-19	16	CP026474.1	15605	1	31M	*	0	0	CGCGGTATCATTGCAGCACTGGGGCCAGATG	IIIIIIIIIIIIIIIIIIIIIIIIIIIIIII	AS:i:0	XS:i:0	XN:i:0	XM:i:0	XO:i:0	XG:i:0	NM:i:0	MD:Z:31	YT:Z:UU
9.376185e-19	16	CP026474.1	39223	1	31M	*	0	0	TGGGGGATCATGTAACTCGCCTTGATCGTTG	IIIIIIIIIIIIIIIIIIIIIIIIIIIIIII	AS:i:0	XS:i:0	XN:i:0	XM:i:0	XO:i:0	XG:i:0	NM:i:0	MD:Z:31	YT:Z:UU
9.620768e-19	16	CP026474.1	39222	1	31M	*	0	0	ATGGGGGATCATGTAACTCGCCTTGATCGTT	IIIIIIIIIIIIIIIIIIIIIIIIIIIIIII	AS:i:0	XS:i:0	XN:i:0	XM:i:0	XO:i:0	XG:i:0	NM:i:0	MD:Z:31	YT:Z:UU
1.028372e-18	0	CP026474.1	39226	1	31M	*	0	0	GGGATCATGTAACTCGCCTTGATCGTTGGGA	IIIIIIIIIIIIIIIIIIIIIIIIIIIIIII	AS:i:0	XS:i:0	XN:i:0	XM:i:0	XO:i:0	XG:i:0	NM:i:0	MD:Z:31	YT:Z:UU
1.035207e-18	16	CP026474.1	15343	1	31M	*	0	0	GGGGGATCATGTAACTCGCCTTGATCGTTGG	IIIIIIIIIIIIIIIIIIIIIIIIIIIIIII	AS:i:0	XS:i:0	XN:i:0	XM:i:0	XO:i:0	XG:i:0	NM:i:0	MD:Z:31	YT:Z:UU
1.092766e-18	16	CP026474.1	39225	1	31M	*	0	0	GGGGATCATGTAACTCGCCTTGATCGTTGGG	IIIIIIIIIIIIIIIIIIIIIIIIIIIIIII	AS:i:0	XS:i:0	XN:i:0	XM:i:0	XO:i:0	XG:i:0	NM:i:0	MD:Z:31	YT:Z:UU
1.111262e-18	0	CP026474.1	15347	1	31M	*	0	0	GATCATGTAACTCGCCTTGATCGTTGGGAAC	IIIIIIIIIIIIIIIIIIIIIIIIIIIIIII	AS:i:0	XS:i:0	XN:i:0	XM:i:0	XO:i:0	XG:i:0	NM:i:0	MD:Z:31	YT:Z:UU
1.157233e-18	0	CP026474.1	39227	1	31M	*	0	0	GGATCATGTAACTCGCCTTGATCGTTGGGAA	IIIIIIIIIIIIIIIIIIIIIIIIIIIIIII	AS:i:0	XS:i:0	XN:i:0	XM:i:0	XO:i:0	XG:i:0	NM:i:0	MD:Z:31	YT:Z:UU
1.188160e-18	16	CP026474.1	15571	1	31M	*	0	0	TGCTGATAAATCTGGAGCCGGTGAGCGTGGG	IIIIIIIIIIIIIIIIIIIIIIIIIIIIIII	AS:i:0	XS:i:0	XN:i:0	XM:i:0	XO:i:0	XG:i:0	NM:i:0	MD:Z:31	YT:Z:UU
1.260950e-18	16	CP026474.1	39233	1	31M	*	0	0	TGTAACTCGCCTTGATCGTTGGGAACCGGAG	IIIIIIIIIIIIIIIIIIIIIIIIIIIIIII	AS:i:0	XS:i:0	XN:i:0	XM:i:0	XO:i:0	XG:i:0	NM:i:0	MD:Z:31	YT:Z:UU
1.270225e-18	0	CP026474.1	15348	1	31M	*	0	0	ATCATGTAACTCGCCTTGATCGTTGGGAACC	IIIIIIIIIIIIIIIIIIIIIIIIIIIIIII	AS:i:0	XS:i:0	XN:i:0	XM:i:0	XO:i:0	XG:i:0	NM:i:0	MD:Z:31	YT:Z:UU
1.277824e-18	16	CP026474.1	39230	1	31M	*	0	0	TCATGTAACTCGCCTTGATCGTTGGGAACCG	IIIIIIIIIIIIIIIIIIIIIIIIIIIIIII	AS:i:0	XS:i:0	XN:i:0	XM:i:0	XO:i:0	XG:i:0	NM:i:0	MD:Z:31	YT:Z:UU
1.290045e-18	16	CP026474.1	39234	1	31M	*	0	0	GTAACTCGCCTTGATCGTTGGGAACCGGAGC	IIIIIIIIIIIIIIIIIIIIIIIIIIIIIII	AS:i:0	XS:i:0	XN:i:0	XM:i:0	XO:i:0	XG:i:0	NM:i:0	MD:Z:31	YT:Z:UU
1.304826e-18	0	CP026474.1	15350	1	31M	*	0	0	CATGTAACTCGCCTTGATCGTTGGGAACCGG	IIIIIIIIIIIIIIIIIIIIIIIIIIIIIII	AS:i:0	XS:i:0	XN:i:0	XM:i:0	XO:i:0	XG:i:0	NM:i:0	MD:Z:31	YT:Z:UU
1.326177e-18	0	CP026474.1	15351	1	31M	*	0	0	ATGTAACTCGCCTTGATCGTTGGGAACCGGA	IIIIIIIIIIIIIIIIIIIIIIIIIIIIIII	AS:i:0	XS:i:0	XN:i:0	XM:i:0	XO:i:0	XG:i:0	NM:i:0	MD:Z:31	YT:Z:UU
1.342988e-18	16	CP026474.1	15572	1	31M	*	0	0	GCTGATAAATCTGGAGCCGGTGAGCGTGGGT	IIIIIIIIIIIIIIIIIIIIIIIIIIIIIII	AS:i:0	XS:i:0	XN:i:0	XM:i:0	XO:i:0	XG:i:0	NM:i:0	MD:Z:31	YT:Z:UU
1.366845e-18	16	CP026474.1	15574	1	31M	*	0	0	TGATAAATCTGGAGCCGGTGAGCGTGGGTCT	IIIIIIIIIIIIIIIIIIIIIIIIIIIIIII	AS:i:0	XS:i:0	XN:i:0	XM:i:0	XO:i:0	XG:i:0	NM:i:0	MD:Z:31	YT:Z:UU
1.370043e-18	16	CP026474.1	15354	1	31M	*	0	0	TAACTCGCCTTGATCGTTGGGAACCGGAGCT	IIIIIIIIIIIIIIIIIIIIIIIIIIIIIII	AS:i:0	XS:i:0	XN:i:0	XM:i:0	XO:i:0	XG:i:0	NM:i:0	MD:Z:31	YT:Z:UU
1.405821e-18	0	CP026474.1	39454	1	31M	*	0	0	CTGATAAATCTGGAGCCGGTGAGCGTGGGTC	IIIIIIIIIIIIIIIIIIIIIIIIIIIIIII	AS:i:0	XS:i:0	XN:i:0	XM:i:0	XO:i:0	XG:i:0	NM:i:0	MD:Z:31	YT:Z:UU
1.410319e-18	0	CP026474.1	15356	1	31M	*	0	0	ACTCGCCTTGATCGTTGGGAACCGGAGCTGA	IIIIIIIIIIIIIIIIIIIIIIIIIIIIIII	AS:i:0	XS:i:0	XN:i:0	XM:i:0	XO:i:0	XG:i:0	NM:i:0	MD:Z:31	YT:Z:UU
1.424281e-18	0	CP026474.1	39236	1	31M	*	0	0	AACTCGCCTTGATCGTTGGGAACCGGAGCTG	IIIIIIIIIIIIIIIIIIIIIIIIIIIIIII	AS:i:0	XS:i:0	XN:i:0	XM:i:0	XO:i:0	XG:i:0	NM:i:0	MD:Z:31	YT:Z:UU
1.425155e-18	16	CP026474.1	15358	1	31M	*	0	0	TCGCCTTGATCGTTGGGAACCGGAGCTGAAT	IIIIIIIIIIIIIIIIIIIIIIIIIIIIIII	AS:i:0	XS:i:0	XN:i:0	XM:i:0	XO:i:0	XG:i:0	NM:i:0	MD:Z:31	YT:Z:UU
1.616878e-18	0	CP026474.1	39238	1	31M	*	0	0	CTCGCCTTGATCGTTGGGAACCGGAGCTGAA	IIIIIIIIIIIIIIIIIIIIIIIIIIIIIII	AS:i:0	XS:i:0	XN:i:0	XM:i:0	XO:i:0	XG:i:0	NM:i:0	MD:Z:31	YT:Z:UU
1.660625e-18	16	CP026474.1	38558	1	31M	*	0	0	TTCTTGAAGACGAAAGGGCCTCGTGATACGC	IIIIIIIIIIIIIIIIIIIIIIIIIIIIIII	AS:i:0	XS:i:0	XN:i:0	XM:i:0	XO:i:0	XG:i:0	NM:i:0	MD:Z:31	YT:Z:UU
1.718021e-18	0	CP026474.1	38555	1	31M	*	0	0	AAATTCTTGAAGACGAAAGGGCCTCGTGATA	IIIIIIIIIIIIIIIIIIIIIIIIIIIIIII	AS:i:0	XS:i:0	XN:i:0	XM:i:0	XO:i:0	XG:i:0	NM:i:0	MD:Z:31	YT:Z:UU
1.775865e-18	16	CP026474.1	38550	1	31M	*	0	0	TTATAAAATTCTTGAAGACGAAAGGGCCTCG	IIIIIIIIIIIIIIIIIIIIIIIIIIIIIII	AS:i:0	XS:i:0	XN:i:0	XM:i:0	XO:i:0	XG:i:0	NM:i:0	MD:Z:31	YT:Z:UU
1.782843e-18	0	CP026474.1	38557	1	31M	*	0	0	ATTCTTGAAGACGAAAGGGCCTCGTGATACG	IIIIIIIIIIIIIIIIIIIIIIIIIIIIIII	AS:i:0	XS:i:0	XN:i:0	XM:i:0	XO:i:0	XG:i:0	NM:i:0	MD:Z:31	YT:Z:UU
1.807612e-18	0	CP026474.1	14675	1	31M	*	0	0	AATTCTTGAAGACGAAAGGGCCTCGTGATAC	IIIIIIIIIIIIIIIIIIIIIIIIIIIIIII	AS:i:0	XS:i:0	XN:i:0	XM:i:0	XO:i:0	XG:i:0	NM:i:0	MD:Z:31	YT:Z:UU
1.876652e-18	0	CP026474.1	38554	1	31M	*	0	0	AAAATTCTTGAAGACGAAAGGGCCTCGTGAT	IIIIIIIIIIIIIIIIIIIIIIIIIIIIIII	AS:i:0	XS:i:0	XN:i:0	XM:i:0	XO:i:0	XG:i:0	NM:i:0	MD:Z:31	YT:Z:UU
1.938962e-18	0	CP026474.1	38553	1	31M	*	0	0	TAAAATTCTTGAAGACGAAAGGGCCTCGTGA	IIIIIIIIIIIIIIIIIIIIIIIIIIIIIII	AS:i:0	XS:i:0	XN:i:0	XM:i:0	XO:i:0	XG:i:0	NM:i:0	MD:Z:31	YT:Z:UU
1.943150e-18	16	CP026474.1	38551	1	31M	*	0	0	TATAAAATTCTTGAAGACGAAAGGGCCTCGT	IIIIIIIIIIIIIIIIIIIIIIIIIIIIIII	AS:i:0	XS:i:0	XN:i:0	XM:i:0	XO:i:0	XG:i:0	NM:i:0	MD:Z:31	YT:Z:UU
2.029276e-18	16	CP026474.1	38548	1	31M	*	0	0	GTTTATAAAATTCTTGAAGACGAAAGGGCCT	IIIIIIIIIIIIIIIIIIIIIIIIIIIIIII	AS:i:0	XS:i:0	XN:i:0	XM:i:0	XO:i:0	XG:i:0	NM:i:0	MD:Z:31	YT:Z:UU
2.041915e-18	16	CP026474.1	38547	1	31M	*	0	0	GGTTTATAAAATTCTTGAAGACGAAAGGGCC	IIIIIIIIIIIIIIIIIIIIIIIIIIIIIII	AS:i:0	XS:i:0	XN:i:0	XM:i:0	XO:i:0	XG:i:0	NM:i:0	MD:Z:31	YT:Z:UU
2.056395e-18	0	CP026474.1	14671	1	31M	*	0	0	ATAAAATTCTTGAAGACGAAAGGGCCTCGTG	IIIIIIIIIIIIIIIIIIIIIIIIIIIIIII	AS:i:0	XS:i:0	XN:i:0	XM:i:0	XO:i:0	XG:i:0	NM:i:0	MD:Z:31	YT:Z:UU
2.073641e-18	16	CP026474.1	38549	1	31M	*	0	0	TTTATAAAATTCTTGAAGACGAAAGGGCCTC	IIIIIIIIIIIIIIIIIIIIIIIIIIIIIII	AS:i:0	XS:i:0	XN:i:0	XM:i:0	XO:i:0	XG:i:0	NM:i:0	MD:Z:31	YT:Z:UU
2.084561e-18	0	CP026474.1	14663	1	31M	*	0	0	CACGGTTTATAAAATTCTTGAAGACGAAAGG	IIIIIIIIIIIIIIIIIIIIIIIIIIIIIII	AS:i:0	XS:i:0	XN:i:0	XM:i:0	XO:i:0	XG:i:0	NM:i:0	MD:Z:31	YT:Z:UU
2.129643e-18	0	CP026474.1	14664	1	31M	*	0	0	ACGGTTTATAAAATTCTTGAAGACGAAAGGG	IIIIIIIIIIIIIIIIIIIIIIIIIIIIIII	AS:i:0	XS:i:0	XN:i:0	XM:i:0	XO:i:0	XG:i:0	NM:i:0	MD:Z:31	YT:Z:UU
2.154743e-18	16	CP026474.1	14650	1	31M	*	0	0	GTATTGCCCGCTCCACGGTTTATAAAATTCT	IIIIIIIIIIIIIIIIIIIIIIIIIIIIIII	AS:i:0	XS:i:0	XN:i:0	XM:i:0	XO:i:0	XG:i:0	NM:i:0	MD:Z:31	YT:Z:UU
2.244720e-18	0	CP026474.1	38546	1	31M	*	0	0	CGGTTTATAAAATTCTTGAAGACGAAAGGGC	IIIIIIIIIIIIIIIIIIIIIIIIIIIIIII	AS:i:0	XS:i:0	XN:i:0	XM:i:0	XO:i:0	XG:i:0	NM:i:0	MD:Z:31	YT:Z:UU
2.273548e-18	0	CP026474.1	14662	1	31M	*	0	0	CCACGGTTTATAAAATTCTTGAAGACGAAAG	IIIIIIIIIIIIIIIIIIIIIIIIIIIIIII	AS:i:0	XS:i:0	XN:i:0	XM:i:0	XO:i:0	XG:i:0	NM:i:0	MD:Z:31	YT:Z:UU
2.274299e-18	0	CP026474.1	38539	1	31M	*	0	0	CGCTCCACGGTTTATAAAATTCTTGAAGACG	IIIIIIIIIIIIIIIIIIIIIIIIIIIIIII	AS:i:0	XS:i:0	XN:i:0	XM:i:0	XO:i:0	XG:i:0	NM:i:0	MD:Z:31	YT:Z:UU
2.279475e-18	0	CP026474.1	14657	1	31M	*	0	0	CCGCTCCACGGTTTATAAAATTCTTGAAGAC	IIIIIIIIIIIIIIIIIIIIIIIIIIIIIII	AS:i:0	XS:i:0	XN:i:0	XM:i:0	XO:i:0	XG:i:0	NM:i:0	MD:Z:31	YT:Z:UU
2.322574e-18	0	CP026474.1	14661	1	31M	*	0	0	TCCACGGTTTATAAAATTCTTGAAGACGAAA	IIIIIIIIIIIIIIIIIIIIIIIIIIIIIII	AS:i:0	XS:i:0	XN:i:0	XM:i:0	XO:i:0	XG:i:0	NM:i:0	MD:Z:31	YT:Z:UU
2.397375e-18	0	CP026474.1	38541	1	31M	*	0	0	CTCCACGGTTTATAAAATTCTTGAAGACGAA	IIIIIIIIIIIIIIIIIIIIIIIIIIIIIII	AS:i:0	XS:i:0	XN:i:0	XM:i:0	XO:i:0	XG:i:0	NM:i:0	MD:Z:31	YT:Z:UU
2.398289e-18	0	CP026474.1	38540	1	31M	*	0	0	GCTCCACGGTTTATAAAATTCTTGAAGACGA	IIIIIIIIIIIIIIIIIIIIIIIIIIIIIII	AS:i:0	XS:i:0	XN:i:0	XM:i:0	XO:i:0	XG:i:0	NM:i:0	MD:Z:31	YT:Z:UU
2.434929e-18	16	CP026474.1	38536	1	31M	*	0	0	GCCCGCTCCACGGTTTATAAAATTCTTGAAG	IIIIIIIIIIIIIIIIIIIIIIIIIIIIIII	AS:i:0	XS:i:0	XN:i:0	XM:i:0	XO:i:0	XG:i:0	NM:i:0	MD:Z:31	YT:Z:UU
2.469389e-18	0	CP026474.1	14656	1	31M	*	0	0	CCCGCTCCACGGTTTATAAAATTCTTGAAGA	IIIIIIIIIIIIIIIIIIIIIIIIIIIIIII	AS:i:0	XS:i:0	XN:i:0	XM:i:0	XO:i:0	XG:i:0	NM:i:0	MD:Z:31	YT:Z:UU
2.492791e-18	16	CP026474.1	38532	1	31M	*	0	0	TATTGCCCGCTCCACGGTTTATAAAATTCTT	IIIIIIIIIIIIIIIIIIIIIIIIIIIIIII	AS:i:0	XS:i:0	XN:i:0	XM:i:0	XO:i:0	XG:i:0	NM:i:0	MD:Z:31	YT:Z:UU
2.574597e-18	0	CP026474.1	38535	1	31M	*	0	0	TGCCCGCTCCACGGTTTATAAAATTCTTGAA	IIIIIIIIIIIIIIIIIIIIIIIIIIIIIII	AS:i:0	XS:i:0	XN:i:0	XM:i:0	XO:i:0	XG:i:0	NM:i:0	MD:Z:31	YT:Z:UU
2.712594e-18	0	CP026474.1	38533	1	31M	*	0	0	ATTGCCCGCTCCACGGTTTATAAAATTCTTG	IIIIIIIIIIIIIIIIIIIIIIIIIIIIIII	AS:i:0	XS:i:0	XN:i:0	XM:i:0	XO:i:0	XG:i:0	NM:i:0	MD:Z:31	YT:Z:UU
2.760098e-18	16	CP026474.1	38534	1	31M	*	0	0	TTGCCCGCTCCACGGTTTATAAAATTCTTGA	IIIIIIIIIIIIIIIIIIIIIIIIIIIIIII	AS:i:0	XS:i:0	XN:i:0	XM:i:0	XO:i:0	XG:i:0	NM:i:0	MD:Z:31	YT:Z:UU
3.902214e-18	16	CP026474.1	15590	1	31M	*	0	0	GGTGAGCGTGGGTCTCGCGGTATCATTGCAG	IIIIIIIIIIIIIIIIIIIIIIIIIIIIIII	AS:i:0	XS:i:0	XN:i:0	XM:i:0	XO:i:0	XG:i:0	NM:i:0	MD:Z:31	YT:Z:UU
3.934841e-18	16	CP026474.1	15575	1	31M	*	0	0	GATAAATCTGGAGCCGGTGAGCGTGGGTCTC	IIIIIIIIIIIIIIIIIIIIIIIIIIIIIII	AS:i:0	XS:i:0	XN:i:0	XM:i:0	XO:i:0	XG:i:0	NM:i:0	MD:Z:31	YT:Z:UU
4.131416e-18	16	CP026474.1	15591	1	31M	*	0	0	GTGAGCGTGGGTCTCGCGGTATCATTGCAGC	IIIIIIIIIIIIIIIIIIIIIIIIIIIIIII	AS:i:0	XS:i:0	XN:i:0	XM:i:0	XO:i:0	XG:i:0	NM:i:0	MD:Z:31	YT:Z:UU
4.141387e-18	0	CP026474.1	15592	1	31M	*	0	0	TGAGCGTGGGTCTCGCGGTATCATTGCAGCA	IIIIIIIIIIIIIIIIIIIIIIIIIIIIIII	AS:i:0	XS:i:0	XN:i:0	XM:i:0	XO:i:0	XG:i:0	NM:i:0	MD:Z:31	YT:Z:UU
4.237170e-18	16	CP026474.1	39464	1	31M	*	0	0	TGGAGCCGGTGAGCGTGGGTCTCGCGGTATC	IIIIIIIIIIIIIIIIIIIIIIIIIIIIIII	AS:i:0	XS:i:0	XN:i:0	XM:i:0	XO:i:0	XG:i:0	NM:i:0	MD:Z:31	YT:Z:UU
4.252666e-18	16	CP026474.1	15587	1	31M	*	0	0	GCCGGTGAGCGTGGGTCTCGCGGTATCATTG	IIIIIIIIIIIIIIIIIIIIIIIIIIIIIII	AS:i:0	XS:i:0	XN:i:0	XM:i:0	XO:i:0	XG:i:0	NM:i:0	MD:Z:31	YT:Z:UU
4.270448e-18	0	CP026474.1	15584	1	31M	*	0	0	GGAGCCGGTGAGCGTGGGTCTCGCGGTATCA	IIIIIIIIIIIIIIIIIIIIIIIIIIIIIII	AS:i:0	XS:i:0	XN:i:0	XM:i:0	XO:i:0	XG:i:0	NM:i:0	MD:Z:31	YT:Z:UU
4.289447e-18	0	CP026474.1	39469	1	31M	*	0	0	CCGGTGAGCGTGGGTCTCGCGGTATCATTGC	IIIIIIIIIIIIIIIIIIIIIIIIIIIIIII	AS:i:0	XS:i:0	XN:i:0	XM:i:0	XO:i:0	XG:i:0	NM:i:0	MD:Z:31	YT:Z:UU
4.312552e-18	16	CP026474.1	39463	1	31M	*	0	0	CTGGAGCCGGTGAGCGTGGGTCTCGCGGTAT	IIIIIIIIIIIIIIIIIIIIIIIIIIIIIII	AS:i:0	XS:i:0	XN:i:0	XM:i:0	XO:i:0	XG:i:0	NM:i:0	MD:Z:31	YT:Z:UU
4.355408e-18	0	CP026474.1	15593	1	31M	*	0	0	GAGCGTGGGTCTCGCGGTATCATTGCAGCAC	IIIIIIIIIIIIIIIIIIIIIIIIIIIIIII	AS:i:0	XS:i:0	XN:i:0	XM:i:0	XO:i:0	XG:i:0	NM:i:0	MD:Z:31	YT:Z:UU
4.373929e-18	16	CP026474.1	15595	1	31M	*	0	0	GCGTGGGTCTCGCGGTATCATTGCAGCACTG	IIIIIIIIIIIIIIIIIIIIIIIIIIIIIII	AS:i:0	XS:i:0	XN:i:0	XM:i:0	XO:i:0	XG:i:0	NM:i:0	MD:Z:31	YT:Z:UU
4.381402e-18	16	CP026474.1	39477	1	31M	*	0	0	CGTGGGTCTCGCGGTATCATTGCAGCACTGG	IIIIIIIIIIIIIIIIIIIIIIIIIIIIIII	AS:i:0	XS:i:0	XN:i:0	XM:i:0	XO:i:0	XG:i:0	NM:i:0	MD:Z:31	YT:Z:UU
4.394123e-18	0	CP026474.1	39475	1	31M	*	0	0	AGCGTGGGTCTCGCGGTATCATTGCAGCACT	IIIIIIIIIIIIIIIIIIIIIIIIIIIIIII	AS:i:0	XS:i:0	XN:i:0	XM:i:0	XO:i:0	XG:i:0	NM:i:0	MD:Z:31	YT:Z:UU
4.427390e-18	16	CP026474.1	15581	1	31M	*	0	0	TCTGGAGCCGGTGAGCGTGGGTCTCGCGGTA	IIIIIIIIIIIIIIIIIIIIIIIIIIIIIII	AS:i:0	XS:i:0	XN:i:0	XM:i:0	XO:i:0	XG:i:0	NM:i:0	MD:Z:31	YT:Z:UU
4.514235e-18	16	CP026474.1	39458	1	31M	*	0	0	TAAATCTGGAGCCGGTGAGCGTGGGTCTCGC	IIIIIIIIIIIIIIIIIIIIIIIIIIIIIII	AS:i:0	XS:i:0	XN:i:0	XM:i:0	XO:i:0	XG:i:0	NM:i:0	MD:Z:31	YT:Z:UU
4.590460e-18	0	CP026474.1	15589	1	31M	*	0	0	CGGTGAGCGTGGGTCTCGCGGTATCATTGCA	IIIIIIIIIIIIIIIIIIIIIIIIIIIIIII	AS:i:0	XS:i:0	XN:i:0	XM:i:0	XO:i:0	XG:i:0	NM:i:0	MD:Z:31	YT:Z:UU
4.644847e-18	16	CP026474.1	39481	1	31M	*	0	0	GGTCTCGCGGTATCATTGCAGCACTGGGGCC	IIIIIIIIIIIIIIIIIIIIIIIIIIIIIII	AS:i:0	XS:i:0	XN:i:0	XM:i:0	XO:i:0	XG:i:0	NM:i:0	MD:Z:31	YT:Z:UU
4.693211e-18	16	CP026474.1	15580	1	31M	*	0	0	ATCTGGAGCCGGTGAGCGTGGGTCTCGCGGT	IIIIIIIIIIIIIIIIIIIIIIIIIIIIIII	AS:i:0	XS:i:0	XN:i:0	XM:i:0	XO:i:0	XG:i:0	NM:i:0	MD:Z:31	YT:Z:UU
4.707676e-18	0	CP026474.1	39460	1	31M	*	0	0	AATCTGGAGCCGGTGAGCGTGGGTCTCGCGG	IIIIIIIIIIIIIIIIIIIIIIIIIIIIIII	AS:i:0	XS:i:0	XN:i:0	XM:i:0	XO:i:0	XG:i:0	NM:i:0	MD:Z:31	YT:Z:UU
4.736587e-18	16	CP026474.1	39480	1	31M	*	0	0	GGGTCTCGCGGTATCATTGCAGCACTGGGGC	IIIIIIIIIIIIIIIIIIIIIIIIIIIIIII	AS:i:0	XS:i:0	XN:i:0	XM:i:0	XO:i:0	XG:i:0	NM:i:0	MD:Z:31	YT:Z:UU
4.853551e-18	16	CP026474.1	39466	1	31M	*	0	0	GAGCCGGTGAGCGTGGGTCTCGCGGTATCAT	IIIIIIIIIIIIIIIIIIIIIIIIIIIIIII	AS:i:0	XS:i:0	XN:i:0	XM:i:0	XO:i:0	XG:i:0	NM:i:0	MD:Z:31	YT:Z:UU
4.861911e-18	16	CP026474.1	15586	1	31M	*	0	0	AGCCGGTGAGCGTGGGTCTCGCGGTATCATT	IIIIIIIIIIIIIIIIIIIIIIIIIIIIIII	AS:i:0	XS:i:0	XN:i:0	XM:i:0	XO:i:0	XG:i:0	NM:i:0	MD:Z:31	YT:Z:UU
4.878203e-18	0	CP026474.1	39457	1	31M	*	0	0	ATAAATCTGGAGCCGGTGAGCGTGGGTCTCG	IIIIIIIIIIIIIIIIIIIIIIIIIIIIIII	AS:i:0	XS:i:0	XN:i:0	XM:i:0	XO:i:0	XG:i:0	NM:i:0	MD:Z:31	YT:Z:UU
4.944733e-18	0	CP026474.1	39459	1	31M	*	0	0	AAATCTGGAGCCGGTGAGCGTGGGTCTCGCG	IIIIIIIIIIIIIIIIIIIIIIIIIIIIIII	AS:i:0	XS:i:0	XN:i:0	XM:i:0	XO:i:0	XG:i:0	NM:i:0	MD:Z:31	YT:Z:UU
5.021556e-18	16	CP026474.1	15597	1	31M	*	0	0	GTGGGTCTCGCGGTATCATTGCAGCACTGGG	IIIIIIIIIIIIIIIIIIIIIIIIIIIIIII	AS:i:0	XS:i:0	XN:i:0	XM:i:0	XO:i:0	XG:i:0	NM:i:0	MD:Z:31	YT:Z:UU
5.031495e-18	16	CP026474.1	15598	1	31M	*	0	0	TGGGTCTCGCGGTATCATTGCAGCACTGGGG	IIIIIIIIIIIIIIIIIIIIIIIIIIIIIII	AS:i:0	XS:i:0	XN:i:0	XM:i:0	XO:i:0	XG:i:0	NM:i:0	MD:Z:31	YT:Z:UU
5.217041e-18	0	CP026474.1	15601	1	31M	*	0	0	GTCTCGCGGTATCATTGCAGCACTGGGGCCA	IIIIIIIIIIIIIIIIIIIIIIIIIIIIIII	AS:i:0	XS:i:0	XN:i:0	XM:i:0	XO:i:0	XG:i:0	NM:i:0	MD:Z:31	YT:Z:UU
1.955650e-17	16	CP026474.1	38523	1	31M	*	0	0	TCAGCTCAGTATTGCCCGCTCCACGGTTTAT	IIIIIIIIIIIIIIIIIIIIIIIIIIIIIII	AS:i:0	XS:i:0	XN:i:0	XM:i:0	XO:i:0	XG:i:0	NM:i:0	MD:Z:31	YT:Z:UU
2.005531e-17	16	CP026474.1	14640	1	31M	*	0	0	CATCAGCTCAGTATTGCCCGCTCCACGGTTT	IIIIIIIIIIIIIIIIIIIIIIIIIIIIIII	AS:i:0	XS:i:0	XN:i:0	XM:i:0	XO:i:0	XG:i:0	NM:i:0	MD:Z:31	YT:Z:UU
2.062713e-17	0	CP026474.1	14641	1	31M	*	0	0	ATCAGCTCAGTATTGCCCGCTCCACGGTTTA	IIIIIIIIIIIIIIIIIIIIIIIIIIIIIII	AS:i:0	XS:i:0	XN:i:0	XM:i:0	XO:i:0	XG:i:0	NM:i:0	MD:Z:31	YT:Z:UU
2.244613e-17	0	CP026474.1	14643	1	31M	*	0	0	CAGCTCAGTATTGCCCGCTCCACGGTTTATA	IIIIIIIIIIIIIIIIIIIIIIIIIIIIIII	AS:i:0	XS:i:0	XN:i:0	XM:i:0	XO:i:0	XG:i:0	NM:i:0	MD:Z:31	YT:Z:UU
2.333071e-17	0	CP026474.1	38525	1	31M	*	0	0	AGCTCAGTATTGCCCGCTCCACGGTTTATAA	IIIIIIIIIIIIIIIIIIIIIIIIIIIIIII	AS:i:0	XS:i:0	XN:i:0	XM:i:0	XO:i:0	XG:i:0	NM:i:0	MD:Z:31	YT:Z:UU
2.612447e-17	0	CP026474.1	38969	1	31M	*	0	0	CACTTTTAAAGTTCTGCTATGTGGTGCGGTA	IIIIIIIIIIIIIIIIIIIIIIIIIIIIIII	AS:i:0	XS:i:0	XN:i:0	XM:i:0	XO:i:0	XG:i:0	NM:i:0	MD:Z:31	YT:Z:UU
2.721598e-17	16	CP026474.1	15863	1	31M	*	0	0	GAGTTTTCGTTCCACTGAGCGTCAGACCCCT	IIIIIIIIIIIIIIIIIIIIIIIIIIIIIII	AS:i:0	XS:i:0	XN:i:0	XM:i:0	XO:i:0	XG:i:0	NM:i:0	MD:Z:31	YT:Z:UU
2.746447e-17	16	CP026474.1	38968	1	31M	*	0	0	GCACTTTTAAAGTTCTGCTATGTGGTGCGGT	IIIIIIIIIIIIIIIIIIIIIIIIIIIIIII	AS:i:0	XS:i:0	XN:i:0	XM:i:0	XO:i:0	XG:i:0	NM:i:0	MD:Z:31	YT:Z:UU
2.752227e-17	0	CP026474.1	38967	1	31M	*	0	0	AGCACTTTTAAAGTTCTGCTATGTGGTGCGG	IIIIIIIIIIIIIIIIIIIIIIIIIIIIIII	AS:i:0	XS:i:0	XN:i:0	XM:i:0	XO:i:0	XG:i:0	NM:i:0	MD:Z:31	YT:Z:UU
2.781788e-17	0	CP026474.1	15089	1	31M	*	0	0	ACTTTTAAAGTTCTGCTATGTGGTGCGGTAT	IIIIIIIIIIIIIIIIIIIIIIIIIIIIIII	AS:i:0	XS:i:0	XN:i:0	XM:i:0	XO:i:0	XG:i:0	NM:i:0	MD:Z:31	YT:Z:UU
2.871008e-17	0	CP026474.1	14646	1	31M	*	0	0	CTCAGTATTGCCCGCTCCACGGTTTATAAAA	IIIIIIIIIIIIIIIIIIIIIIIIIIIIIII	AS:i:0	XS:i:0	XN:i:0	XM:i:0	XO:i:0	XG:i:0	NM:i:0	MD:Z:31	YT:Z:UU
2.880192e-17	16	CP026474.1	15091	1	31M	*	0	0	TTTTAAAGTTCTGCTATGTGGTGCGGTATTA	IIIIIIIIIIIIIIIIIIIIIIIIIIIIIII	AS:i:0	XS:i:0	XN:i:0	XM:i:0	XO:i:0	XG:i:0	NM:i:0	MD:Z:31	YT:Z:UU
2.885085e-17	0	CP026474.1	38993	1	31M	*	0	0	TGCGGTATTATCCCGTGTTGACGCCGGGCAA	IIIIIIIIIIIIIIIIIIIIIIIIIIIIIII	AS:i:0	XS:i:0	XN:i:0	XM:i:0	XO:i:0	XG:i:0	NM:i:0	MD:Z:31	YT:Z:UU
2.997230e-17	16	CP026474.1	38971	1	31M	*	0	0	CTTTTAAAGTTCTGCTATGTGGTGCGGTATT	IIIIIIIIIIIIIIIIIIIIIIIIIIIIIII	AS:i:0	XS:i:0	XN:i:0	XM:i:0	XO:i:0	XG:i:0	NM:i:0	MD:Z:31	YT:Z:UU
3.019248e-17	0	CP026474.1	14645	1	31M	*	0	0	GCTCAGTATTGCCCGCTCCACGGTTTATAAA	IIIIIIIIIIIIIIIIIIIIIIIIIIIIIII	AS:i:0	XS:i:0	XN:i:0	XM:i:0	XO:i:0	XG:i:0	NM:i:0	MD:Z:31	YT:Z:UU
3.261606e-17	0	CP026474.1	15111	1	31M	*	0	0	GTGCGGTATTATCCCGTGTTGACGCCGGGCA	IIIIIIIIIIIIIIIIIIIIIIIIIIIIIII	AS:i:0	XS:i:0	XN:i:0	XM:i:0	XO:i:0	XG:i:0	NM:i:0	MD:Z:31	YT:Z:UU
3.430304e-17	16	CP026474.1	38973	1	31M	*	0	0	TTTAAAGTTCTGCTATGTGGTGCGGTATTAT	IIIIIIIIIIIIIIIIIIIIIIIIIIIIIII	AS:i:0	XS:i:0	XN:i:0	XM:i:0	XO:i:0	XG:i:0	NM:i:0	MD:Z:31	YT:Z:UU
3.618583e-17	16	CP026474.1	38980	1	31M	*	0	0	TTCTGCTATGTGGTGCGGTATTATCCCGTGT	IIIIIIIIIIIIIIIIIIIIIIIIIIIIIII	AS:i:0	XS:i:0	XN:i:0	XM:i:0	XO:i:0	XG:i:0	NM:i:0	MD:Z:31	YT:Z:UU
3.641982e-17	16	CP026474.1	38974	1	31M	*	0	0	TTAAAGTTCTGCTATGTGGTGCGGTATTATC	IIIIIIIIIIIIIIIIIIIIIIIIIIIIIII	AS:i:0	XS:i:0	XN:i:0	XM:i:0	XO:i:0	XG:i:0	NM:i:0	MD:Z:31	YT:Z:UU
3.643277e-17	16	CP026474.1	38981	1	31M	*	0	0	TCTGCTATGTGGTGCGGTATTATCCCGTGTT	IIIIIIIIIIIIIIIIIIIIIIIIIIIIIII	AS:i:0	XS:i:0	XN:i:0	XM:i:0	XO:i:0	XG:i:0	NM:i:0	MD:Z:31	YT:Z:UU
3.733402e-17	16	CP026474.1	15094	1	31M	*	0	0	TAAAGTTCTGCTATGTGGTGCGGTATTATCC	IIIIIIIIIIIIIIIIIIIIIIIIIIIIIII	AS:i:0	XS:i:0	XN:i:0	XM:i:0	XO:i:0	XG:i:0	NM:i:0	MD:Z:31	YT:Z:UU
3.840696e-17	16	CP026474.1	38990	1	31M	*	0	0	TGGTGCGGTATTATCCCGTGTTGACGCCGGG	IIIIIIIIIIIIIIIIIIIIIIIIIIIIIII	AS:i:0	XS:i:0	XN:i:0	XM:i:0	XO:i:0	XG:i:0	NM:i:0	MD:Z:31	YT:Z:UU
3.849971e-17	16	CP026474.1	38979	1	31M	*	0	0	GTTCTGCTATGTGGTGCGGTATTATCCCGTG	IIIIIIIIIIIIIIIIIIIIIIIIIIIIIII	AS:i:0	XS:i:0	XN:i:0	XM:i:0	XO:i:0	XG:i:0	NM:i:0	MD:Z:31	YT:Z:UU
3.867277e-17	16	CP026474.1	15097	1	31M	*	0	0	AGTTCTGCTATGTGGTGCGGTATTATCCCGT	IIIIIIIIIIIIIIIIIIIIIIIIIIIIIII	AS:i:0	XS:i:0	XN:i:0	XM:i:0	XO:i:0	XG:i:0	NM:i:0	MD:Z:31	YT:Z:UU
3.914904e-17	0	CP026474.1	15106	1	31M	*	0	0	ATGTGGTGCGGTATTATCCCGTGTTGACGCC	IIIIIIIIIIIIIIIIIIIIIIIIIIIIIII	AS:i:0	XS:i:0	XN:i:0	XM:i:0	XO:i:0	XG:i:0	NM:i:0	MD:Z:31	YT:Z:UU
3.963228e-17	16	CP026474.1	15108	1	31M	*	0	0	GTGGTGCGGTATTATCCCGTGTTGACGCCGG	IIIIIIIIIIIIIIIIIIIIIIIIIIIIIII	AS:i:0	XS:i:0	XN:i:0	XM:i:0	XO:i:0	XG:i:0	NM:i:0	MD:Z:31	YT:Z:UU
3.963410e-17	16	CP026474.1	15107	1	31M	*	0	0	TGTGGTGCGGTATTATCCCGTGTTGACGCCG	IIIIIIIIIIIIIIIIIIIIIIIIIIIIIII	AS:i:0	XS:i:0	XN:i:0	XM:i:0	XO:i:0	XG:i:0	NM:i:0	MD:Z:31	YT:Z:UU
4.061743e-17	16	CP026474.1	38991	1	31M	*	0	0	GGTGCGGTATTATCCCGTGTTGACGCCGGGC	IIIIIIIIIIIIIIIIIIIIIIIIIIIIIII	AS:i:0	XS:i:0	XN:i:0	XM:i:0	XO:i:0	XG:i:0	NM:i:0	MD:Z:31	YT:Z:UU
4.072714e-17	16	CP026474.1	15102	1	31M	*	0	0	TGCTATGTGGTGCGGTATTATCCCGTGTTGA	IIIIIIIIIIIIIIIIIIIIIIIIIIIIIII	AS:i:0	XS:i:0	XN:i:0	XM:i:0	XO:i:0	XG:i:0	NM:i:0	MD:Z:31	YT:Z:UU
4.097757e-17	0	CP026474.1	15095	1	31M	*	0	0	AAAGTTCTGCTATGTGGTGCGGTATTATCCC	IIIIIIIIIIIIIIIIIIIIIIIIIIIIIII	AS:i:0	XS:i:0	XN:i:0	XM:i:0	XO:i:0	XG:i:0	NM:i:0	MD:Z:31	YT:Z:UU
4.156723e-17	0	CP026474.1	15096	1	31M	*	0	0	AAGTTCTGCTATGTGGTGCGGTATTATCCCG	IIIIIIIIIIIIIIIIIIIIIIIIIIIIIII	AS:i:0	XS:i:0	XN:i:0	XM:i:0	XO:i:0	XG:i:0	NM:i:0	MD:Z:31	YT:Z:UU
4.248766e-17	16	CP026474.1	38982	1	31M	*	0	0	CTGCTATGTGGTGCGGTATTATCCCGTGTTG	IIIIIIIIIIIIIIIIIIIIIIIIIIIIIII	AS:i:0	XS:i:0	XN:i:0	XM:i:0	XO:i:0	XG:i:0	NM:i:0	MD:Z:31	YT:Z:UU
4.259991e-17	16	CP026474.1	15104	1	31M	*	0	0	CTATGTGGTGCGGTATTATCCCGTGTTGACG	IIIIIIIIIIIIIIIIIIIIIIIIIIIIIII	AS:i:0	XS:i:0	XN:i:0	XM:i:0	XO:i:0	XG:i:0	NM:i:0	MD:Z:31	YT:Z:UU
4.338782e-17	16	CP026474.1	38986	1	31M	*	0	0	TATGTGGTGCGGTATTATCCCGTGTTGACGC	IIIIIIIIIIIIIIIIIIIIIIIIIIIIIII	AS:i:0	XS:i:0	XN:i:0	XM:i:0	XO:i:0	XG:i:0	NM:i:0	MD:Z:31	YT:Z:UU
4.509415e-17	0	CP026474.1	15103	1	31M	*	0	0	GCTATGTGGTGCGGTATTATCCCGTGTTGAC	IIIIIIIIIIIIIIIIIIIIIIIIIIIIIII	AS:i:0	XS:i:0	XN:i:0	XM:i:0	XO:i:0	XG:i:0	NM:i:0	MD:Z:31	YT:Z:UU
5.366279e-17	0	CP026474.1	38513	1	31M	*	0	0	AAATTGCTCATCAGCTCAGTATTGCCCGCTC	IIIIIIIIIIIIIIIIIIIIIIIIIIIIIII	AS:i:0	XS:i:0	XN:i:0	XM:i:0	XO:i:0	XG:i:0	NM:i:0	MD:Z:31	YT:Z:UU
5.387768e-17	16	CP026474.1	14615	1	31M	*	0	0	GGGCACTGGTGCAACGGAAATTGCTCATCAG	IIIIIIIIIIIIIIIIIIIIIIIIIIIIIII	AS:i:0	XS:i:0	XN:i:0	XM:i:0	XO:i:0	XG:i:0	NM:i:0	MD:Z:31	YT:Z:UU
5.453806e-17	0	CP026474.1	14633	1	31M	*	0	0	AATTGCTCATCAGCTCAGTATTGCCCGCTCC	IIIIIIIIIIIIIIIIIIIIIIIIIIIIIII	AS:i:0	XS:i:0	XN:i:0	XM:i:0	XO:i:0	XG:i:0	NM:i:0	MD:Z:31	YT:Z:UU
5.704794e-17	16	CP026474.1	14612	1	31M	*	0	0	GAAGGGCACTGGTGCAACGGAAATTGCTCAT	IIIIIIIIIIIIIIIIIIIIIIIIIIIIIII	AS:i:0	XS:i:0	XN:i:0	XM:i:0	XO:i:0	XG:i:0	NM:i:0	MD:Z:31	YT:Z:UU
5.843849e-17	0	CP026474.1	14634	1	31M	*	0	0	ATTGCTCATCAGCTCAGTATTGCCCGCTCCA	IIIIIIIIIIIIIIIIIIIIIIIIIIIIIII	AS:i:0	XS:i:0	XN:i:0	XM:i:0	XO:i:0	XG:i:0	NM:i:0	MD:Z:31	YT:Z:UU
5.857106e-17	16	CP026474.1	14623	1	31M	*	0	0	GTGCAACGGAAATTGCTCATCAGCTCAGTAT	IIIIIIIIIIIIIIIIIIIIIIIIIIIIIII	AS:i:0	XS:i:0	XN:i:0	XM:i:0	XO:i:0	XG:i:0	NM:i:0	MD:Z:31	YT:Z:UU
5.870910e-17	16	CP026474.1	38528	1	31M	*	0	0	TCAGTATTGCCCGCTCCACGGTTTATAAAAT	IIIIIIIIIIIIIIIIIIIIIIIIIIIIIII	AS:i:0	XS:i:0	XN:i:0	XM:i:0	XO:i:0	XG:i:0	NM:i:0	MD:Z:31	YT:Z:UU
5.965254e-17	16	CP026474.1	14620	1	31M	*	0	0	CTGGTGCAACGGAAATTGCTCATCAGCTCAG	IIIIIIIIIIIIIIIIIIIIIIIIIIIIIII	AS:i:0	XS:i:0	XN:i:0	XM:i:0	XO:i:0	XG:i:0	NM:i:0	MD:Z:31	YT:Z:UU
5.971559e-17	16	CP026474.1	38502	1	31M	*	0	0	TGGTGCAACGGAAATTGCTCATCAGCTCAGT	IIIIIIIIIIIIIIIIIIIIIIIIIIIIIII	AS:i:0	XS:i:0	XN:i:0	XM:i:0	XO:i:0	XG:i:0	NM:i:0	MD:Z:31	YT:Z:UU
5.998527e-17	0	CP026474.1	38495	1	31M	*	0	0	AGGGCACTGGTGCAACGGAAATTGCTCATCA	IIIIIIIIIIIIIIIIIIIIIIIIIIIIIII	AS:i:0	XS:i:0	XN:i:0	XM:i:0	XO:i:0	XG:i:0	NM:i:0	MD:Z:31	YT:Z:UU
6.031268e-17	0	CP026474.1	38492	1	31M	*	0	0	AGAAGGGCACTGGTGCAACGGAAATTGCTCA	IIIIIIIIIIIIIIIIIIIIIIIIIIIIIII	AS:i:0	XS:i:0	XN:i:0	XM:i:0	XO:i:0	XG:i:0	NM:i:0	MD:Z:31	YT:Z:UU
6.053415e-17	0	CP026474.1	38494	1	31M	*	0	0	AAGGGCACTGGTGCAACGGAAATTGCTCATC	IIIIIIIIIIIIIIIIIIIIIIIIIIIIIII	AS:i:0	XS:i:0	XN:i:0	XM:i:0	XO:i:0	XG:i:0	NM:i:0	MD:Z:31	YT:Z:UU
6.059028e-17	16	CP026474.1	14631	1	31M	*	0	0	GAAATTGCTCATCAGCTCAGTATTGCCCGCT	IIIIIIIIIIIIIIIIIIIIIIIIIIIIIII	AS:i:0	XS:i:0	XN:i:0	XM:i:0	XO:i:0	XG:i:0	NM:i:0	MD:Z:31	YT:Z:UU
6.060297e-17	16	CP026474.1	14617	1	31M	*	0	0	GCACTGGTGCAACGGAAATTGCTCATCAGCT	IIIIIIIIIIIIIIIIIIIIIIIIIIIIIII	AS:i:0	XS:i:0	XN:i:0	XM:i:0	XO:i:0	XG:i:0	NM:i:0	MD:Z:31	YT:Z:UU
6.070316e-17	0	CP026474.1	14619	1	31M	*	0	0	ACTGGTGCAACGGAAATTGCTCATCAGCTCA	IIIIIIIIIIIIIIIIIIIIIIIIIIIIIII	AS:i:0	XS:i:0	XN:i:0	XM:i:0	XO:i:0	XG:i:0	NM:i:0	MD:Z:31	YT:Z:UU
6.084712e-17	16	CP026474.1	14637	1	31M	*	0	0	GCTCATCAGCTCAGTATTGCCCGCTCCACGG	IIIIIIIIIIIIIIIIIIIIIIIIIIIIIII	AS:i:0	XS:i:0	XN:i:0	XM:i:0	XO:i:0	XG:i:0	NM:i:0	MD:Z:31	YT:Z:UU
6.131367e-17	16	CP026474.1	14635	1	31M	*	0	0	TTGCTCATCAGCTCAGTATTGCCCGCTCCAC	IIIIIIIIIIIIIIIIIIIIIIIIIIIIIII	AS:i:0	XS:i:0	XN:i:0	XM:i:0	XO:i:0	XG:i:0	NM:i:0	MD:Z:31	YT:Z:UU
6.155236e-17	16	CP026474.1	38511	1	31M	*	0	0	GGAAATTGCTCATCAGCTCAGTATTGCCCGC	IIIIIIIIIIIIIIIIIIIIIIIIIIIIIII	AS:i:0	XS:i:0	XN:i:0	XM:i:0	XO:i:0	XG:i:0	NM:i:0	MD:Z:31	YT:Z:UU
6.171574e-17	0	CP026474.1	14649	1	31M	*	0	0	AGTATTGCCCGCTCCACGGTTTATAAAATTC	IIIIIIIIIIIIIIIIIIIIIIIIIIIIIII	AS:i:0	XS:i:0	XN:i:0	XM:i:0	XO:i:0	XG:i:0	NM:i:0	MD:Z:31	YT:Z:UU
6.182528e-17	0	CP026474.1	14622	1	31M	*	0	0	GGTGCAACGGAAATTGCTCATCAGCTCAGTA	IIIIIIIIIIIIIIIIIIIIIIIIIIIIIII	AS:i:0	XS:i:0	XN:i:0	XM:i:0	XO:i:0	XG:i:0	NM:i:0	MD:Z:31	YT:Z:UU
6.186059e-17	0	CP026474.1	38499	1	31M	*	0	0	CACTGGTGCAACGGAAATTGCTCATCAGCTC	IIIIIIIIIIIIIIIIIIIIIIIIIIIIIII	AS:i:0	XS:i:0	XN:i:0	XM:i:0	XO:i:0	XG:i:0	NM:i:0	MD:Z:31	YT:Z:UU
6.199395e-17	16	CP026474.1	38529	1	31M	*	0	0	CAGTATTGCCCGCTCCACGGTTTATAAAATT	IIIIIIIIIIIIIIIIIIIIIIIIIIIIIII	AS:i:0	XS:i:0	XN:i:0	XM:i:0	XO:i:0	XG:i:0	NM:i:0	MD:Z:31	YT:Z:UU
6.234243e-17	16	CP026474.1	38505	1	31M	*	0	0	TGCAACGGAAATTGCTCATCAGCTCAGTATT	IIIIIIIIIIIIIIIIIIIIIIIIIIIIIII	AS:i:0	XS:i:0	XN:i:0	XM:i:0	XO:i:0	XG:i:0	NM:i:0	MD:Z:31	YT:Z:UU
6.247081e-17	0	CP026474.1	38491	1	31M	*	0	0	CAGAAGGGCACTGGTGCAACGGAAATTGCTC	IIIIIIIIIIIIIIIIIIIIIIIIIIIIIII	AS:i:0	XS:i:0	XN:i:0	XM:i:0	XO:i:0	XG:i:0	NM:i:0	MD:Z:31	YT:Z:UU
6.300528e-17	16	CP026474.1	14616	1	31M	*	0	0	GGCACTGGTGCAACGGAAATTGCTCATCAGC	IIIIIIIIIIIIIIIIIIIIIIIIIIIIIII	AS:i:0	XS:i:0	XN:i:0	XM:i:0	XO:i:0	XG:i:0	NM:i:0	MD:Z:31	YT:Z:UU
6.300586e-17	16	CP026474.1	38517	1	31M	*	0	0	TGCTCATCAGCTCAGTATTGCCCGCTCCACG	IIIIIIIIIIIIIIIIIIIIIIIIIIIIIII	AS:i:0	XS:i:0	XN:i:0	XM:i:0	XO:i:0	XG:i:0	NM:i:0	MD:Z:31	YT:Z:UU
6.304952e-17	0	CP026474.1	38489	1	31M	*	0	0	ATCAGAAGGGCACTGGTGCAACGGAAATTGC	IIIIIIIIIIIIIIIIIIIIIIIIIIIIIII	AS:i:0	XS:i:0	XN:i:0	XM:i:0	XO:i:0	XG:i:0	NM:i:0	MD:Z:31	YT:Z:UU
6.317144e-17	0	CP026474.1	38483	1	31M	*	0	0	CGCTTCATCAGAAGGGCACTGGTGCAACGGA	IIIIIIIIIIIIIIIIIIIIIIIIIIIIIII	AS:i:0	XS:i:0	XN:i:0	XM:i:0	XO:i:0	XG:i:0	NM:i:0	MD:Z:31	YT:Z:UU
6.336541e-17	16	CP026474.1	14609	1	31M	*	0	0	TCAGAAGGGCACTGGTGCAACGGAAATTGCT	IIIIIIIIIIIIIIIIIIIIIIIIIIIIIII	AS:i:0	XS:i:0	XN:i:0	XM:i:0	XO:i:0	XG:i:0	NM:i:0	MD:Z:31	YT:Z:UU
6.364469e-17	0	CP026474.1	14629	1	31M	*	0	0	CGGAAATTGCTCATCAGCTCAGTATTGCCCG	IIIIIIIIIIIIIIIIIIIIIIIIIIIIIII	AS:i:0	XS:i:0	XN:i:0	XM:i:0	XO:i:0	XG:i:0	NM:i:0	MD:Z:31	YT:Z:UU
6.500901e-17	0	CP026474.1	14603	1	31M	*	0	0	GCTTCATCAGAAGGGCACTGGTGCAACGGAA	IIIIIIIIIIIIIIIIIIIIIIIIIIIIIII	AS:i:0	XS:i:0	XN:i:0	XM:i:0	XO:i:0	XG:i:0	NM:i:0	MD:Z:31	YT:Z:UU
6.541983e-17	16	CP026474.1	38519	1	31M	*	0	0	CTCATCAGCTCAGTATTGCCCGCTCCACGGT	IIIIIIIIIIIIIIIIIIIIIIIIIIIIIII	AS:i:0	XS:i:0	XN:i:0	XM:i:0	XO:i:0	XG:i:0	NM:i:0	MD:Z:31	YT:Z:UU
6.548593e-17	16	CP026474.1	14605	1	31M	*	0	0	TTCATCAGAAGGGCACTGGTGCAACGGAAAT	IIIIIIIIIIIIIIIIIIIIIIIIIIIIIII	AS:i:0	XS:i:0	XN:i:0	XM:i:0	XO:i:0	XG:i:0	NM:i:0	MD:Z:31	YT:Z:UU
6.599152e-17	16	CP026474.1	14606	1	31M	*	0	0	TCATCAGAAGGGCACTGGTGCAACGGAAATT	IIIIIIIIIIIIIIIIIIIIIIIIIIIIIII	AS:i:0	XS:i:0	XN:i:0	XM:i:0	XO:i:0	XG:i:0	NM:i:0	MD:Z:31	YT:Z:UU
6.695318e-17	16	CP026474.1	38520	1	31M	*	0	0	TCATCAGCTCAGTATTGCCCGCTCCACGGTT	IIIIIIIIIIIIIIIIIIIIIIIIIIIIIII	AS:i:0	XS:i:0	XN:i:0	XM:i:0	XO:i:0	XG:i:0	NM:i:0	MD:Z:31	YT:Z:UU
6.712905e-17	16	CP026474.1	38506	1	31M	*	0	0	GCAACGGAAATTGCTCATCAGCTCAGTATTG	IIIIIIIIIIIIIIIIIIIIIIIIIIIIIII	AS:i:0	XS:i:0	XN:i:0	XM:i:0	XO:i:0	XG:i:0	NM:i:0	MD:Z:31	YT:Z:UU
6.715619e-17	16	CP026474.1	14607	1	31M	*	0	0	CATCAGAAGGGCACTGGTGCAACGGAAATTG	IIIIIIIIIIIIIIIIIIIIIIIIIIIIIII	AS:i:0	XS:i:0	XN:i:0	XM:i:0	XO:i:0	XG:i:0	NM:i:0	MD:Z:31	YT:Z:UU
6.896389e-17	0	CP026474.1	38485	1	31M	*	0	0	CTTCATCAGAAGGGCACTGGTGCAACGGAAA	IIIIIIIIIIIIIIIIIIIIIIIIIIIIIII	AS:i:0	XS:i:0	XN:i:0	XM:i:0	XO:i:0	XG:i:0	NM:i:0	MD:Z:31	YT:Z:UU
7.053659e-17	0	CP026474.1	38508	1	31M	*	0	0	AACGGAAATTGCTCATCAGCTCAGTATTGCC	IIIIIIIIIIIIIIIIIIIIIIIIIIIIIII	AS:i:0	XS:i:0	XN:i:0	XM:i:0	XO:i:0	XG:i:0	NM:i:0	MD:Z:31	YT:Z:UU
7.064241e-17	16	CP026474.1	38481	1	31M	*	0	0	GACGCTTCATCAGAAGGGCACTGGTGCAACG	IIIIIIIIIIIIIIIIIIIIIIIIIIIIIII	AS:i:0	XS:i:0	XN:i:0	XM:i:0	XO:i:0	XG:i:0	NM:i:0	MD:Z:31	YT:Z:UU
7.065036e-17	0	CP026474.1	38507	1	31M	*	0	0	CAACGGAAATTGCTCATCAGCTCAGTATTGC	IIIIIIIIIIIIIIIIIIIIIIIIIIIIIII	AS:i:0	XS:i:0	XN:i:0	XM:i:0	XO:i:0	XG:i:0	NM:i:0	MD:Z:31	YT:Z:UU
7.090887e-17	0	CP026474.1	14601	1	31M	*	0	0	ACGCTTCATCAGAAGGGCACTGGTGCAACGG	IIIIIIIIIIIIIIIIIIIIIIIIIIIIIII	AS:i:0	XS:i:0	XN:i:0	XM:i:0	XO:i:0	XG:i:0	NM:i:0	MD:Z:31	YT:Z:UU
7.239862e-17	0	CP026474.1	38509	1	31M	*	0	0	ACGGAAATTGCTCATCAGCTCAGTATTGCCC	IIIIIIIIIIIIIIIIIIIIIIIIIIIIIII	AS:i:0	XS:i:0	XN:i:0	XM:i:0	XO:i:0	XG:i:0	NM:i:0	MD:Z:31	YT:Z:UU
8.384606e-17	16	CP026474.1	38475	1	31M	*	0	0	CGTGCTGACGCTTCATCAGAAGGGCACTGGT	IIIIIIIIIIIIIIIIIIIIIIIIIIIIIII	AS:i:0	XS:i:0	XN:i:0	XM:i:0	XO:i:0	XG:i:0	NM:i:0	MD:Z:31	YT:Z:UU
8.571705e-17	16	CP026474.1	38476	1	31M	*	0	0	GTGCTGACGCTTCATCAGAAGGGCACTGGTG	IIIIIIIIIIIIIIIIIIIIIIIIIIIIIII	AS:i:0	XS:i:0	XN:i:0	XM:i:0	XO:i:0	XG:i:0	NM:i:0	MD:Z:31	YT:Z:UU
8.728258e-17	16	CP026474.1	14593	1	31M	*	0	0	TCGTGCTGACGCTTCATCAGAAGGGCACTGG	IIIIIIIIIIIIIIIIIIIIIIIIIIIIIII	AS:i:0	XS:i:0	XN:i:0	XM:i:0	XO:i:0	XG:i:0	NM:i:0	MD:Z:31	YT:Z:UU
8.765320e-17	16	CP026474.1	38473	1	31M	*	0	0	GTCGTGCTGACGCTTCATCAGAAGGGCACTG	IIIIIIIIIIIIIIIIIIIIIIIIIIIIIII	AS:i:0	XS:i:0	XN:i:0	XM:i:0	XO:i:0	XG:i:0	NM:i:0	MD:Z:31	YT:Z:UU
8.806235e-17	16	CP026474.1	14596	1	31M	*	0	0	TGCTGACGCTTCATCAGAAGGGCACTGGTGC	IIIIIIIIIIIIIIIIIIIIIIIIIIIIIII	AS:i:0	XS:i:0	XN:i:0	XM:i:0	XO:i:0	XG:i:0	NM:i:0	MD:Z:31	YT:Z:UU
8.941214e-17	16	CP026474.1	38480	1	31M	*	0	0	TGACGCTTCATCAGAAGGGCACTGGTGCAAC	IIIIIIIIIIIIIIIIIIIIIIIIIIIIIII	AS:i:0	XS:i:0	XN:i:0	XM:i:0	XO:i:0	XG:i:0	NM:i:0	MD:Z:31	YT:Z:UU
9.029416e-17	0	CP026474.1	14598	1	31M	*	0	0	CTGACGCTTCATCAGAAGGGCACTGGTGCAA	IIIIIIIIIIIIIIIIIIIIIIIIIIIIIII	AS:i:0	XS:i:0	XN:i:0	XM:i:0	XO:i:0	XG:i:0	NM:i:0	MD:Z:31	YT:Z:UU
9.573343e-17	16	CP026474.1	38472	1	31M	*	0	0	CGTCGTGCTGACGCTTCATCAGAAGGGCACT	IIIIIIIIIIIIIIIIIIIIIIIIIIIIIII	AS:i:0	XS:i:0	XN:i:0	XM:i:0	XO:i:0	XG:i:0	NM:i:0	MD:Z:31	YT:Z:UU
9.631338e-17	0	CP026474.1	14597	1	31M	*	0	0	GCTGACGCTTCATCAGAAGGGCACTGGTGCA	IIIIIIIIIIIIIIIIIIIIIIIIIIIIIII	AS:i:0	XS:i:0	XN:i:0	XM:i:0	XO:i:0	XG:i:0	NM:i:0	MD:Z:31	YT:Z:UU
1.024342e-16	0	CP026474.1	38471	1	31M	*	0	0	ACGTCGTGCTGACGCTTCATCAGAAGGGCAC	IIIIIIIIIIIIIIIIIIIIIIIIIIIIIII	AS:i:0	XS:i:0	XN:i:0	XM:i:0	XO:i:0	XG:i:0	NM:i:0	MD:Z:31	YT:Z:UU
1.043918e-16	0	CP026474.1	14588	1	31M	*	0	0	GAACGTCGTGCTGACGCTTCATCAGAAGGGC	IIIIIIIIIIIIIIIIIIIIIIIIIIIIIII	AS:i:0	XS:i:0	XN:i:0	XM:i:0	XO:i:0	XG:i:0	NM:i:0	MD:Z:31	YT:Z:UU
1.075679e-16	0	CP026474.1	14589	1	31M	*	0	0	AACGTCGTGCTGACGCTTCATCAGAAGGGCA	IIIIIIIIIIIIIIIIIIIIIIIIIIIIIII	AS:i:0	XS:i:0	XN:i:0	XM:i:0	XO:i:0	XG:i:0	NM:i:0	MD:Z:31	YT:Z:UU
1.127056e-16	0	CP026474.1	14586	1	31M	*	0	0	AGGAACGTCGTGCTGACGCTTCATCAGAAGG	IIIIIIIIIIIIIIIIIIIIIIIIIIIIIII	AS:i:0	XS:i:0	XN:i:0	XM:i:0	XO:i:0	XG:i:0	NM:i:0	MD:Z:31	YT:Z:UU
1.127350e-16	0	CP026474.1	14585	1	31M	*	0	0	CAGGAACGTCGTGCTGACGCTTCATCAGAAG	IIIIIIIIIIIIIIIIIIIIIIIIIIIIIII	AS:i:0	XS:i:0	XN:i:0	XM:i:0	XO:i:0	XG:i:0	NM:i:0	MD:Z:31	YT:Z:UU
1.132723e-16	16	CP026474.1	14587	1	31M	*	0	0	GGAACGTCGTGCTGACGCTTCATCAGAAGGG	IIIIIIIIIIIIIIIIIIIIIIIIIIIIIII	AS:i:0	XS:i:0	XN:i:0	XM:i:0	XO:i:0	XG:i:0	NM:i:0	MD:Z:31	YT:Z:UU
1.147864e-16	16	CP026474.1	14582	1	31M	*	0	0	GGACAGGAACGTCGTGCTGACGCTTCATCAG	IIIIIIIIIIIIIIIIIIIIIIIIIIIIIII	AS:i:0	XS:i:0	XN:i:0	XM:i:0	XO:i:0	XG:i:0	NM:i:0	MD:Z:31	YT:Z:UU
1.164645e-16	0	CP026474.1	14584	1	31M	*	0	0	ACAGGAACGTCGTGCTGACGCTTCATCAGAA	IIIIIIIIIIIIIIIIIIIIIIIIIIIIIII	AS:i:0	XS:i:0	XN:i:0	XM:i:0	XO:i:0	XG:i:0	NM:i:0	MD:Z:31	YT:Z:UU
1.182386e-16	16	CP026474.1	38462	1	31M	*	0	0	TGGACAGGAACGTCGTGCTGACGCTTCATCA	IIIIIIIIIIIIIIIIIIIIIIIIIIIIIII	AS:i:0	XS:i:0	XN:i:0	XM:i:0	XO:i:0	XG:i:0	NM:i:0	MD:Z:31	YT:Z:UU
1.209686e-16	0	CP026474.1	14583	1	31M	*	0	0	GACAGGAACGTCGTGCTGACGCTTCATCAGA	IIIIIIIIIIIIIIIIIIIIIIIIIIIIIII	AS:i:0	XS:i:0	XN:i:0	XM:i:0	XO:i:0	XG:i:0	NM:i:0	MD:Z:31	YT:Z:UU
3.038195e-16	0	CP026474.1	14559	1	31M	*	0	0	AAATTTGGCCGCAGGCGTACCGTGGACAGGA	IIIIIIIIIIIIIIIIIIIIIIIIIIIIIII	AS:i:0	XS:i:0	XN:i:0	XM:i:0	XO:i:0	XG:i:0	NM:i:0	MD:Z:31	YT:Z:UU
3.147898e-16	16	CP026474.1	38451	1	31M	*	0	0	CAGGCGTACCGTGGACAGGAACGTCGTGCTG	IIIIIIIIIIIIIIIIIIIIIIIIIIIIIII	AS:i:0	XS:i:0	XN:i:0	XM:i:0	XO:i:0	XG:i:0	NM:i:0	MD:Z:31	YT:Z:UU
3.166396e-16	0	CP026474.1	38442	1	31M	*	0	0	ATTTGGCCGCAGGCGTACCGTGGACAGGAAC	IIIIIIIIIIIIIIIIIIIIIIIIIIIIIII	AS:i:0	XS:i:0	XN:i:0	XM:i:0	XO:i:0	XG:i:0	NM:i:0	MD:Z:31	YT:Z:UU
3.243368e-16	16	CP026474.1	15084	1	31M	*	0	0	TGAGCACTTTTAAAGTTCTGCTATGTGGTGC	IIIIIIIIIIIIIIIIIIIIIIIIIIIIIII	AS:i:0	XS:i:0	XN:i:0	XM:i:0	XO:i:0	XG:i:0	NM:i:0	MD:Z:31	YT:Z:UU
3.282974e-16	16	CP026474.1	38450	1	31M	*	0	0	GCAGGCGTACCGTGGACAGGAACGTCGTGCT	IIIIIIIIIIIIIIIIIIIIIIIIIIIIIII	AS:i:0	XS:i:0	XN:i:0	XM:i:0	XO:i:0	XG:i:0	NM:i:0	MD:Z:31	YT:Z:UU
3.330100e-16	16	CP026474.1	15085	1	31M	*	0	0	GAGCACTTTTAAAGTTCTGCTATGTGGTGCG	IIIIIIIIIIIIIIIIIIIIIIIIIIIIIII	AS:i:0	XS:i:0	XN:i:0	XM:i:0	XO:i:0	XG:i:0	NM:i:0	MD:Z:31	YT:Z:UU
3.476932e-16	16	CP026474.1	38444	1	31M	*	0	0	TTGGCCGCAGGCGTACCGTGGACAGGAACGT	IIIIIIIIIIIIIIIIIIIIIIIIIIIIIII	AS:i:0	XS:i:0	XN:i:0	XM:i:0	XO:i:0	XG:i:0	NM:i:0	MD:Z:31	YT:Z:UU
3.501507e-16	0	CP026474.1	38439	1	31M	*	0	0	CAAATTTGGCCGCAGGCGTACCGTGGACAGG	IIIIIIIIIIIIIIIIIIIIIIIIIIIIIII	AS:i:0	XS:i:0	XN:i:0	XM:i:0	XO:i:0	XG:i:0	NM:i:0	MD:Z:31	YT:Z:UU
3.506617e-16	0	CP026474.1	38449	1	31M	*	0	0	CGCAGGCGTACCGTGGACAGGAACGTCGTGC	IIIIIIIIIIIIIIIIIIIIIIIIIIIIIII	AS:i:0	XS:i:0	XN:i:0	XM:i:0	XO:i:0	XG:i:0	NM:i:0	MD:Z:31	YT:Z:UU
3.508765e-16	16	CP026474.1	14567	1	31M	*	0	0	CCGCAGGCGTACCGTGGACAGGAACGTCGTG	IIIIIIIIIIIIIIIIIIIIIIIIIIIIIII	AS:i:0	XS:i:0	XN:i:0	XM:i:0	XO:i:0	XG:i:0	NM:i:0	MD:Z:31	YT:Z:UU
3.519632e-16	0	CP026474.1	14560	1	31M	*	0	0	AATTTGGCCGCAGGCGTACCGTGGACAGGAA	IIIIIIIIIIIIIIIIIIIIIIIIIIIIIII	AS:i:0	XS:i:0	XN:i:0	XM:i:0	XO:i:0	XG:i:0	NM:i:0	MD:Z:31	YT:Z:UU
3.529036e-16	16	CP026474.1	38443	1	31M	*	0	0	TTTGGCCGCAGGCGTACCGTGGACAGGAACG	IIIIIIIIIIIIIIIIIIIIIIIIIIIIIII	AS:i:0	XS:i:0	XN:i:0	XM:i:0	XO:i:0	XG:i:0	NM:i:0	MD:Z:31	YT:Z:UU
3.573988e-16	0	CP026474.1	14574	1	31M	*	0	0	CGTACCGTGGACAGGAACGTCGTGCTGACGC	IIIIIIIIIIIIIIIIIIIIIIIIIIIIIII	AS:i:0	XS:i:0	XN:i:0	XM:i:0	XO:i:0	XG:i:0	NM:i:0	MD:Z:31	YT:Z:UU
3.578967e-16	16	CP026474.1	14573	1	31M	*	0	0	GCGTACCGTGGACAGGAACGTCGTGCTGACG	IIIIIIIIIIIIIIIIIIIIIIIIIIIIIII	AS:i:0	XS:i:0	XN:i:0	XM:i:0	XO:i:0	XG:i:0	NM:i:0	MD:Z:31	YT:Z:UU
3.604879e-16	16	CP026474.1	14557	1	31M	*	0	0	TCAAATTTGGCCGCAGGCGTACCGTGGACAG	IIIIIIIIIIIIIIIIIIIIIIIIIIIIIII	AS:i:0	XS:i:0	XN:i:0	XM:i:0	XO:i:0	XG:i:0	NM:i:0	MD:Z:31	YT:Z:UU
3.640951e-16	0	CP026474.1	38453	1	31M	*	0	0	GGCGTACCGTGGACAGGAACGTCGTGCTGAC	IIIIIIIIIIIIIIIIIIIIIIIIIIIIIII	AS:i:0	XS:i:0	XN:i:0	XM:i:0	XO:i:0	XG:i:0	NM:i:0	MD:Z:31	YT:Z:UU
3.733367e-16	0	CP026474.1	38452	1	31M	*	0	0	AGGCGTACCGTGGACAGGAACGTCGTGCTGA	IIIIIIIIIIIIIIIIIIIIIIIIIIIIIII	AS:i:0	XS:i:0	XN:i:0	XM:i:0	XO:i:0	XG:i:0	NM:i:0	MD:Z:31	YT:Z:UU
3.827845e-16	16	CP026474.1	14579	1	31M	*	0	0	CGTGGACAGGAACGTCGTGCTGACGCTTCAT	IIIIIIIIIIIIIIIIIIIIIIIIIIIIIII	AS:i:0	XS:i:0	XN:i:0	XM:i:0	XO:i:0	XG:i:0	NM:i:0	MD:Z:31	YT:Z:UU
3.866531e-16	16	CP026474.1	14575	1	31M	*	0	0	GTACCGTGGACAGGAACGTCGTGCTGACGCT	IIIIIIIIIIIIIIIIIIIIIIIIIIIIIII	AS:i:0	XS:i:0	XN:i:0	XM:i:0	XO:i:0	XG:i:0	NM:i:0	MD:Z:31	YT:Z:UU
3.949808e-16	16	CP026474.1	38447	1	31M	*	0	0	GCCGCAGGCGTACCGTGGACAGGAACGTCGT	IIIIIIIIIIIIIIIIIIIIIIIIIIIIIII	AS:i:0	XS:i:0	XN:i:0	XM:i:0	XO:i:0	XG:i:0	NM:i:0	MD:Z:31	YT:Z:UU
3.962626e-16	0	CP026474.1	14578	1	31M	*	0	0	CCGTGGACAGGAACGTCGTGCTGACGCTTCA	IIIIIIIIIIIIIIIIIIIIIIIIIIIIIII	AS:i:0	XS:i:0	XN:i:0	XM:i:0	XO:i:0	XG:i:0	NM:i:0	MD:Z:31	YT:Z:UU
4.100497e-16	16	CP026474.1	14580	1	31M	*	0	0	GTGGACAGGAACGTCGTGCTGACGCTTCATC	IIIIIIIIIIIIIIIIIIIIIIIIIIIIIII	AS:i:0	XS:i:0	XN:i:0	XM:i:0	XO:i:0	XG:i:0	NM:i:0	MD:Z:31	YT:Z:UU
4.130367e-16	16	CP026474.1	38445	1	31M	*	0	0	TGGCCGCAGGCGTACCGTGGACAGGAACGTC	IIIIIIIIIIIIIIIIIIIIIIIIIIIIIII	AS:i:0	XS:i:0	XN:i:0	XM:i:0	XO:i:0	XG:i:0	NM:i:0	MD:Z:31	YT:Z:UU
4.170514e-16	0	CP026474.1	14577	1	31M	*	0	0	ACCGTGGACAGGAACGTCGTGCTGACGCTTC	IIIIIIIIIIIIIIIIIIIIIIIIIIIIIII	AS:i:0	XS:i:0	XN:i:0	XM:i:0	XO:i:0	XG:i:0	NM:i:0	MD:Z:31	YT:Z:UU
4.259401e-16	16	CP026474.1	38457	1	31M	*	0	0	TACCGTGGACAGGAACGTCGTGCTGACGCTT	IIIIIIIIIIIIIIIIIIIIIIIIIIIIIII	AS:i:0	XS:i:0	XN:i:0	XM:i:0	XO:i:0	XG:i:0	NM:i:0	MD:Z:31	YT:Z:UU
4.336145e-16	16	CP026474.1	38446	1	31M	*	0	0	GGCCGCAGGCGTACCGTGGACAGGAACGTCG	IIIIIIIIIIIIIIIIIIIIIIIIIIIIIII	AS:i:0	XS:i:0	XN:i:0	XM:i:0	XO:i:0	XG:i:0	NM:i:0	MD:Z:31	YT:Z:UU
9.340126e-16	16	CP026474.1	15082	1	31M	*	0	0	GATGAGCACTTTTAAAGTTCTGCTATGTGGT	IIIIIIIIIIIIIIIIIIIIIIIIIIIIIII	AS:i:0	XS:i:0	XN:i:0	XM:i:0	XO:i:0	XG:i:0	NM:i:0	MD:Z:31	YT:Z:UU
1.200947e-15	0	CP026474.1	15083	1	31M	*	0	0	ATGAGCACTTTTAAAGTTCTGCTATGTGGTG	IIIIIIIIIIIIIIIIIIIIIIIIIIIIIII	AS:i:0	XS:i:0	XN:i:0	XM:i:0	XO:i:0	XG:i:0	NM:i:0	MD:Z:31	YT:Z:UU
1.498256e-15	0	CP026474.1	10311	42	31M	*	0	0	CGGGCAGATCATCAACTCTGGCACTGGCTTC	IIIIIIIIIIIIIIIIIIIIIIIIIIIIIII	AS:i:0	XN:i:0	XM:i:0	XO:i:0	XG:i:0	NM:i:0	MD:Z:31	YT:Z:UU
1.498256e-15	0	CP026474.1	10313	42	31M	*	0	0	GGCAGATCATCAACTCTGGCACTGGCTTCAC	IIIIIIIIIIIIIIIIIIIIIIIIIIIIIII	AS:i:0	XN:i:0	XM:i:0	XO:i:0	XG:i:0	NM:i:0	MD:Z:31	YT:Z:UU
1.498256e-15	0	CP026474.1	10312	42	31M	*	0	0	GGGCAGATCATCAACTCTGGCACTGGCTTCA	IIIIIIIIIIIIIIIIIIIIIIIIIIIIIII	AS:i:0	XN:i:0	XM:i:0	XO:i:0	XG:i:0	NM:i:0	MD:Z:31	YT:Z:UU
1.605752e-15	16	CP026474.1	14532	1	31M	*	0	0	CGACAGGAAGCAAAGCTGAAAGGAATCAAAT	IIIIIIIIIIIIIIIIIIIIIIIIIIIIIII	AS:i:0	XS:i:0	XN:i:0	XM:i:0	XO:i:0	XG:i:0	NM:i:0	MD:Z:31	YT:Z:UU
1.622411e-15	16	CP026474.1	38416	1	31M	*	0	0	CAGGAAGCAAAGCTGAAAGGAATCAAATTTG	IIIIIIIIIIIIIIIIIIIIIIIIIIIIIII	AS:i:0	XS:i:0	XN:i:0	XM:i:0	XO:i:0	XG:i:0	NM:i:0	MD:Z:31	YT:Z:UU
1.630604e-15	16	CP026474.1	14534	1	31M	*	0	0	ACAGGAAGCAAAGCTGAAAGGAATCAAATTT	IIIIIIIIIIIIIIIIIIIIIIIIIIIIIII	AS:i:0	XS:i:0	XN:i:0	XM:i:0	XO:i:0	XG:i:0	NM:i:0	MD:Z:31	YT:Z:UU
1.690109e-15	0	CP026474.1	14530	1	31M	*	0	0	GCCGACAGGAAGCAAAGCTGAAAGGAATCAA	IIIIIIIIIIIIIIIIIIIIIIIIIIIIIII	AS:i:0	XS:i:0	XN:i:0	XM:i:0	XO:i:0	XG:i:0	NM:i:0	MD:Z:31	YT:Z:UU
1.712467e-15	0	CP026474.1	14536	1	31M	*	0	0	AGGAAGCAAAGCTGAAAGGAATCAAATTTGG	IIIIIIIIIIIIIIIIIIIIIIIIIIIIIII	AS:i:0	XS:i:0	XN:i:0	XM:i:0	XO:i:0	XG:i:0	NM:i:0	MD:Z:31	YT:Z:UU
1.729701e-15	16	CP026474.1	14533	1	31M	*	0	0	GACAGGAAGCAAAGCTGAAAGGAATCAAATT	IIIIIIIIIIIIIIIIIIIIIIIIIIIIIII	AS:i:0	XS:i:0	XN:i:0	XM:i:0	XO:i:0	XG:i:0	NM:i:0	MD:Z:31	YT:Z:UU
1.731174e-15	0	CP026474.1	38405	1	31M	*	0	0	ATGAGGGCCGACAGGAAGCAAAGCTGAAAGG	IIIIIIIIIIIIIIIIIIIIIIIIIIIIIII	AS:i:0	XS:i:0	XN:i:0	XM:i:0	XO:i:0	XG:i:0	NM:i:0	MD:Z:31	YT:Z:UU
1.741565e-15	0	CP026474.1	14526	1	31M	*	0	0	GAGGGCCGACAGGAAGCAAAGCTGAAAGGAA	IIIIIIIIIIIIIIIIIIIIIIIIIIIIIII	AS:i:0	XS:i:0	XN:i:0	XM:i:0	XO:i:0	XG:i:0	NM:i:0	MD:Z:31	YT:Z:UU
1.757790e-15	16	CP026474.1	38406	1	31M	*	0	0	TGAGGGCCGACAGGAAGCAAAGCTGAAAGGA	IIIIIIIIIIIIIIIIIIIIIIIIIIIIIII	AS:i:0	XS:i:0	XN:i:0	XM:i:0	XO:i:0	XG:i:0	NM:i:0	MD:Z:31	YT:Z:UU
1.758255e-15	0	CP026474.1	38412	1	31M	*	0	0	CCGACAGGAAGCAAAGCTGAAAGGAATCAAA	IIIIIIIIIIIIIIIIIIIIIIIIIIIIIII	AS:i:0	XS:i:0	XN:i:0	XM:i:0	XO:i:0	XG:i:0	NM:i:0	MD:Z:31	YT:Z:UU
1.769526e-15	0	CP026474.1	14529	1	31M	*	0	0	GGCCGACAGGAAGCAAAGCTGAAAGGAATCA	IIIIIIIIIIIIIIIIIIIIIIIIIIIIIII	AS:i:0	XS:i:0	XN:i:0	XM:i:0	XO:i:0	XG:i:0	NM:i:0	MD:Z:31	YT:Z:UU
1.775681e-15	0	CP026474.1	14549	1	31M	*	0	0	GAAAGGAATCAAATTTGGCCGCAGGCGTACC	IIIIIIIIIIIIIIIIIIIIIIIIIIIIIII	AS:i:0	XS:i:0	XN:i:0	XM:i:0	XO:i:0	XG:i:0	NM:i:0	MD:Z:31	YT:Z:UU
1.787230e-15	0	CP026474.1	38408	1	31M	*	0	0	AGGGCCGACAGGAAGCAAAGCTGAAAGGAAT	IIIIIIIIIIIIIIIIIIIIIIIIIIIIIII	AS:i:0	XS:i:0	XN:i:0	XM:i:0	XO:i:0	XG:i:0	NM:i:0	MD:Z:31	YT:Z:UU
1.807114e-15	0	CP026474.1	14547	1	31M	*	0	0	CTGAAAGGAATCAAATTTGGCCGCAGGCGTA	IIIIIIIIIIIIIIIIIIIIIIIIIIIIIII	AS:i:0	XS:i:0	XN:i:0	XM:i:0	XO:i:0	XG:i:0	NM:i:0	MD:Z:31	YT:Z:UU
1.816759e-15	0	CP026474.1	14523	1	31M	*	0	0	AATGAGGGCCGACAGGAAGCAAAGCTGAAAG	IIIIIIIIIIIIIIIIIIIIIIIIIIIIIII	AS:i:0	XS:i:0	XN:i:0	XM:i:0	XO:i:0	XG:i:0	NM:i:0	MD:Z:31	YT:Z:UU
1.832732e-15	0	CP026474.1	14543	1	31M	*	0	0	AAAGCTGAAAGGAATCAAATTTGGCCGCAGG	IIIIIIIIIIIIIIIIIIIIIIIIIIIIIII	AS:i:0	XS:i:0	XN:i:0	XM:i:0	XO:i:0	XG:i:0	NM:i:0	MD:Z:31	YT:Z:UU
1.851881e-15	16	CP026474.1	38409	1	31M	*	0	0	GGGCCGACAGGAAGCAAAGCTGAAAGGAATC	IIIIIIIIIIIIIIIIIIIIIIIIIIIIIII	AS:i:0	XS:i:0	XN:i:0	XM:i:0	XO:i:0	XG:i:0	NM:i:0	MD:Z:31	YT:Z:UU
1.858574e-15	16	CP026474.1	10314	42	31M	*	0	0	GCAGATCATCAACTCTGGCACTGGCTTCACT	IIIIIIIIIIIIIIIIIIIIIIIIIIIIIII	AS:i:0	XN:i:0	XM:i:0	XO:i:0	XG:i:0	NM:i:0	MD:Z:31	YT:Z:UU
1.870305e-15	0	CP026474.1	38426	1	31M	*	0	0	AGCTGAAAGGAATCAAATTTGGCCGCAGGCG	IIIIIIIIIIIIIIIIIIIIIIIIIIIIIII	AS:i:0	XS:i:0	XN:i:0	XM:i:0	XO:i:0	XG:i:0	NM:i:0	MD:Z:31	YT:Z:UU
1.875975e-15	16	CP026474.1	14546	1	31M	*	0	0	GCTGAAAGGAATCAAATTTGGCCGCAGGCGT	IIIIIIIIIIIIIIIIIIIIIIIIIIIIIII	AS:i:0	XS:i:0	XN:i:0	XM:i:0	XO:i:0	XG:i:0	NM:i:0	MD:Z:31	YT:Z:UU
1.879943e-15	16	CP026474.1	10169	42	31M	*	0	0	GCGCTGGTGATAGTTTCAGCCCGCAGATAGT	IIIIIIIIIIIIIIIIIIIIIIIIIIIIIII	AS:i:0	XN:i:0	XM:i:0	XO:i:0	XG:i:0	NM:i:0	MD:Z:31	YT:Z:UU
1.879943e-15	0	CP026474.1	10168	42	31M	*	0	0	AGCGCTGGTGATAGTTTCAGCCCGCAGATAG	IIIIIIIIIIIIIIIIIIIIIIIIIIIIIII	AS:i:0	XN:i:0	XM:i:0	XO:i:0	XG:i:0	NM:i:0	MD:Z:31	YT:Z:UU
1.879943e-15	0	CP026474.1	10167	42	31M	*	0	0	TAGCGCTGGTGATAGTTTCAGCCCGCAGATA	IIIIIIIIIIIIIIIIIIIIIIIIIIIIIII	AS:i:0	XN:i:0	XM:i:0	XO:i:0	XG:i:0	NM:i:0	MD:Z:31	YT:Z:UU
1.884812e-15	0	CP026474.1	14544	1	31M	*	0	0	AAGCTGAAAGGAATCAAATTTGGCCGCAGGC	IIIIIIIIIIIIIIIIIIIIIIIIIIIIIII	AS:i:0	XS:i:0	XN:i:0	XM:i:0	XO:i:0	XG:i:0	NM:i:0	MD:Z:31	YT:Z:UU
1.893379e-15	16	CP026474.1	14548	1	31M	*	0	0	TGAAAGGAATCAAATTTGGCCGCAGGCGTAC	IIIIIIIIIIIIIIIIIIIIIIIIIIIIIII	AS:i:0	XS:i:0	XN:i:0	XM:i:0	XO:i:0	XG:i:0	NM:i:0	MD:Z:31	YT:Z:UU
1.903813e-15	16	CP026474.1	14537	1	31M	*	0	0	GGAAGCAAAGCTGAAAGGAATCAAATTTGGC	IIIIIIIIIIIIIIIIIIIIIIIIIIIIIII	AS:i:0	XS:i:0	XN:i:0	XM:i:0	XO:i:0	XG:i:0	NM:i:0	MD:Z:31	YT:Z:UU
1.906913e-15	0	CP026474.1	14540	1	31M	*	0	0	AGCAAAGCTGAAAGGAATCAAATTTGGCCGC	IIIIIIIIIIIIIIIIIIIIIIIIIIIIIII	AS:i:0	XS:i:0	XN:i:0	XM:i:0	XO:i:0	XG:i:0	NM:i:0	MD:Z:31	YT:Z:UU
1.913057e-15	0	CP026474.1	14538	1	31M	*	0	0	GAAGCAAAGCTGAAAGGAATCAAATTTGGCC	IIIIIIIIIIIIIIIIIIIIIIIIIIIIIII	AS:i:0	XS:i:0	XN:i:0	XM:i:0	XO:i:0	XG:i:0	NM:i:0	MD:Z:31	YT:Z:UU
1.944690e-15	0	CP026474.1	38420	1	31M	*	0	0	AAGCAAAGCTGAAAGGAATCAAATTTGGCCG	IIIIIIIIIIIIIIIIIIIIIIIIIIIIIII	AS:i:0	XS:i:0	XN:i:0	XM:i:0	XO:i:0	XG:i:0	NM:i:0	MD:Z:31	YT:Z:UU
1.949776e-15	0	CP026474.1	38400	1	31M	*	0	0	CACGAATGAGGGCCGACAGGAAGCAAAGCTG	IIIIIIIIIIIIIIIIIIIIIIIIIIIIIII	AS:i:0	XS:i:0	XN:i:0	XM:i:0	XO:i:0	XG:i:0	NM:i:0	MD:Z:31	YT:Z:UU
1.977941e-15	0	CP026474.1	38401	1	31M	*	0	0	ACGAATGAGGGCCGACAGGAAGCAAAGCTGA	IIIIIIIIIIIIIIIIIIIIIIIIIIIIIII	AS:i:0	XS:i:0	XN:i:0	XM:i:0	XO:i:0	XG:i:0	NM:i:0	MD:Z:31	YT:Z:UU
1.997848e-15	0	CP026474.1	14542	1	31M	*	0	0	CAAAGCTGAAAGGAATCAAATTTGGCCGCAG	IIIIIIIIIIIIIIIIIIIIIIIIIIIIIII	AS:i:0	XS:i:0	XN:i:0	XM:i:0	XO:i:0	XG:i:0	NM:i:0	MD:Z:31	YT:Z:UU
2.017834e-15	0	CP026474.1	14521	1	31M	*	0	0	CGAATGAGGGCCGACAGGAAGCAAAGCTGAA	IIIIIIIIIIIIIIIIIIIIIIIIIIIIIII	AS:i:0	XS:i:0	XN:i:0	XM:i:0	XO:i:0	XG:i:0	NM:i:0	MD:Z:31	YT:Z:UU
2.021216e-15	0	CP026474.1	38431	1	31M	*	0	0	AAAGGAATCAAATTTGGCCGCAGGCGTACCG	IIIIIIIIIIIIIIIIIIIIIIIIIIIIIII	AS:i:0	XS:i:0	XN:i:0	XM:i:0	XO:i:0	XG:i:0	NM:i:0	MD:Z:31	YT:Z:UU
2.031576e-15	0	CP026474.1	14541	1	31M	*	0	0	GCAAAGCTGAAAGGAATCAAATTTGGCCGCA	IIIIIIIIIIIIIIIIIIIIIIIIIIIIIII	AS:i:0	XS:i:0	XN:i:0	XM:i:0	XO:i:0	XG:i:0	NM:i:0	MD:Z:31	YT:Z:UU
2.033118e-15	0	CP026474.1	38437	1	31M	*	0	0	ATCAAATTTGGCCGCAGGCGTACCGTGGACA	IIIIIIIIIIIIIIIIIIIIIIIIIIIIIII	AS:i:0	XS:i:0	XN:i:0	XM:i:0	XO:i:0	XG:i:0	NM:i:0	MD:Z:31	YT:Z:UU
2.066214e-15	0	CP026474.1	38403	1	31M	*	0	0	GAATGAGGGCCGACAGGAAGCAAAGCTGAAA	IIIIIIIIIIIIIIIIIIIIIIIIIIIIIII	AS:i:0	XS:i:0	XN:i:0	XM:i:0	XO:i:0	XG:i:0	NM:i:0	MD:Z:31	YT:Z:UU
2.083640e-15	0	CP026474.1	14555	1	31M	*	0	0	AATCAAATTTGGCCGCAGGCGTACCGTGGAC	IIIIIIIIIIIIIIIIIIIIIIIIIIIIIII	AS:i:0	XS:i:0	XN:i:0	XM:i:0	XO:i:0	XG:i:0	NM:i:0	MD:Z:31	YT:Z:UU
2.191027e-15	0	CP026474.1	38433	1	31M	*	0	0	AGGAATCAAATTTGGCCGCAGGCGTACCGTG	IIIIIIIIIIIIIIIIIIIIIIIIIIIIIII	AS:i:0	XS:i:0	XN:i:0	XM:i:0	XO:i:0	XG:i:0	NM:i:0	MD:Z:31	YT:Z:UU
2.204112e-15	0	CP026474.1	38435	1	31M	*	0	0	GAATCAAATTTGGCCGCAGGCGTACCGTGGA	IIIIIIIIIIIIIIIIIIIIIIIIIIIIIII	AS:i:0	XS:i:0	XN:i:0	XM:i:0	XO:i:0	XG:i:0	NM:i:0	MD:Z:31	YT:Z:UU
2.215188e-15	16	CP026474.1	14553	1	31M	*	0	0	GGAATCAAATTTGGCCGCAGGCGTACCGTGG	IIIIIIIIIIIIIIIIIIIIIIIIIIIIIII	AS:i:0	XS:i:0	XN:i:0	XM:i:0	XO:i:0	XG:i:0	NM:i:0	MD:Z:31	YT:Z:UU
2.242897e-15	0	CP026474.1	38432	1	31M	*	0	0	AAGGAATCAAATTTGGCCGCAGGCGTACCGT	IIIIIIIIIIIIIIIIIIIIIIIIIIIIIII	AS:i:0	XS:i:0	XN:i:0	XM:i:0	XO:i:0	XG:i:0	NM:i:0	MD:Z:31	YT:Z:UU
2.291103e-15	16	CP026474.1	14431	42	31M	*	0	0	GGATCAGTACCGACGGTGATATGGGGCAAAT	IIIIIIIIIIIIIIIIIIIIIIIIIIIIIII	AS:i:0	XN:i:0	XM:i:0	XO:i:0	XG:i:0	NM:i:0	MD:Z:31	YT:Z:UU
2.414412e-15	0	CP026474.1	14430	42	31M	*	0	0	GGGATCAGTACCGACGGTGATATGGGGCAAA	IIIIIIIIIIIIIIIIIIIIIIIIIIIIIII	AS:i:0	XN:i:0	XM:i:0	XO:i:0	XG:i:0	NM:i:0	MD:Z:31	YT:Z:UU
2.571434e-15	16	CP026474.1	10851	42	31M	*	0	0	GTGCGTCGTCAAAAAACTGCCGCCGTGAGCT	IIIIIIIIIIIIIIIIIIIIIIIIIIIIIII	AS:i:0	XN:i:0	XM:i:0	XO:i:0	XG:i:0	NM:i:0	MD:Z:31	YT:Z:UU
2.571434e-15	16	CP026474.1	10852	42	31M	*	0	0	TGCGTCGTCAAAAAACTGCCGCCGTGAGCTG	IIIIIIIIIIIIIIIIIIIIIIIIIIIIIII	AS:i:0	XN:i:0	XM:i:0	XO:i:0	XG:i:0	NM:i:0	MD:Z:31	YT:Z:UU
2.571434e-15	0	CP026474.1	10854	42	31M	*	0	0	CGTCGTCAAAAAACTGCCGCCGTGAGCTGAA	IIIIIIIIIIIIIIIIIIIIIIIIIIIIIII	AS:i:0	XN:i:0	XM:i:0	XO:i:0	XG:i:0	NM:i:0	MD:Z:31	YT:Z:UU
2.571434e-15	0	CP026474.1	10853	42	31M	*	0	0	GCGTCGTCAAAAAACTGCCGCCGTGAGCTGA	IIIIIIIIIIIIIIIIIIIIIIIIIIIIIII	AS:i:0	XN:i:0	XM:i:0	XO:i:0	XG:i:0	NM:i:0	MD:Z:31	YT:Z:UU
2.571434e-15	16	CP026474.1	10850	42	31M	*	0	0	GGTGCGTCGTCAAAAAACTGCCGCCGTGAGC	IIIIIIIIIIIIIIIIIIIIIIIIIIIIIII	AS:i:0	XN:i:0	XM:i:0	XO:i:0	XG:i:0	NM:i:0	MD:Z:31	YT:Z:UU
2.571434e-15	16	CP026474.1	10848	42	31M	*	0	0	TTGGTGCGTCGTCAAAAAACTGCCGCCGTGA	IIIIIIIIIIIIIIIIIIIIIIIIIIIIIII	AS:i:0	XN:i:0	XM:i:0	XO:i:0	XG:i:0	NM:i:0	MD:Z:31	YT:Z:UU
2.571435e-15	0	CP026474.1	10861	42	31M	*	0	0	AAAAAACTGCCGCCGTGAGCTGAACTCCCGG	IIIIIIIIIIIIIIIIIIIIIIIIIIIIIII	AS:i:0	XN:i:0	XM:i:0	XO:i:0	XG:i:0	NM:i:0	MD:Z:31	YT:Z:UU
2.571435e-15	0	CP026474.1	10862	42	31M	*	0	0	AAAAACTGCCGCCGTGAGCTGAACTCCCGGC	IIIIIIIIIIIIIIIIIIIIIIIIIIIIIII	AS:i:0	XN:i:0	XM:i:0	XO:i:0	XG:i:0	NM:i:0	MD:Z:31	YT:Z:UU
2.571435e-15	0	CP026474.1	10863	42	31M	*	0	0	AAAACTGCCGCCGTGAGCTGAACTCCCGGCT	IIIIIIIIIIIIIIIIIIIIIIIIIIIIIII	AS:i:0	XN:i:0	XM:i:0	XO:i:0	XG:i:0	NM:i:0	MD:Z:31	YT:Z:UU
2.571435e-15	0	CP026474.1	10864	42	31M	*	0	0	AAACTGCCGCCGTGAGCTGAACTCCCGGCTG	IIIIIIIIIIIIIIIIIIIIIIIIIIIIIII	AS:i:0	XN:i:0	XM:i:0	XO:i:0	XG:i:0	NM:i:0	MD:Z:31	YT:Z:UU
2.571435e-15	0	CP026474.1	10865	42	31M	*	0	0	AACTGCCGCCGTGAGCTGAACTCCCGGCTGA	IIIIIIIIIIIIIIIIIIIIIIIIIIIIIII	AS:i:0	XN:i:0	XM:i:0	XO:i:0	XG:i:0	NM:i:0	MD:Z:31	YT:Z:UU
2.571435e-15	0	CP026474.1	10866	42	31M	*	0	0	ACTGCCGCCGTGAGCTGAACTCCCGGCTGAG	IIIIIIIIIIIIIIIIIIIIIIIIIIIIIII	AS:i:0	XN:i:0	XM:i:0	XO:i:0	XG:i:0	NM:i:0	MD:Z:31	YT:Z:UU
2.571435e-15	16	CP026474.1	10856	42	31M	*	0	0	TCGTCAAAAAACTGCCGCCGTGAGCTGAACT	IIIIIIIIIIIIIIIIIIIIIIIIIIIIIII	AS:i:0	XN:i:0	XM:i:0	XO:i:0	XG:i:0	NM:i:0	MD:Z:31	YT:Z:UU
2.571435e-15	0	CP026474.1	10860	42	31M	*	0	0	CAAAAAACTGCCGCCGTGAGCTGAACTCCCG	IIIIIIIIIIIIIIIIIIIIIIIIIIIIIII	AS:i:0	XN:i:0	XM:i:0	XO:i:0	XG:i:0	NM:i:0	MD:Z:31	YT:Z:UU
2.571435e-15	16	CP026474.1	10867	42	31M	*	0	0	CTGCCGCCGTGAGCTGAACTCCCGGCTGAGG	IIIIIIIIIIIIIIIIIIIIIIIIIIIIIII	AS:i:0	XN:i:0	XM:i:0	XO:i:0	XG:i:0	NM:i:0	MD:Z:31	YT:Z:UU
2.571435e-15	0	CP026474.1	10857	42	31M	*	0	0	CGTCAAAAAACTGCCGCCGTGAGCTGAACTC	IIIIIIIIIIIIIIIIIIIIIIIIIIIIIII	AS:i:0	XN:i:0	XM:i:0	XO:i:0	XG:i:0	NM:i:0	MD:Z:31	YT:Z:UU
2.571435e-15	16	CP026474.1	10849	42	31M	*	0	0	TGGTGCGTCGTCAAAAAACTGCCGCCGTGAG	IIIIIIIIIIIIIIIIIIIIIIIIIIIIIII	AS:i:0	XN:i:0	XM:i:0	XO:i:0	XG:i:0	NM:i:0	MD:Z:31	YT:Z:UU
2.571435e-15	16	CP026474.1	10858	42	31M	*	0	0	GTCAAAAAACTGCCGCCGTGAGCTGAACTCC	IIIIIIIIIIIIIIIIIIIIIIIIIIIIIII	AS:i:0	XN:i:0	XM:i:0	XO:i:0	XG:i:0	NM:i:0	MD:Z:31	YT:Z:UU
2.571435e-15	16	CP026474.1	10859	42	31M	*	0	0	TCAAAAAACTGCCGCCGTGAGCTGAACTCCC	IIIIIIIIIIIIIIIIIIIIIIIIIIIIIII	AS:i:0	XN:i:0	XM:i:0	XO:i:0	XG:i:0	NM:i:0	MD:Z:31	YT:Z:UU
2.571435e-15	0	CP026474.1	10855	42	31M	*	0	0	GTCGTCAAAAAACTGCCGCCGTGAGCTGAAC	IIIIIIIIIIIIIIIIIIIIIIIIIIIIIII	AS:i:0	XN:i:0	XM:i:0	XO:i:0	XG:i:0	NM:i:0	MD:Z:31	YT:Z:UU
2.651748e-15	0	CP026474.1	14433	42	31M	*	0	0	ATCAGTACCGACGGTGATATGGGGCAAATGG	IIIIIIIIIIIIIIIIIIIIIIIIIIIIIII	AS:i:0	XN:i:0	XM:i:0	XO:i:0	XG:i:0	NM:i:0	MD:Z:31	YT:Z:UU
2.668289e-15	16	CP026474.1	14432	42	31M	*	0	0	GATCAGTACCGACGGTGATATGGGGCAAATG	IIIIIIIIIIIIIIIIIIIIIIIIIIIIIII	AS:i:0	XN:i:0	XM:i:0	XO:i:0	XG:i:0	NM:i:0	MD:Z:31	YT:Z:UU
2.716836e-15	16	CP026474.1	14434	42	31M	*	0	0	TCAGTACCGACGGTGATATGGGGCAAATGGT	IIIIIIIIIIIIIIIIIIIIIIIIIIIIIII	AS:i:0	XN:i:0	XM:i:0	XO:i:0	XG:i:0	NM:i:0	MD:Z:31	YT:Z:UU
2.724915e-15	0	CP026474.1	14459	42	31M	*	0	0	AATGGTGGTCACCATCCTGTCGGCTGTGGCA	IIIIIIIIIIIIIIIIIIIIIIIIIIIIIII	AS:i:0	XN:i:0	XM:i:0	XO:i:0	XG:i:0	NM:i:0	MD:Z:31	YT:Z:UU
2.727659e-15	16	CP026474.1	14435	42	31M	*	0	0	CAGTACCGACGGTGATATGGGGCAAATGGTG	IIIIIIIIIIIIIIIIIIIIIIIIIIIIIII	AS:i:0	XN:i:0	XM:i:0	XO:i:0	XG:i:0	NM:i:0	MD:Z:31	YT:Z:UU
2.737702e-15	0	CP026474.1	14429	42	31M	*	0	0	CGGGATCAGTACCGACGGTGATATGGGGCAA	IIIIIIIIIIIIIIIIIIIIIIIIIIIIIII	AS:i:0	XN:i:0	XM:i:0	XO:i:0	XG:i:0	NM:i:0	MD:Z:31	YT:Z:UU
2.756896e-15	0	CP026474.1	14458	42	31M	*	0	0	AAATGGTGGTCACCATCCTGTCGGCTGTGGC	IIIIIIIIIIIIIIIIIIIIIIIIIIIIIII	AS:i:0	XN:i:0	XM:i:0	XO:i:0	XG:i:0	NM:i:0	MD:Z:31	YT:Z:UU
2.801810e-15	0	CP026474.1	14427	42	31M	*	0	0	GACGGGATCAGTACCGACGGTGATATGGGGC	IIIIIIIIIIIIIIIIIIIIIIIIIIIIIII	AS:i:0	XN:i:0	XM:i:0	XO:i:0	XG:i:0	NM:i:0	MD:Z:31	YT:Z:UU
2.836888e-15	0	CP026474.1	14460	42	31M	*	0	0	ATGGTGGTCACCATCCTGTCGGCTGTGGCAC	IIIIIIIIIIIIIIIIIIIIIIIIIIIIIII	AS:i:0	XN:i:0	XM:i:0	XO:i:0	XG:i:0	NM:i:0	MD:Z:31	YT:Z:UU
2.847461e-15	16	CP026474.1	14437	42	31M	*	0	0	GTACCGACGGTGATATGGGGCAAATGGTGGT	IIIIIIIIIIIIIIIIIIIIIIIIIIIIIII	AS:i:0	XN:i:0	XM:i:0	XO:i:0	XG:i:0	NM:i:0	MD:Z:31	YT:Z:UU
2.861677e-15	0	CP026474.1	14457	42	31M	*	0	0	CAAATGGTGGTCACCATCCTGTCGGCTGTGG	IIIIIIIIIIIIIIIIIIIIIIIIIIIIIII	AS:i:0	XN:i:0	XM:i:0	XO:i:0	XG:i:0	NM:i:0	MD:Z:31	YT:Z:UU
2.866548e-15	0	CP026474.1	14461	42	31M	*	0	0	TGGTGGTCACCATCCTGTCGGCTGTGGCACA	IIIIIIIIIIIIIIIIIIIIIIIIIIIIIII	AS:i:0	XN:i:0	XM:i:0	XO:i:0	XG:i:0	NM:i:0	MD:Z:31	YT:Z:UU
2.944985e-15	16	CP026474.1	38399	1	31M	*	0	0	GCACGAATGAGGGCCGACAGGAAGCAAAGCT	IIIIIIIIIIIIIIIIIIIIIIIIIIIIIII	AS:i:0	XS:i:0	XN:i:0	XM:i:0	XO:i:0	XG:i:0	NM:i:0	MD:Z:31	YT:Z:UU
2.950861e-15	0	CP026474.1	14517	1	31M	*	0	0	CGCACGAATGAGGGCCGACAGGAAGCAAAGC	IIIIIIIIIIIIIIIIIIIIIIIIIIIIIII	AS:i:0	XS:i:0	XN:i:0	XM:i:0	XO:i:0	XG:i:0	NM:i:0	MD:Z:31	YT:Z:UU
2.955572e-15	0	CP026474.1	14428	42	31M	*	0	0	ACGGGATCAGTACCGACGGTGATATGGGGCA	IIIIIIIIIIIIIIIIIIIIIIIIIIIIIII	AS:i:0	XN:i:0	XM:i:0	XO:i:0	XG:i:0	NM:i:0	MD:Z:31	YT:Z:UU
2.961482e-15	0	CP026474.1	14436	42	31M	*	0	0	AGTACCGACGGTGATATGGGGCAAATGGTGG	IIIIIIIIIIIIIIIIIIIIIIIIIIIIIII	AS:i:0	XN:i:0	XM:i:0	XO:i:0	XG:i:0	NM:i:0	MD:Z:31	YT:Z:UU
3.138006e-15	16	CP026474.1	14456	42	31M	*	0	0	GCAAATGGTGGTCACCATCCTGTCGGCTGTG	IIIIIIIIIIIIIIIIIIIIIIIIIIIIIII	AS:i:0	XN:i:0	XM:i:0	XO:i:0	XG:i:0	NM:i:0	MD:Z:31	YT:Z:UU
3.145872e-15	0	CP026474.1	14439	42	31M	*	0	0	ACCGACGGTGATATGGGGCAAATGGTGGTCA	IIIIIIIIIIIIIIIIIIIIIIIIIIIIIII	AS:i:0	XN:i:0	XM:i:0	XO:i:0	XG:i:0	NM:i:0	MD:Z:31	YT:Z:UU
3.147924e-15	16	CP026474.1	14450	42	31M	*	0	0	TATGGGGCAAATGGTGGTCACCATCCTGTCG	IIIIIIIIIIIIIIIIIIIIIIIIIIIIIII	AS:i:0	XN:i:0	XM:i:0	XO:i:0	XG:i:0	NM:i:0	MD:Z:31	YT:Z:UU
3.175085e-15	0	CP026474.1	9886	42	31M	*	0	0	GGTTGGATTCAGCCCGGTCTCCTGTTCCAGA	IIIIIIIIIIIIIIIIIIIIIIIIIIIIIII	AS:i:0	XN:i:0	XM:i:0	XO:i:0	XG:i:0	NM:i:0	MD:Z:31	YT:Z:UU
3.178794e-15	0	CP026474.1	14708	1	31M	*	0	0	CTATTTTTATAGGTTAATGTCATGATAATAA	IIIIIIIIIIIIIIIIIIIIIIIIIIIIIII	AS:i:0	XS:i:0	XN:i:0	XM:i:0	XO:i:0	XG:i:0	NM:i:0	MD:Z:31	YT:Z:UU
3.216896e-15	16	CP026474.1	14455	42	31M	*	0	0	GGCAAATGGTGGTCACCATCCTGTCGGCTGT	IIIIIIIIIIIIIIIIIIIIIIIIIIIIIII	AS:i:0	XN:i:0	XM:i:0	XO:i:0	XG:i:0	NM:i:0	MD:Z:31	YT:Z:UU
3.236055e-15	16	CP026474.1	14454	42	31M	*	0	0	GGGCAAATGGTGGTCACCATCCTGTCGGCTG	IIIIIIIIIIIIIIIIIIIIIIIIIIIIIII	AS:i:0	XN:i:0	XM:i:0	XO:i:0	XG:i:0	NM:i:0	MD:Z:31	YT:Z:UU
3.249076e-15	16	CP026474.1	9888	42	31M	*	0	0	TTGGATTCAGCCCGGTCTCCTGTTCCAGAAG	IIIIIIIIIIIIIIIIIIIIIIIIIIIIIII	AS:i:0	XN:i:0	XM:i:0	XO:i:0	XG:i:0	NM:i:0	MD:Z:31	YT:Z:UU
3.249076e-15	0	CP026474.1	9887	42	31M	*	0	0	GTTGGATTCAGCCCGGTCTCCTGTTCCAGAA	IIIIIIIIIIIIIIIIIIIIIIIIIIIIIII	AS:i:0	XN:i:0	XM:i:0	XO:i:0	XG:i:0	NM:i:0	MD:Z:31	YT:Z:UU
3.290855e-15	16	CP026474.1	10868	42	31M	*	0	0	TGCCGCCGTGAGCTGAACTCCCGGCTGAGGT	IIIIIIIIIIIIIIIIIIIIIIIIIIIIIII	AS:i:0	XN:i:0	XM:i:0	XO:i:0	XG:i:0	NM:i:0	MD:Z:31	YT:Z:UU
3.290855e-15	0	CP026474.1	10870	42	31M	*	0	0	CCGCCGTGAGCTGAACTCCCGGCTGAGGTAG	IIIIIIIIIIIIIIIIIIIIIIIIIIIIIII	AS:i:0	XN:i:0	XM:i:0	XO:i:0	XG:i:0	NM:i:0	MD:Z:31	YT:Z:UU
3.290855e-15	0	CP026474.1	10869	42	31M	*	0	0	GCCGCCGTGAGCTGAACTCCCGGCTGAGGTA	IIIIIIIIIIIIIIIIIIIIIIIIIIIIIII	AS:i:0	XN:i:0	XM:i:0	XO:i:0	XG:i:0	NM:i:0	MD:Z:31	YT:Z:UU
3.293904e-15	0	CP026474.1	14440	42	31M	*	0	0	CCGACGGTGATATGGGGCAAATGGTGGTCAC	IIIIIIIIIIIIIIIIIIIIIIIIIIIIIII	AS:i:0	XN:i:0	XM:i:0	XO:i:0	XG:i:0	NM:i:0	MD:Z:31	YT:Z:UU
3.310010e-15	16	CP026474.1	14438	42	31M	*	0	0	TACCGACGGTGATATGGGGCAAATGGTGGTC	IIIIIIIIIIIIIIIIIIIIIIIIIIIIIII	AS:i:0	XN:i:0	XM:i:0	XO:i:0	XG:i:0	NM:i:0	MD:Z:31	YT:Z:UU
3.331749e-15	16	CP026474.1	14453	42	31M	*	0	0	GGGGCAAATGGTGGTCACCATCCTGTCGGCT	IIIIIIIIIIIIIIIIIIIIIIIIIIIIIII	AS:i:0	XN:i:0	XM:i:0	XO:i:0	XG:i:0	NM:i:0	MD:Z:31	YT:Z:UU
3.348640e-15	16	CP026474.1	14452	42	31M	*	0	0	TGGGGCAAATGGTGGTCACCATCCTGTCGGC	IIIIIIIIIIIIIIIIIIIIIIIIIIIIIII	AS:i:0	XN:i:0	XM:i:0	XO:i:0	XG:i:0	NM:i:0	MD:Z:31	YT:Z:UU
3.404616e-15	16	CP026474.1	14445	42	31M	*	0	0	GGTGATATGGGGCAAATGGTGGTCACCATCC	IIIIIIIIIIIIIIIIIIIIIIIIIIIIIII	AS:i:0	XN:i:0	XM:i:0	XO:i:0	XG:i:0	NM:i:0	MD:Z:31	YT:Z:UU
3.477220e-15	0	CP026474.1	10704	42	31M	*	0	0	ACCGGTTACTGCCGGTAACGTAGACATCCCT	IIIIIIIIIIIIIIIIIIIIIIIIIIIIIII	AS:i:0	XN:i:0	XM:i:0	XO:i:0	XG:i:0	NM:i:0	MD:Z:31	YT:Z:UU
3.477220e-15	0	CP026474.1	10705	42	31M	*	0	0	CCGGTTACTGCCGGTAACGTAGACATCCCTC	IIIIIIIIIIIIIIIIIIIIIIIIIIIIIII	AS:i:0	XN:i:0	XM:i:0	XO:i:0	XG:i:0	NM:i:0	MD:Z:31	YT:Z:UU
3.477220e-15	16	CP026474.1	10707	42	31M	*	0	0	GGTTACTGCCGGTAACGTAGACATCCCTCCG	IIIIIIIIIIIIIIIIIIIIIIIIIIIIIII	AS:i:0	XN:i:0	XM:i:0	XO:i:0	XG:i:0	NM:i:0	MD:Z:31	YT:Z:UU
3.477220e-15	0	CP026474.1	10706	42	31M	*	0	0	CGGTTACTGCCGGTAACGTAGACATCCCTCC	IIIIIIIIIIIIIIIIIIIIIIIIIIIIIII	AS:i:0	XN:i:0	XM:i:0	XO:i:0	XG:i:0	NM:i:0	MD:Z:31	YT:Z:UU
3.482930e-15	16	CP026474.1	9873	42	31M	*	0	0	CGGTCATAATTTCGGTTGGATTCAGCCCGGT	IIIIIIIIIIIIIIIIIIIIIIIIIIIIIII	AS:i:0	XN:i:0	XM:i:0	XO:i:0	XG:i:0	NM:i:0	MD:Z:31	YT:Z:UU
3.482930e-15	16	CP026474.1	9875	42	31M	*	0	0	GTCATAATTTCGGTTGGATTCAGCCCGGTCT	IIIIIIIIIIIIIIIIIIIIIIIIIIIIIII	AS:i:0	XN:i:0	XM:i:0	XO:i:0	XG:i:0	NM:i:0	MD:Z:31	YT:Z:UU
3.482930e-15	0	CP026474.1	9877	42	31M	*	0	0	CATAATTTCGGTTGGATTCAGCCCGGTCTCC	IIIIIIIIIIIIIIIIIIIIIIIIIIIIIII	AS:i:0	XN:i:0	XM:i:0	XO:i:0	XG:i:0	NM:i:0	MD:Z:31	YT:Z:UU
3.482930e-15	16	CP026474.1	9872	42	31M	*	0	0	TCGGTCATAATTTCGGTTGGATTCAGCCCGG	IIIIIIIIIIIIIIIIIIIIIIIIIIIIIII	AS:i:0	XN:i:0	XM:i:0	XO:i:0	XG:i:0	NM:i:0	MD:Z:31	YT:Z:UU
3.482930e-15	16	CP026474.1	9874	42	31M	*	0	0	GGTCATAATTTCGGTTGGATTCAGCCCGGTC	IIIIIIIIIIIIIIIIIIIIIIIIIIIIIII	AS:i:0	XN:i:0	XM:i:0	XO:i:0	XG:i:0	NM:i:0	MD:Z:31	YT:Z:UU
3.482930e-15	16	CP026474.1	9876	42	31M	*	0	0	TCATAATTTCGGTTGGATTCAGCCCGGTCTC	IIIIIIIIIIIIIIIIIIIIIIIIIIIIIII	AS:i:0	XN:i:0	XM:i:0	XO:i:0	XG:i:0	NM:i:0	MD:Z:31	YT:Z:UU
3.482931e-15	0	CP026474.1	9871	42	31M	*	0	0	ATCGGTCATAATTTCGGTTGGATTCAGCCCG	IIIIIIIIIIIIIIIIIIIIIIIIIIIIIII	AS:i:0	XN:i:0	XM:i:0	XO:i:0	XG:i:0	NM:i:0	MD:Z:31	YT:Z:UU
3.506724e-15	16	CP026474.1	10694	42	31M	*	0	0	GGATCTCCCCACCGGTTACTGCCGGTAACGT	IIIIIIIIIIIIIIIIIIIIIIIIIIIIIII	AS:i:0	XN:i:0	XM:i:0	XO:i:0	XG:i:0	NM:i:0	MD:Z:31	YT:Z:UU
3.506724e-15	0	CP026474.1	10696	42	31M	*	0	0	ATCTCCCCACCGGTTACTGCCGGTAACGTAG	IIIIIIIIIIIIIIIIIIIIIIIIIIIIIII	AS:i:0	XN:i:0	XM:i:0	XO:i:0	XG:i:0	NM:i:0	MD:Z:31	YT:Z:UU
3.506724e-15	0	CP026474.1	10698	42	31M	*	0	0	CTCCCCACCGGTTACTGCCGGTAACGTAGAC	IIIIIIIIIIIIIIIIIIIIIIIIIIIIIII	AS:i:0	XN:i:0	XM:i:0	XO:i:0	XG:i:0	NM:i:0	MD:Z:31	YT:Z:UU
3.506724e-15	0	CP026474.1	10695	42	31M	*	0	0	GATCTCCCCACCGGTTACTGCCGGTAACGTA	IIIIIIIIIIIIIIIIIIIIIIIIIIIIIII	AS:i:0	XN:i:0	XM:i:0	XO:i:0	XG:i:0	NM:i:0	MD:Z:31	YT:Z:UU
3.506724e-15	0	CP026474.1	10699	42	31M	*	0	0	TCCCCACCGGTTACTGCCGGTAACGTAGACA	IIIIIIIIIIIIIIIIIIIIIIIIIIIIIII	AS:i:0	XN:i:0	XM:i:0	XO:i:0	XG:i:0	NM:i:0	MD:Z:31	YT:Z:UU
3.506724e-15	16	CP026474.1	10697	42	31M	*	0	0	TCTCCCCACCGGTTACTGCCGGTAACGTAGA	IIIIIIIIIIIIIIIIIIIIIIIIIIIIIII	AS:i:0	XN:i:0	XM:i:0	XO:i:0	XG:i:0	NM:i:0	MD:Z:31	YT:Z:UU
3.506725e-15	16	CP026474.1	10700	42	31M	*	0	0	CCCCACCGGTTACTGCCGGTAACGTAGACAT	IIIIIIIIIIIIIIIIIIIIIIIIIIIIIII	AS:i:0	XN:i:0	XM:i:0	XO:i:0	XG:i:0	NM:i:0	MD:Z:31	YT:Z:UU
3.506725e-15	0	CP026474.1	10703	42	31M	*	0	0	CACCGGTTACTGCCGGTAACGTAGACATCCC	IIIIIIIIIIIIIIIIIIIIIIIIIIIIIII	AS:i:0	XN:i:0	XM:i:0	XO:i:0	XG:i:0	NM:i:0	MD:Z:31	YT:Z:UU
3.506725e-15	0	CP026474.1	10702	42	31M	*	0	0	CCACCGGTTACTGCCGGTAACGTAGACATCC	IIIIIIIIIIIIIIIIIIIIIIIIIIIIIII	AS:i:0	XN:i:0	XM:i:0	XO:i:0	XG:i:0	NM:i:0	MD:Z:31	YT:Z:UU
3.506725e-15	0	CP026474.1	10701	42	31M	*	0	0	CCCACCGGTTACTGCCGGTAACGTAGACATC	IIIIIIIIIIIIIIIIIIIIIIIIIIIIIII	AS:i:0	XN:i:0	XM:i:0	XO:i:0	XG:i:0	NM:i:0	MD:Z:31	YT:Z:UU
3.541815e-15	16	CP026474.1	9878	42	31M	*	0	0	ATAATTTCGGTTGGATTCAGCCCGGTCTCCT	IIIIIIIIIIIIIIIIIIIIIIIIIIIIIII	AS:i:0	XN:i:0	XM:i:0	XO:i:0	XG:i:0	NM:i:0	MD:Z:31	YT:Z:UU
3.541815e-15	16	CP026474.1	9879	42	31M	*	0	0	TAATTTCGGTTGGATTCAGCCCGGTCTCCTG	IIIIIIIIIIIIIIIIIIIIIIIIIIIIIII	AS:i:0	XN:i:0	XM:i:0	XO:i:0	XG:i:0	NM:i:0	MD:Z:31	YT:Z:UU
3.541815e-15	0	CP026474.1	9885	42	31M	*	0	0	CGGTTGGATTCAGCCCGGTCTCCTGTTCCAG	IIIIIIIIIIIIIIIIIIIIIIIIIIIIIII	AS:i:0	XN:i:0	XM:i:0	XO:i:0	XG:i:0	NM:i:0	MD:Z:31	YT:Z:UU
3.541815e-15	16	CP026474.1	9883	42	31M	*	0	0	TTCGGTTGGATTCAGCCCGGTCTCCTGTTCC	IIIIIIIIIIIIIIIIIIIIIIIIIIIIIII	AS:i:0	XN:i:0	XM:i:0	XO:i:0	XG:i:0	NM:i:0	MD:Z:31	YT:Z:UU
3.541815e-15	0	CP026474.1	9884	42	31M	*	0	0	TCGGTTGGATTCAGCCCGGTCTCCTGTTCCA	IIIIIIIIIIIIIIIIIIIIIIIIIIIIIII	AS:i:0	XN:i:0	XM:i:0	XO:i:0	XG:i:0	NM:i:0	MD:Z:31	YT:Z:UU
3.597852e-15	0	CP026474.1	14444	42	31M	*	0	0	CGGTGATATGGGGCAAATGGTGGTCACCATC	IIIIIIIIIIIIIIIIIIIIIIIIIIIIIII	AS:i:0	XN:i:0	XM:i:0	XO:i:0	XG:i:0	NM:i:0	MD:Z:31	YT:Z:UU
3.617591e-15	0	CP026474.1	14442	42	31M	*	0	0	GACGGTGATATGGGGCAAATGGTGGTCACCA	IIIIIIIIIIIIIIIIIIIIIIIIIIIIIII	AS:i:0	XN:i:0	XM:i:0	XO:i:0	XG:i:0	NM:i:0	MD:Z:31	YT:Z:UU
3.624944e-15	16	CP026474.1	9881	42	31M	*	0	0	ATTTCGGTTGGATTCAGCCCGGTCTCCTGTT	IIIIIIIIIIIIIIIIIIIIIIIIIIIIIII	AS:i:0	XN:i:0	XM:i:0	XO:i:0	XG:i:0	NM:i:0	MD:Z:31	YT:Z:UU
3.624944e-15	0	CP026474.1	9880	42	31M	*	0	0	AATTTCGGTTGGATTCAGCCCGGTCTCCTGT	IIIIIIIIIIIIIIIIIIIIIIIIIIIIIII	AS:i:0	XN:i:0	XM:i:0	XO:i:0	XG:i:0	NM:i:0	MD:Z:31	YT:Z:UU
3.624944e-15	16	CP026474.1	9882	42	31M	*	0	0	TTTCGGTTGGATTCAGCCCGGTCTCCTGTTC	IIIIIIIIIIIIIIIIIIIIIIIIIIIIIII	AS:i:0	XN:i:0	XM:i:0	XO:i:0	XG:i:0	NM:i:0	MD:Z:31	YT:Z:UU
3.634667e-15	0	CP026474.1	14441	42	31M	*	0	0	CGACGGTGATATGGGGCAAATGGTGGTCACC	IIIIIIIIIIIIIIIIIIIIIIIIIIIIIII	AS:i:0	XN:i:0	XM:i:0	XO:i:0	XG:i:0	NM:i:0	MD:Z:31	YT:Z:UU
3.641009e-15	16	CP026474.1	14448	42	31M	*	0	0	GATATGGGGCAAATGGTGGTCACCATCCTGT	IIIIIIIIIIIIIIIIIIIIIIIIIIIIIII	AS:i:0	XN:i:0	XM:i:0	XO:i:0	XG:i:0	NM:i:0	MD:Z:31	YT:Z:UU
3.644280e-15	0	CP026474.1	14451	42	31M	*	0	0	ATGGGGCAAATGGTGGTCACCATCCTGTCGG	IIIIIIIIIIIIIIIIIIIIIIIIIIIIIII	AS:i:0	XN:i:0	XM:i:0	XO:i:0	XG:i:0	NM:i:0	MD:Z:31	YT:Z:UU
3.680667e-15	0	CP026474.1	14443	42	31M	*	0	0	ACGGTGATATGGGGCAAATGGTGGTCACCAT	IIIIIIIIIIIIIIIIIIIIIIIIIIIIIII	AS:i:0	XN:i:0	XM:i:0	XO:i:0	XG:i:0	NM:i:0	MD:Z:31	YT:Z:UU
3.683836e-15	0	CP026474.1	14449	42	31M	*	0	0	ATATGGGGCAAATGGTGGTCACCATCCTGTC	IIIIIIIIIIIIIIIIIIIIIIIIIIIIIII	AS:i:0	XN:i:0	XM:i:0	XO:i:0	XG:i:0	NM:i:0	MD:Z:31	YT:Z:UU
3.738482e-15	16	CP026474.1	14447	42	31M	*	0	0	TGATATGGGGCAAATGGTGGTCACCATCCTG	IIIIIIIIIIIIIIIIIIIIIIIIIIIIIII	AS:i:0	XN:i:0	XM:i:0	XO:i:0	XG:i:0	NM:i:0	MD:Z:31	YT:Z:UU
3.994708e-15	0	CP026474.1	10000	42	31M	*	0	0	GTTGTACCAGGTGATCCCTCTGTTATTACCA	IIIIIIIIIIIIIIIIIIIIIIIIIIIIIII	AS:i:0	XN:i:0	XM:i:0	XO:i:0	XG:i:0	NM:i:0	MD:Z:31	YT:Z:UU
3.994729e-15	0	CP026474.1	9999	42	31M	*	0	0	AGTTGTACCAGGTGATCCCTCTGTTATTACC	IIIIIIIIIIIIIIIIIIIIIIIIIIIIIII	AS:i:0	XN:i:0	XM:i:0	XO:i:0	XG:i:0	NM:i:0	MD:Z:31	YT:Z:UU
3.994876e-15	16	CP026474.1	10001	42	31M	*	0	0	TTGTACCAGGTGATCCCTCTGTTATTACCAA	IIIIIIIIIIIIIIIIIIIIIIIIIIIIIII	AS:i:0	XN:i:0	XM:i:0	XO:i:0	XG:i:0	NM:i:0	MD:Z:31	YT:Z:UU
3.995120e-15	0	CP026474.1	10002	42	31M	*	0	0	TGTACCAGGTGATCCCTCTGTTATTACCAAA	IIIIIIIIIIIIIIIIIIIIIIIIIIIIIII	AS:i:0	XN:i:0	XM:i:0	XO:i:0	XG:i:0	NM:i:0	MD:Z:31	YT:Z:UU
3.995161e-15	16	CP026474.1	10003	42	31M	*	0	0	GTACCAGGTGATCCCTCTGTTATTACCAAAG	IIIIIIIIIIIIIIIIIIIIIIIIIIIIIII	AS:i:0	XN:i:0	XM:i:0	XO:i:0	XG:i:0	NM:i:0	MD:Z:31	YT:Z:UU
4.012506e-15	16	CP026474.1	9793	42	31M	*	0	0	GGCATCAGCCAGGCGTGGAGAAAACTGGTAT	IIIIIIIIIIIIIIIIIIIIIIIIIIIIIII	AS:i:0	XN:i:0	XM:i:0	XO:i:0	XG:i:0	NM:i:0	MD:Z:31	YT:Z:UU
4.012531e-15	16	CP026474.1	9794	42	31M	*	0	0	GCATCAGCCAGGCGTGGAGAAAACTGGTATC	IIIIIIIIIIIIIIIIIIIIIIIIIIIIIII	AS:i:0	XN:i:0	XM:i:0	XO:i:0	XG:i:0	NM:i:0	MD:Z:31	YT:Z:UU
4.012676e-15	0	CP026474.1	9792	42	31M	*	0	0	CGGCATCAGCCAGGCGTGGAGAAAACTGGTA	IIIIIIIIIIIIIIIIIIIIIIIIIIIIIII	AS:i:0	XN:i:0	XM:i:0	XO:i:0	XG:i:0	NM:i:0	MD:Z:31	YT:Z:UU
4.067528e-15	16	CP026474.1	9870	42	31M	*	0	0	TATCGGTCATAATTTCGGTTGGATTCAGCCC	IIIIIIIIIIIIIIIIIIIIIIIIIIIIIII	AS:i:0	XN:i:0	XM:i:0	XO:i:0	XG:i:0	NM:i:0	MD:Z:31	YT:Z:UU
4.101932e-15	16	CP026474.1	10755	42	31M	*	0	0	GTTTACTGAGAAAGCAGAGCGTGTATCCCCT	IIIIIIIIIIIIIIIIIIIIIIIIIIIIIII	AS:i:0	XN:i:0	XM:i:0	XO:i:0	XG:i:0	NM:i:0	MD:Z:31	YT:Z:UU
4.101932e-15	0	CP026474.1	10754	42	31M	*	0	0	AGTTTACTGAGAAAGCAGAGCGTGTATCCCC	IIIIIIIIIIIIIIIIIIIIIIIIIIIIIII	AS:i:0	XN:i:0	XM:i:0	XO:i:0	XG:i:0	NM:i:0	MD:Z:31	YT:Z:UU
4.109719e-15	16	CP026474.1	14446	42	31M	*	0	0	GTGATATGGGGCAAATGGTGGTCACCATCCT	IIIIIIIIIIIIIIIIIIIIIIIIIIIIIII	AS:i:0	XN:i:0	XM:i:0	XO:i:0	XG:i:0	NM:i:0	MD:Z:31	YT:Z:UU
4.110317e-15	16	CP026474.1	10139	42	31M	*	0	0	GTTGCCTGAAAATCAACCAGTCTGGCATTAG	IIIIIIIIIIIIIIIIIIIIIIIIIIIIIII	AS:i:0	XN:i:0	XM:i:0	XO:i:0	XG:i:0	NM:i:0	MD:Z:31	YT:Z:UU
4.110322e-15	16	CP026474.1	10143	42	31M	*	0	0	CCTGAAAATCAACCAGTCTGGCATTAGCGCT	IIIIIIIIIIIIIIIIIIIIIIIIIIIIIII	AS:i:0	XN:i:0	XM:i:0	XO:i:0	XG:i:0	NM:i:0	MD:Z:31	YT:Z:UU
4.110323e-15	16	CP026474.1	10140	42	31M	*	0	0	TTGCCTGAAAATCAACCAGTCTGGCATTAGC	IIIIIIIIIIIIIIIIIIIIIIIIIIIIIII	AS:i:0	XN:i:0	XM:i:0	XO:i:0	XG:i:0	NM:i:0	MD:Z:31	YT:Z:UU
4.110325e-15	16	CP026474.1	10144	42	31M	*	0	0	CTGAAAATCAACCAGTCTGGCATTAGCGCTG	IIIIIIIIIIIIIIIIIIIIIIIIIIIIIII	AS:i:0	XN:i:0	XM:i:0	XO:i:0	XG:i:0	NM:i:0	MD:Z:31	YT:Z:UU
4.110325e-15	0	CP026474.1	10142	42	31M	*	0	0	GCCTGAAAATCAACCAGTCTGGCATTAGCGC	IIIIIIIIIIIIIIIIIIIIIIIIIIIIIII	AS:i:0	XN:i:0	XM:i:0	XO:i:0	XG:i:0	NM:i:0	MD:Z:31	YT:Z:UU
4.110327e-15	16	CP026474.1	10141	42	31M	*	0	0	TGCCTGAAAATCAACCAGTCTGGCATTAGCG	IIIIIIIIIIIIIIIIIIIIIIIIIIIIIII	AS:i:0	XN:i:0	XM:i:0	XO:i:0	XG:i:0	NM:i:0	MD:Z:31	YT:Z:UU
4.113504e-15	16	CP026474.1	10310	42	31M	*	0	0	ACGGGCAGATCATCAACTCTGGCACTGGCTT	IIIIIIIIIIIIIIIIIIIIIIIIIIIIIII	AS:i:0	XN:i:0	XM:i:0	XO:i:0	XG:i:0	NM:i:0	MD:Z:31	YT:Z:UU
4.113504e-15	16	CP026474.1	10309	42	31M	*	0	0	GACGGGCAGATCATCAACTCTGGCACTGGCT	IIIIIIIIIIIIIIIIIIIIIIIIIIIIIII	AS:i:0	XN:i:0	XM:i:0	XO:i:0	XG:i:0	NM:i:0	MD:Z:31	YT:Z:UU
4.118202e-15	16	CP026474.1	10346	42	31M	*	0	0	GCATGGAAAAACTCATCAGCAAATCCGGTAT	IIIIIIIIIIIIIIIIIIIIIIIIIIIIIII	AS:i:0	XN:i:0	XM:i:0	XO:i:0	XG:i:0	NM:i:0	MD:Z:31	YT:Z:UU
4.118202e-15	16	CP026474.1	10347	42	31M	*	0	0	CATGGAAAAACTCATCAGCAAATCCGGTATG	IIIIIIIIIIIIIIIIIIIIIIIIIIIIIII	AS:i:0	XN:i:0	XM:i:0	XO:i:0	XG:i:0	NM:i:0	MD:Z:31	YT:Z:UU
4.118203e-15	0	CP026474.1	10348	42	31M	*	0	0	ATGGAAAAACTCATCAGCAAATCCGGTATGG	IIIIIIIIIIIIIIIIIIIIIIIIIIIIIII	AS:i:0	XN:i:0	XM:i:0	XO:i:0	XG:i:0	NM:i:0	MD:Z:31	YT:Z:UU
4.118204e-15	16	CP026474.1	10349	42	31M	*	0	0	TGGAAAAACTCATCAGCAAATCCGGTATGGG	IIIIIIIIIIIIIIIIIIIIIIIIIIIIIII	AS:i:0	XN:i:0	XM:i:0	XO:i:0	XG:i:0	NM:i:0	MD:Z:31	YT:Z:UU
4.240825e-15	0	CP026474.1	10005	42	31M	*	0	0	ACCAGGTGATCCCTCTGTTATTACCAAAGTA	IIIIIIIIIIIIIIIIIIIIIIIIIIIIIII	AS:i:0	XN:i:0	XM:i:0	XO:i:0	XG:i:0	NM:i:0	MD:Z:31	YT:Z:UU
4.241026e-15	16	CP026474.1	10004	42	31M	*	0	0	TACCAGGTGATCCCTCTGTTATTACCAAAGT	IIIIIIIIIIIIIIIIIIIIIIIIIIIIIII	AS:i:0	XN:i:0	XM:i:0	XO:i:0	XG:i:0	NM:i:0	MD:Z:31	YT:Z:UU
4.242791e-15	16	CP026474.1	10161	42	31M	*	0	0	TGGCATTAGCGCTGGTGATAGTTTCAGCCCG	IIIIIIIIIIIIIIIIIIIIIIIIIIIIIII	AS:i:0	XN:i:0	XM:i:0	XO:i:0	XG:i:0	NM:i:0	MD:Z:31	YT:Z:UU
4.242797e-15	16	CP026474.1	10162	42	31M	*	0	0	GGCATTAGCGCTGGTGATAGTTTCAGCCCGC	IIIIIIIIIIIIIIIIIIIIIIIIIIIIIII	AS:i:0	XN:i:0	XM:i:0	XO:i:0	XG:i:0	NM:i:0	MD:Z:31	YT:Z:UU
4.242799e-15	0	CP026474.1	10155	42	31M	*	0	0	CCAGTCTGGCATTAGCGCTGGTGATAGTTTC	IIIIIIIIIIIIIIIIIIIIIIIIIIIIIII	AS:i:0	XN:i:0	XM:i:0	XO:i:0	XG:i:0	NM:i:0	MD:Z:31	YT:Z:UU
4.242800e-15	16	CP026474.1	10154	42	31M	*	0	0	ACCAGTCTGGCATTAGCGCTGGTGATAGTTT	IIIIIIIIIIIIIIIIIIIIIIIIIIIIIII	AS:i:0	XN:i:0	XM:i:0	XO:i:0	XG:i:0	NM:i:0	MD:Z:31	YT:Z:UU
4.242802e-15	16	CP026474.1	10159	42	31M	*	0	0	TCTGGCATTAGCGCTGGTGATAGTTTCAGCC	IIIIIIIIIIIIIIIIIIIIIIIIIIIIIII	AS:i:0	XN:i:0	XM:i:0	XO:i:0	XG:i:0	NM:i:0	MD:Z:31	YT:Z:UU
4.242803e-15	0	CP026474.1	10160	42	31M	*	0	0	CTGGCATTAGCGCTGGTGATAGTTTCAGCCC	IIIIIIIIIIIIIIIIIIIIIIIIIIIIIII	AS:i:0	XN:i:0	XM:i:0	XO:i:0	XG:i:0	NM:i:0	MD:Z:31	YT:Z:UU
4.242803e-15	16	CP026474.1	10158	42	31M	*	0	0	GTCTGGCATTAGCGCTGGTGATAGTTTCAGC	IIIIIIIIIIIIIIIIIIIIIIIIIIIIIII	AS:i:0	XN:i:0	XM:i:0	XO:i:0	XG:i:0	NM:i:0	MD:Z:31	YT:Z:UU
4.242806e-15	0	CP026474.1	10157	42	31M	*	0	0	AGTCTGGCATTAGCGCTGGTGATAGTTTCAG	IIIIIIIIIIIIIIIIIIIIIIIIIIIIIII	AS:i:0	XN:i:0	XM:i:0	XO:i:0	XG:i:0	NM:i:0	MD:Z:31	YT:Z:UU
4.242811e-15	0	CP026474.1	10163	42	31M	*	0	0	GCATTAGCGCTGGTGATAGTTTCAGCCCGCA	IIIIIIIIIIIIIIIIIIIIIIIIIIIIIII	AS:i:0	XN:i:0	XM:i:0	XO:i:0	XG:i:0	NM:i:0	MD:Z:31	YT:Z:UU
4.242824e-15	0	CP026474.1	10165	42	31M	*	0	0	ATTAGCGCTGGTGATAGTTTCAGCCCGCAGA	IIIIIIIIIIIIIIIIIIIIIIIIIIIIIII	AS:i:0	XN:i:0	XM:i:0	XO:i:0	XG:i:0	NM:i:0	MD:Z:31	YT:Z:UU
4.242826e-15	0	CP026474.1	10156	42	31M	*	0	0	CAGTCTGGCATTAGCGCTGGTGATAGTTTCA	IIIIIIIIIIIIIIIIIIIIIIIIIIIIIII	AS:i:0	XN:i:0	XM:i:0	XO:i:0	XG:i:0	NM:i:0	MD:Z:31	YT:Z:UU
4.242828e-15	16	CP026474.1	10166	42	31M	*	0	0	TTAGCGCTGGTGATAGTTTCAGCCCGCAGAT	IIIIIIIIIIIIIIIIIIIIIIIIIIIIIII	AS:i:0	XN:i:0	XM:i:0	XO:i:0	XG:i:0	NM:i:0	MD:Z:31	YT:Z:UU
4.242831e-15	0	CP026474.1	10164	42	31M	*	0	0	CATTAGCGCTGGTGATAGTTTCAGCCCGCAG	IIIIIIIIIIIIIIIIIIIIIIIIIIIIIII	AS:i:0	XN:i:0	XM:i:0	XO:i:0	XG:i:0	NM:i:0	MD:Z:31	YT:Z:UU
4.386900e-15	0	CP026474.1	9798	42	31M	*	0	0	CAGCCAGGCGTGGAGAAAACTGGTATCCCAG	IIIIIIIIIIIIIIIIIIIIIIIIIIIIIII	AS:i:0	XN:i:0	XM:i:0	XO:i:0	XG:i:0	NM:i:0	MD:Z:31	YT:Z:UU
4.387405e-15	0	CP026474.1	9799	42	31M	*	0	0	AGCCAGGCGTGGAGAAAACTGGTATCCCAGC	IIIIIIIIIIIIIIIIIIIIIIIIIIIIIII	AS:i:0	XN:i:0	XM:i:0	XO:i:0	XG:i:0	NM:i:0	MD:Z:31	YT:Z:UU
4.387573e-15	0	CP026474.1	9796	42	31M	*	0	0	ATCAGCCAGGCGTGGAGAAAACTGGTATCCC	IIIIIIIIIIIIIIIIIIIIIIIIIIIIIII	AS:i:0	XN:i:0	XM:i:0	XO:i:0	XG:i:0	NM:i:0	MD:Z:31	YT:Z:UU
4.388009e-15	0	CP026474.1	9795	42	31M	*	0	0	CATCAGCCAGGCGTGGAGAAAACTGGTATCC	IIIIIIIIIIIIIIIIIIIIIIIIIIIIIII	AS:i:0	XN:i:0	XM:i:0	XO:i:0	XG:i:0	NM:i:0	MD:Z:31	YT:Z:UU
4.388157e-15	0	CP026474.1	9797	42	31M	*	0	0	TCAGCCAGGCGTGGAGAAAACTGGTATCCCA	IIIIIIIIIIIIIIIIIIIIIIIIIIIIIII	AS:i:0	XN:i:0	XM:i:0	XO:i:0	XG:i:0	NM:i:0	MD:Z:31	YT:Z:UU
4.388318e-15	0	CP026474.1	9802	42	31M	*	0	0	CAGGCGTGGAGAAAACTGGTATCCCAGCAGC	IIIIIIIIIIIIIIIIIIIIIIIIIIIIIII	AS:i:0	XN:i:0	XM:i:0	XO:i:0	XG:i:0	NM:i:0	MD:Z:31	YT:Z:UU
4.388880e-15	0	CP026474.1	9801	42	31M	*	0	0	CCAGGCGTGGAGAAAACTGGTATCCCAGCAG	IIIIIIIIIIIIIIIIIIIIIIIIIIIIIII	AS:i:0	XN:i:0	XM:i:0	XO:i:0	XG:i:0	NM:i:0	MD:Z:31	YT:Z:UU
4.388922e-15	0	CP026474.1	9813	42	31M	*	0	0	AAAACTGGTATCCCAGCAGCCAGAAAAGGCC	IIIIIIIIIIIIIIIIIIIIIIIIIIIIIII	AS:i:0	XN:i:0	XM:i:0	XO:i:0	XG:i:0	NM:i:0	MD:Z:31	YT:Z:UU
4.388954e-15	0	CP026474.1	9814	42	31M	*	0	0	AAACTGGTATCCCAGCAGCCAGAAAAGGCCA	IIIIIIIIIIIIIIIIIIIIIIIIIIIIIII	AS:i:0	XN:i:0	XM:i:0	XO:i:0	XG:i:0	NM:i:0	MD:Z:31	YT:Z:UU
4.388987e-15	0	CP026474.1	9803	42	31M	*	0	0	AGGCGTGGAGAAAACTGGTATCCCAGCAGCC	IIIIIIIIIIIIIIIIIIIIIIIIIIIIIII	AS:i:0	XN:i:0	XM:i:0	XO:i:0	XG:i:0	NM:i:0	MD:Z:31	YT:Z:UU
4.389306e-15	0	CP026474.1	9800	42	31M	*	0	0	GCCAGGCGTGGAGAAAACTGGTATCCCAGCA	IIIIIIIIIIIIIIIIIIIIIIIIIIIIIII	AS:i:0	XN:i:0	XM:i:0	XO:i:0	XG:i:0	NM:i:0	MD:Z:31	YT:Z:UU
4.389517e-15	0	CP026474.1	9812	42	31M	*	0	0	GAAAACTGGTATCCCAGCAGCCAGAAAAGGC	IIIIIIIIIIIIIIIIIIIIIIIIIIIIIII	AS:i:0	XN:i:0	XM:i:0	XO:i:0	XG:i:0	NM:i:0	MD:Z:31	YT:Z:UU
4.389698e-15	0	CP026474.1	9815	42	31M	*	0	0	AACTGGTATCCCAGCAGCCAGAAAAGGCCAA	IIIIIIIIIIIIIIIIIIIIIIIIIIIIIII	AS:i:0	XN:i:0	XM:i:0	XO:i:0	XG:i:0	NM:i:0	MD:Z:31	YT:Z:UU
4.390903e-15	0	CP026474.1	9811	42	31M	*	0	0	AGAAAACTGGTATCCCAGCAGCCAGAAAAGG	IIIIIIIIIIIIIIIIIIIIIIIIIIIIIII	AS:i:0	XN:i:0	XM:i:0	XO:i:0	XG:i:0	NM:i:0	MD:Z:31	YT:Z:UU
4.391250e-15	0	CP026474.1	9804	42	31M	*	0	0	GGCGTGGAGAAAACTGGTATCCCAGCAGCCA	IIIIIIIIIIIIIIIIIIIIIIIIIIIIIII	AS:i:0	XN:i:0	XM:i:0	XO:i:0	XG:i:0	NM:i:0	MD:Z:31	YT:Z:UU
4.391492e-15	16	CP026474.1	9810	42	31M	*	0	0	GAGAAAACTGGTATCCCAGCAGCCAGAAAAG	IIIIIIIIIIIIIIIIIIIIIIIIIIIIIII	AS:i:0	XN:i:0	XM:i:0	XO:i:0	XG:i:0	NM:i:0	MD:Z:31	YT:Z:UU
4.391560e-15	0	CP026474.1	9807	42	31M	*	0	0	GTGGAGAAAACTGGTATCCCAGCAGCCAGAA	IIIIIIIIIIIIIIIIIIIIIIIIIIIIIII	AS:i:0	XN:i:0	XM:i:0	XO:i:0	XG:i:0	NM:i:0	MD:Z:31	YT:Z:UU
4.392589e-15	0	CP026474.1	9808	42	31M	*	0	0	TGGAGAAAACTGGTATCCCAGCAGCCAGAAA	IIIIIIIIIIIIIIIIIIIIIIIIIIIIIII	AS:i:0	XN:i:0	XM:i:0	XO:i:0	XG:i:0	NM:i:0	MD:Z:31	YT:Z:UU
4.393948e-15	0	CP026474.1	10128	42	31M	*	0	0	CCAGTGGCAGCGTTGCCTGAAAATCAACCAG	IIIIIIIIIIIIIIIIIIIIIIIIIIIIIII	AS:i:0	XN:i:0	XM:i:0	XO:i:0	XG:i:0	NM:i:0	MD:Z:31	YT:Z:UU
4.394217e-15	16	CP026474.1	10129	42	31M	*	0	0	CAGTGGCAGCGTTGCCTGAAAATCAACCAGT	IIIIIIIIIIIIIIIIIIIIIIIIIIIIIII	AS:i:0	XN:i:0	XM:i:0	XO:i:0	XG:i:0	NM:i:0	MD:Z:31	YT:Z:UU
4.394517e-15	0	CP026474.1	10130	42	31M	*	0	0	AGTGGCAGCGTTGCCTGAAAATCAACCAGTC	IIIIIIIIIIIIIIIIIIIIIIIIIIIIIII	AS:i:0	XN:i:0	XM:i:0	XO:i:0	XG:i:0	NM:i:0	MD:Z:31	YT:Z:UU
4.394632e-15	0	CP026474.1	9809	42	31M	*	0	0	GGAGAAAACTGGTATCCCAGCAGCCAGAAAA	IIIIIIIIIIIIIIIIIIIIIIIIIIIIIII	AS:i:0	XN:i:0	XM:i:0	XO:i:0	XG:i:0	NM:i:0	MD:Z:31	YT:Z:UU
4.394996e-15	16	CP026474.1	10132	42	31M	*	0	0	TGGCAGCGTTGCCTGAAAATCAACCAGTCTG	IIIIIIIIIIIIIIIIIIIIIIIIIIIIIII	AS:i:0	XN:i:0	XM:i:0	XO:i:0	XG:i:0	NM:i:0	MD:Z:31	YT:Z:UU
4.395266e-15	16	CP026474.1	10131	42	31M	*	0	0	GTGGCAGCGTTGCCTGAAAATCAACCAGTCT	IIIIIIIIIIIIIIIIIIIIIIIIIIIIIII	AS:i:0	XN:i:0	XM:i:0	XO:i:0	XG:i:0	NM:i:0	MD:Z:31	YT:Z:UU
4.395890e-15	16	CP026474.1	10133	42	31M	*	0	0	GGCAGCGTTGCCTGAAAATCAACCAGTCTGG	IIIIIIIIIIIIIIIIIIIIIIIIIIIIIII	AS:i:0	XN:i:0	XM:i:0	XO:i:0	XG:i:0	NM:i:0	MD:Z:31	YT:Z:UU
4.401958e-15	16	CP026474.1	9805	42	31M	*	0	0	GCGTGGAGAAAACTGGTATCCCAGCAGCCAG	IIIIIIIIIIIIIIIIIIIIIIIIIIIIIII	AS:i:0	XN:i:0	XM:i:0	XO:i:0	XG:i:0	NM:i:0	MD:Z:31	YT:Z:UU
4.402111e-15	0	CP026474.1	9806	42	31M	*	0	0	CGTGGAGAAAACTGGTATCCCAGCAGCCAGA	IIIIIIIIIIIIIIIIIIIIIIIIIIIIIII	AS:i:0	XN:i:0	XM:i:0	XO:i:0	XG:i:0	NM:i:0	MD:Z:31	YT:Z:UU
4.450303e-15	16	CP026474.1	9869	42	31M	*	0	0	GTATCGGTCATAATTTCGGTTGGATTCAGCC	IIIIIIIIIIIIIIIIIIIIIIIIIIIIIII	AS:i:0	XN:i:0	XM:i:0	XO:i:0	XG:i:0	NM:i:0	MD:Z:31	YT:Z:UU
4.474838e-15	0	CP026474.1	10134	42	31M	*	0	0	GCAGCGTTGCCTGAAAATCAACCAGTCTGGC	IIIIIIIIIIIIIIIIIIIIIIIIIIIIIII	AS:i:0	XN:i:0	XM:i:0	XO:i:0	XG:i:0	NM:i:0	MD:Z:31	YT:Z:UU
4.486973e-15	16	CP026474.1	9949	42	31M	*	0	0	CGTCCCCGGTATAACGATGCCATGAAAGCCG	IIIIIIIIIIIIIIIIIIIIIIIIIIIIIII	AS:i:0	XN:i:0	XM:i:0	XO:i:0	XG:i:0	NM:i:0	MD:Z:31	YT:Z:UU
4.555359e-15	16	CP026474.1	10115	42	31M	*	0	0	CCCCATATCTGTGCCAGTGGCAGCGTTGCCT	IIIIIIIIIIIIIIIIIIIIIIIIIIIIIII	AS:i:0	XN:i:0	XM:i:0	XO:i:0	XG:i:0	NM:i:0	MD:Z:31	YT:Z:UU
4.557644e-15	0	CP026474.1	10114	42	31M	*	0	0	ACCCCATATCTGTGCCAGTGGCAGCGTTGCC	IIIIIIIIIIIIIIIIIIIIIIIIIIIIIII	AS:i:0	XN:i:0	XM:i:0	XO:i:0	XG:i:0	NM:i:0	MD:Z:31	YT:Z:UU
4.562897e-15	0	CP026474.1	10119	42	31M	*	0	0	ATATCTGTGCCAGTGGCAGCGTTGCCTGAAA	IIIIIIIIIIIIIIIIIIIIIIIIIIIIIII	AS:i:0	XN:i:0	XM:i:0	XO:i:0	XG:i:0	NM:i:0	MD:Z:31	YT:Z:UU
4.563604e-15	0	CP026474.1	10124	42	31M	*	0	0	TGTGCCAGTGGCAGCGTTGCCTGAAAATCAA	IIIIIIIIIIIIIIIIIIIIIIIIIIIIIII	AS:i:0	XN:i:0	XM:i:0	XO:i:0	XG:i:0	NM:i:0	MD:Z:31	YT:Z:UU
4.563767e-15	0	CP026474.1	10120	42	31M	*	0	0	TATCTGTGCCAGTGGCAGCGTTGCCTGAAAA	IIIIIIIIIIIIIIIIIIIIIIIIIIIIIII	AS:i:0	XN:i:0	XM:i:0	XO:i:0	XG:i:0	NM:i:0	MD:Z:31	YT:Z:UU
4.564233e-15	0	CP026474.1	10123	42	31M	*	0	0	CTGTGCCAGTGGCAGCGTTGCCTGAAAATCA	IIIIIIIIIIIIIIIIIIIIIIIIIIIIIII	AS:i:0	XN:i:0	XM:i:0	XO:i:0	XG:i:0	NM:i:0	MD:Z:31	YT:Z:UU
4.564728e-15	16	CP026474.1	10111	42	31M	*	0	0	TCCACCCCATATCTGTGCCAGTGGCAGCGTT	IIIIIIIIIIIIIIIIIIIIIIIIIIIIIII	AS:i:0	XN:i:0	XM:i:0	XO:i:0	XG:i:0	NM:i:0	MD:Z:31	YT:Z:UU
4.564786e-15	16	CP026474.1	10110	42	31M	*	0	0	CTCCACCCCATATCTGTGCCAGTGGCAGCGT	IIIIIIIIIIIIIIIIIIIIIIIIIIIIIII	AS:i:0	XN:i:0	XM:i:0	XO:i:0	XG:i:0	NM:i:0	MD:Z:31	YT:Z:UU
4.565053e-15	0	CP026474.1	10121	42	31M	*	0	0	ATCTGTGCCAGTGGCAGCGTTGCCTGAAAAT	IIIIIIIIIIIIIIIIIIIIIIIIIIIIIII	AS:i:0	XN:i:0	XM:i:0	XO:i:0	XG:i:0	NM:i:0	MD:Z:31	YT:Z:UU
4.565186e-15	0	CP026474.1	10109	42	31M	*	0	0	CCTCCACCCCATATCTGTGCCAGTGGCAGCG	IIIIIIIIIIIIIIIIIIIIIIIIIIIIIII	AS:i:0	XN:i:0	XM:i:0	XO:i:0	XG:i:0	NM:i:0	MD:Z:31	YT:Z:UU
4.565335e-15	16	CP026474.1	10122	42	31M	*	0	0	TCTGTGCCAGTGGCAGCGTTGCCTGAAAATC	IIIIIIIIIIIIIIIIIIIIIIIIIIIIIII	AS:i:0	XN:i:0	XM:i:0	XO:i:0	XG:i:0	NM:i:0	MD:Z:31	YT:Z:UU
4.566322e-15	0	CP026474.1	10118	42	31M	*	0	0	CATATCTGTGCCAGTGGCAGCGTTGCCTGAA	IIIIIIIIIIIIIIIIIIIIIIIIIIIIIII	AS:i:0	XN:i:0	XM:i:0	XO:i:0	XG:i:0	NM:i:0	MD:Z:31	YT:Z:UU
4.567025e-15	16	CP026474.1	10116	42	31M	*	0	0	CCCATATCTGTGCCAGTGGCAGCGTTGCCTG	IIIIIIIIIIIIIIIIIIIIIIIIIIIIIII	AS:i:0	XN:i:0	XM:i:0	XO:i:0	XG:i:0	NM:i:0	MD:Z:31	YT:Z:UU
4.567108e-15	0	CP026474.1	10117	42	31M	*	0	0	CCATATCTGTGCCAGTGGCAGCGTTGCCTGA	IIIIIIIIIIIIIIIIIIIIIIIIIIIIIII	AS:i:0	XN:i:0	XM:i:0	XO:i:0	XG:i:0	NM:i:0	MD:Z:31	YT:Z:UU
4.573941e-15	0	CP026474.1	10107	42	31M	*	0	0	CTCCTCCACCCCATATCTGTGCCAGTGGCAG	IIIIIIIIIIIIIIIIIIIIIIIIIIIIIII	AS:i:0	XN:i:0	XM:i:0	XO:i:0	XG:i:0	NM:i:0	MD:Z:31	YT:Z:UU
4.578123e-15	16	CP026474.1	10108	42	31M	*	0	0	TCCTCCACCCCATATCTGTGCCAGTGGCAGC	IIIIIIIIIIIIIIIIIIIIIIIIIIIIIII	AS:i:0	XN:i:0	XM:i:0	XO:i:0	XG:i:0	NM:i:0	MD:Z:31	YT:Z:UU
4.589589e-15	16	CP026474.1	9714	42	31M	*	0	0	GATCTGATTGCCCTCTGGCAATATCATTCAG	IIIIIIIIIIIIIIIIIIIIIIIIIIIIIII	AS:i:0	XN:i:0	XM:i:0	XO:i:0	XG:i:0	NM:i:0	MD:Z:31	YT:Z:UU
4.590081e-15	0	CP026474.1	9717	42	31M	*	0	0	CTGATTGCCCTCTGGCAATATCATTCAGCAC	IIIIIIIIIIIIIIIIIIIIIIIIIIIIIII	AS:i:0	XN:i:0	XM:i:0	XO:i:0	XG:i:0	NM:i:0	MD:Z:31	YT:Z:UU
4.590470e-15	0	CP026474.1	9715	42	31M	*	0	0	ATCTGATTGCCCTCTGGCAATATCATTCAGC	IIIIIIIIIIIIIIIIIIIIIIIIIIIIIII	AS:i:0	XN:i:0	XM:i:0	XO:i:0	XG:i:0	NM:i:0	MD:Z:31	YT:Z:UU
4.591055e-15	0	CP026474.1	9716	42	31M	*	0	0	TCTGATTGCCCTCTGGCAATATCATTCAGCA	IIIIIIIIIIIIIIIIIIIIIIIIIIIIIII	AS:i:0	XN:i:0	XM:i:0	XO:i:0	XG:i:0	NM:i:0	MD:Z:31	YT:Z:UU
4.591734e-15	0	CP026474.1	9720	42	31M	*	0	0	ATTGCCCTCTGGCAATATCATTCAGCACGCC	IIIIIIIIIIIIIIIIIIIIIIIIIIIIIII	AS:i:0	XN:i:0	XM:i:0	XO:i:0	XG:i:0	NM:i:0	MD:Z:31	YT:Z:UU
4.592939e-15	16	CP026474.1	9722	42	31M	*	0	0	TGCCCTCTGGCAATATCATTCAGCACGCCAT	IIIIIIIIIIIIIIIIIIIIIIIIIIIIIII	AS:i:0	XN:i:0	XM:i:0	XO:i:0	XG:i:0	NM:i:0	MD:Z:31	YT:Z:UU
4.593274e-15	16	CP026474.1	9718	42	31M	*	0	0	TGATTGCCCTCTGGCAATATCATTCAGCACG	IIIIIIIIIIIIIIIIIIIIIIIIIIIIIII	AS:i:0	XN:i:0	XM:i:0	XO:i:0	XG:i:0	NM:i:0	MD:Z:31	YT:Z:UU
4.593584e-15	16	CP026474.1	9721	42	31M	*	0	0	TTGCCCTCTGGCAATATCATTCAGCACGCCA	IIIIIIIIIIIIIIIIIIIIIIIIIIIIIII	AS:i:0	XN:i:0	XM:i:0	XO:i:0	XG:i:0	NM:i:0	MD:Z:31	YT:Z:UU
4.593804e-15	0	CP026474.1	9719	42	31M	*	0	0	GATTGCCCTCTGGCAATATCATTCAGCACGC	IIIIIIIIIIIIIIIIIIIIIIIIIIIIIII	AS:i:0	XN:i:0	XM:i:0	XO:i:0	XG:i:0	NM:i:0	MD:Z:31	YT:Z:UU
4.603874e-15	0	CP026474.1	9955	42	31M	*	0	0	CGGTATAACGATGCCATGAAAGCCGGAATAC	IIIIIIIIIIIIIIIIIIIIIIIIIIIIIII	AS:i:0	XN:i:0	XM:i:0	XO:i:0	XG:i:0	NM:i:0	MD:Z:31	YT:Z:UU
4.603893e-15	0	CP026474.1	9943	42	31M	*	0	0	CCTCAGCGTCCCCGGTATAACGATGCCATGA	IIIIIIIIIIIIIIIIIIIIIIIIIIIIIII	AS:i:0	XN:i:0	XM:i:0	XO:i:0	XG:i:0	NM:i:0	MD:Z:31	YT:Z:UU
4.603927e-15	0	CP026474.1	9945	42	31M	*	0	0	TCAGCGTCCCCGGTATAACGATGCCATGAAA	IIIIIIIIIIIIIIIIIIIIIIIIIIIIIII	AS:i:0	XN:i:0	XM:i:0	XO:i:0	XG:i:0	NM:i:0	MD:Z:31	YT:Z:UU
4.603959e-15	0	CP026474.1	9944	42	31M	*	0	0	CTCAGCGTCCCCGGTATAACGATGCCATGAA	IIIIIIIIIIIIIIIIIIIIIIIIIIIIIII	AS:i:0	XN:i:0	XM:i:0	XO:i:0	XG:i:0	NM:i:0	MD:Z:31	YT:Z:UU
4.605007e-15	16	CP026474.1	9953	42	31M	*	0	0	CCCGGTATAACGATGCCATGAAAGCCGGAAT	IIIIIIIIIIIIIIIIIIIIIIIIIIIIIII	AS:i:0	XN:i:0	XM:i:0	XO:i:0	XG:i:0	NM:i:0	MD:Z:31	YT:Z:UU
4.605008e-15	0	CP026474.1	9954	42	31M	*	0	0	CCGGTATAACGATGCCATGAAAGCCGGAATA	IIIIIIIIIIIIIIIIIIIIIIIIIIIIIII	AS:i:0	XN:i:0	XM:i:0	XO:i:0	XG:i:0	NM:i:0	MD:Z:31	YT:Z:UU
4.605057e-15	0	CP026474.1	9946	42	31M	*	0	0	CAGCGTCCCCGGTATAACGATGCCATGAAAG	IIIIIIIIIIIIIIIIIIIIIIIIIIIIIII	AS:i:0	XN:i:0	XM:i:0	XO:i:0	XG:i:0	NM:i:0	MD:Z:31	YT:Z:UU
4.605285e-15	0	CP026474.1	9951	42	31M	*	0	0	TCCCCGGTATAACGATGCCATGAAAGCCGGA	IIIIIIIIIIIIIIIIIIIIIIIIIIIIIII	AS:i:0	XN:i:0	XM:i:0	XO:i:0	XG:i:0	NM:i:0	MD:Z:31	YT:Z:UU
4.606731e-15	0	CP026474.1	9947	42	31M	*	0	0	AGCGTCCCCGGTATAACGATGCCATGAAAGC	IIIIIIIIIIIIIIIIIIIIIIIIIIIIIII	AS:i:0	XN:i:0	XM:i:0	XO:i:0	XG:i:0	NM:i:0	MD:Z:31	YT:Z:UU
4.607060e-15	16	CP026474.1	9956	42	31M	*	0	0	GGTATAACGATGCCATGAAAGCCGGAATACT	IIIIIIIIIIIIIIIIIIIIIIIIIIIIIII	AS:i:0	XN:i:0	XM:i:0	XO:i:0	XG:i:0	NM:i:0	MD:Z:31	YT:Z:UU
4.607078e-15	16	CP026474.1	9950	42	31M	*	0	0	GTCCCCGGTATAACGATGCCATGAAAGCCGG	IIIIIIIIIIIIIIIIIIIIIIIIIIIIIII	AS:i:0	XN:i:0	XM:i:0	XO:i:0	XG:i:0	NM:i:0	MD:Z:31	YT:Z:UU
4.607183e-15	0	CP026474.1	9952	42	31M	*	0	0	CCCCGGTATAACGATGCCATGAAAGCCGGAA	IIIIIIIIIIIIIIIIIIIIIIIIIIIIIII	AS:i:0	XN:i:0	XM:i:0	XO:i:0	XG:i:0	NM:i:0	MD:Z:31	YT:Z:UU
4.607207e-15	0	CP026474.1	9948	42	31M	*	0	0	GCGTCCCCGGTATAACGATGCCATGAAAGCC	IIIIIIIIIIIIIIIIIIIIIIIIIIIIIII	AS:i:0	XN:i:0	XM:i:0	XO:i:0	XG:i:0	NM:i:0	MD:Z:31	YT:Z:UU
4.611197e-15	0	CP026474.1	9958	42	31M	*	0	0	TATAACGATGCCATGAAAGCCGGAATACTGA	IIIIIIIIIIIIIIIIIIIIIIIIIIIIIII	AS:i:0	XN:i:0	XM:i:0	XO:i:0	XG:i:0	NM:i:0	MD:Z:31	YT:Z:UU
4.611674e-15	16	CP026474.1	9957	42	31M	*	0	0	GTATAACGATGCCATGAAAGCCGGAATACTG	IIIIIIIIIIIIIIIIIIIIIIIIIIIIIII	AS:i:0	XN:i:0	XM:i:0	XO:i:0	XG:i:0	NM:i:0	MD:Z:31	YT:Z:UU
4.639585e-15	0	CP026474.1	10106	42	31M	*	0	0	TCTCCTCCACCCCATATCTGTGCCAGTGGCA	IIIIIIIIIIIIIIIIIIIIIIIIIIIIIII	AS:i:0	XN:i:0	XM:i:0	XO:i:0	XG:i:0	NM:i:0	MD:Z:31	YT:Z:UU
4.639871e-15	16	CP026474.1	10105	42	31M	*	0	0	TTCTCCTCCACCCCATATCTGTGCCAGTGGC	IIIIIIIIIIIIIIIIIIIIIIIIIIIIIII	AS:i:0	XN:i:0	XM:i:0	XO:i:0	XG:i:0	NM:i:0	MD:Z:31	YT:Z:UU
4.640602e-15	16	CP026474.1	10104	42	31M	*	0	0	CTTCTCCTCCACCCCATATCTGTGCCAGTGG	IIIIIIIIIIIIIIIIIIIIIIIIIIIIIII	AS:i:0	XN:i:0	XM:i:0	XO:i:0	XG:i:0	NM:i:0	MD:Z:31	YT:Z:UU
4.641649e-15	16	CP026474.1	9980	42	31M	*	0	0	GAATACTGATCGGACACAAAGTTGTACCAGG	IIIIIIIIIIIIIIIIIIIIIIIIIIIIIII	AS:i:0	XN:i:0	XM:i:0	XO:i:0	XG:i:0	NM:i:0	MD:Z:31	YT:Z:UU
4.642304e-15	0	CP026474.1	9982	42	31M	*	0	0	ATACTGATCGGACACAAAGTTGTACCAGGTG	IIIIIIIIIIIIIIIIIIIIIIIIIIIIIII	AS:i:0	XN:i:0	XM:i:0	XO:i:0	XG:i:0	NM:i:0	MD:Z:31	YT:Z:UU
4.642968e-15	0	CP026474.1	9981	42	31M	*	0	0	AATACTGATCGGACACAAAGTTGTACCAGGT	IIIIIIIIIIIIIIIIIIIIIIIIIIIIIII	AS:i:0	XN:i:0	XM:i:0	XO:i:0	XG:i:0	NM:i:0	MD:Z:31	YT:Z:UU
4.646169e-15	16	CP026474.1	9979	42	31M	*	0	0	GGAATACTGATCGGACACAAAGTTGTACCAG	IIIIIIIIIIIIIIIIIIIIIIIIIIIIIII	AS:i:0	XN:i:0	XM:i:0	XO:i:0	XG:i:0	NM:i:0	MD:Z:31	YT:Z:UU
4.646200e-15	0	CP026474.1	9978	42	31M	*	0	0	CGGAATACTGATCGGACACAAAGTTGTACCA	IIIIIIIIIIIIIIIIIIIIIIIIIIIIIII	AS:i:0	XN:i:0	XM:i:0	XO:i:0	XG:i:0	NM:i:0	MD:Z:31	YT:Z:UU
4.647115e-15	0	CP026474.1	9977	42	31M	*	0	0	CCGGAATACTGATCGGACACAAAGTTGTACC	IIIIIIIIIIIIIIIIIIIIIIIIIIIIIII	AS:i:0	XN:i:0	XM:i:0	XO:i:0	XG:i:0	NM:i:0	MD:Z:31	YT:Z:UU
4.699474e-15	0	CP026474.1	10753	42	31M	*	0	0	CAGTTTACTGAGAAAGCAGAGCGTGTATCCC	IIIIIIIIIIIIIIIIIIIIIIIIIIIIIII	AS:i:0	XN:i:0	XM:i:0	XO:i:0	XG:i:0	NM:i:0	MD:Z:31	YT:Z:UU
4.699474e-15	16	CP026474.1	10751	42	31M	*	0	0	TGCAGTTTACTGAGAAAGCAGAGCGTGTATC	IIIIIIIIIIIIIIIIIIIIIIIIIIIIIII	AS:i:0	XN:i:0	XM:i:0	XO:i:0	XG:i:0	NM:i:0	MD:Z:31	YT:Z:UU
4.699474e-15	0	CP026474.1	10752	42	31M	*	0	0	GCAGTTTACTGAGAAAGCAGAGCGTGTATCC	IIIIIIIIIIIIIIIIIIIIIIIIIIIIIII	AS:i:0	XN:i:0	XM:i:0	XO:i:0	XG:i:0	NM:i:0	MD:Z:31	YT:Z:UU
4.737017e-15	16	CP026474.1	9727	42	31M	*	0	0	TCTGGCAATATCATTCAGCACGCCATAGTCG	IIIIIIIIIIIIIIIIIIIIIIIIIIIIIII	AS:i:0	XN:i:0	XM:i:0	XO:i:0	XG:i:0	NM:i:0	MD:Z:31	YT:Z:UU
4.739568e-15	0	CP026474.1	10127	42	31M	*	0	0	GCCAGTGGCAGCGTTGCCTGAAAATCAACCA	IIIIIIIIIIIIIIIIIIIIIIIIIIIIIII	AS:i:0	XN:i:0	XM:i:0	XO:i:0	XG:i:0	NM:i:0	MD:Z:31	YT:Z:UU
4.741694e-15	0	CP026474.1	10125	42	31M	*	0	0	GTGCCAGTGGCAGCGTTGCCTGAAAATCAAC	IIIIIIIIIIIIIIIIIIIIIIIIIIIIIII	AS:i:0	XN:i:0	XM:i:0	XO:i:0	XG:i:0	NM:i:0	MD:Z:31	YT:Z:UU
4.743386e-15	16	CP026474.1	10126	42	31M	*	0	0	TGCCAGTGGCAGCGTTGCCTGAAAATCAACC	IIIIIIIIIIIIIIIIIIIIIIIIIIIIIII	AS:i:0	XN:i:0	XM:i:0	XO:i:0	XG:i:0	NM:i:0	MD:Z:31	YT:Z:UU
4.761939e-15	0	CP026474.1	9781	42	31M	*	0	0	AACCGAAGCACCGGCATCAGCCAGGCGTGGA	IIIIIIIIIIIIIIIIIIIIIIIIIIIIIII	AS:i:0	XN:i:0	XM:i:0	XO:i:0	XG:i:0	NM:i:0	MD:Z:31	YT:Z:UU
4.763887e-15	0	CP026474.1	9786	42	31M	*	0	0	AAGCACCGGCATCAGCCAGGCGTGGAGAAAA	IIIIIIIIIIIIIIIIIIIIIIIIIIIIIII	AS:i:0	XN:i:0	XM:i:0	XO:i:0	XG:i:0	NM:i:0	MD:Z:31	YT:Z:UU
4.764015e-15	0	CP026474.1	9784	42	31M	*	0	0	CGAAGCACCGGCATCAGCCAGGCGTGGAGAA	IIIIIIIIIIIIIIIIIIIIIIIIIIIIIII	AS:i:0	XN:i:0	XM:i:0	XO:i:0	XG:i:0	NM:i:0	MD:Z:31	YT:Z:UU
4.764841e-15	0	CP026474.1	9783	42	31M	*	0	0	CCGAAGCACCGGCATCAGCCAGGCGTGGAGA	IIIIIIIIIIIIIIIIIIIIIIIIIIIIIII	AS:i:0	XN:i:0	XM:i:0	XO:i:0	XG:i:0	NM:i:0	MD:Z:31	YT:Z:UU
4.764982e-15	0	CP026474.1	9782	42	31M	*	0	0	ACCGAAGCACCGGCATCAGCCAGGCGTGGAG	IIIIIIIIIIIIIIIIIIIIIIIIIIIIIII	AS:i:0	XN:i:0	XM:i:0	XO:i:0	XG:i:0	NM:i:0	MD:Z:31	YT:Z:UU
4.765453e-15	0	CP026474.1	9789	42	31M	*	0	0	CACCGGCATCAGCCAGGCGTGGAGAAAACTG	IIIIIIIIIIIIIIIIIIIIIIIIIIIIIII	AS:i:0	XN:i:0	XM:i:0	XO:i:0	XG:i:0	NM:i:0	MD:Z:31	YT:Z:UU
4.765830e-15	0	CP026474.1	9785	42	31M	*	0	0	GAAGCACCGGCATCAGCCAGGCGTGGAGAAA	IIIIIIIIIIIIIIIIIIIIIIIIIIIIIII	AS:i:0	XN:i:0	XM:i:0	XO:i:0	XG:i:0	NM:i:0	MD:Z:31	YT:Z:UU
4.766364e-15	16	CP026474.1	9788	42	31M	*	0	0	GCACCGGCATCAGCCAGGCGTGGAGAAAACT	IIIIIIIIIIIIIIIIIIIIIIIIIIIIIII	AS:i:0	XN:i:0	XM:i:0	XO:i:0	XG:i:0	NM:i:0	MD:Z:31	YT:Z:UU
4.767050e-15	0	CP026474.1	9787	42	31M	*	0	0	AGCACCGGCATCAGCCAGGCGTGGAGAAAAC	IIIIIIIIIIIIIIIIIIIIIIIIIIIIIII	AS:i:0	XN:i:0	XM:i:0	XO:i:0	XG:i:0	NM:i:0	MD:Z:31	YT:Z:UU
4.767212e-15	0	CP026474.1	9790	42	31M	*	0	0	ACCGGCATCAGCCAGGCGTGGAGAAAACTGG	IIIIIIIIIIIIIIIIIIIIIIIIIIIIIII	AS:i:0	XN:i:0	XM:i:0	XO:i:0	XG:i:0	NM:i:0	MD:Z:31	YT:Z:UU
4.767248e-15	16	CP026474.1	10308	42	31M	*	0	0	TGACGGGCAGATCATCAACTCTGGCACTGGC	IIIIIIIIIIIIIIIIIIIIIIIIIIIIIII	AS:i:0	XN:i:0	XM:i:0	XO:i:0	XG:i:0	NM:i:0	MD:Z:31	YT:Z:UU
4.768345e-15	16	CP026474.1	10305	42	31M	*	0	0	TGCTGACGGGCAGATCATCAACTCTGGCACT	IIIIIIIIIIIIIIIIIIIIIIIIIIIIIII	AS:i:0	XN:i:0	XM:i:0	XO:i:0	XG:i:0	NM:i:0	MD:Z:31	YT:Z:UU
4.768598e-15	16	CP026474.1	9791	42	31M	*	0	0	CCGGCATCAGCCAGGCGTGGAGAAAACTGGT	IIIIIIIIIIIIIIIIIIIIIIIIIIIIIII	AS:i:0	XN:i:0	XM:i:0	XO:i:0	XG:i:0	NM:i:0	MD:Z:31	YT:Z:UU
4.769590e-15	16	CP026474.1	10307	42	31M	*	0	0	CTGACGGGCAGATCATCAACTCTGGCACTGG	IIIIIIIIIIIIIIIIIIIIIIIIIIIIIII	AS:i:0	XN:i:0	XM:i:0	XO:i:0	XG:i:0	NM:i:0	MD:Z:31	YT:Z:UU
4.770771e-15	16	CP026474.1	10306	42	31M	*	0	0	GCTGACGGGCAGATCATCAACTCTGGCACTG	IIIIIIIIIIIIIIIIIIIIIIIIIIIIIII	AS:i:0	XN:i:0	XM:i:0	XO:i:0	XG:i:0	NM:i:0	MD:Z:31	YT:Z:UU
4.784265e-15	16	CP026474.1	9774	42	31M	*	0	0	GCCAGAAAACCGAAGCACCGGCATCAGCCAG	IIIIIIIIIIIIIIIIIIIIIIIIIIIIIII	AS:i:0	XN:i:0	XM:i:0	XO:i:0	XG:i:0	NM:i:0	MD:Z:31	YT:Z:UU
4.791542e-15	0	CP026474.1	9768	42	31M	*	0	0	CCATTCGCCAGAAAACCGAAGCACCGGCATC	IIIIIIIIIIIIIIIIIIIIIIIIIIIIIII	AS:i:0	XN:i:0	XM:i:0	XO:i:0	XG:i:0	NM:i:0	MD:Z:31	YT:Z:UU
4.792705e-15	0	CP026474.1	9766	42	31M	*	0	0	GTCCATTCGCCAGAAAACCGAAGCACCGGCA	IIIIIIIIIIIIIIIIIIIIIIIIIIIIIII	AS:i:0	XN:i:0	XM:i:0	XO:i:0	XG:i:0	NM:i:0	MD:Z:31	YT:Z:UU
4.792726e-15	16	CP026474.1	9765	42	31M	*	0	0	GGTCCATTCGCCAGAAAACCGAAGCACCGGC	IIIIIIIIIIIIIIIIIIIIIIIIIIIIIII	AS:i:0	XN:i:0	XM:i:0	XO:i:0	XG:i:0	NM:i:0	MD:Z:31	YT:Z:UU
4.793527e-15	16	CP026474.1	9767	42	31M	*	0	0	TCCATTCGCCAGAAAACCGAAGCACCGGCAT	IIIIIIIIIIIIIIIIIIIIIIIIIIIIIII	AS:i:0	XN:i:0	XM:i:0	XO:i:0	XG:i:0	NM:i:0	MD:Z:31	YT:Z:UU
4.803255e-15	0	CP026474.1	10089	42	31M	*	0	0	CATCTGCAGATGCCACTTCTCCTCCACCCCA	IIIIIIIIIIIIIIIIIIIIIIIIIIIIIII	AS:i:0	XN:i:0	XM:i:0	XO:i:0	XG:i:0	NM:i:0	MD:Z:31	YT:Z:UU
4.805475e-15	0	CP026474.1	10090	42	31M	*	0	0	ATCTGCAGATGCCACTTCTCCTCCACCCCAT	IIIIIIIIIIIIIIIIIIIIIIIIIIIIIII	AS:i:0	XN:i:0	XM:i:0	XO:i:0	XG:i:0	NM:i:0	MD:Z:31	YT:Z:UU
4.808351e-15	16	CP026474.1	10091	42	31M	*	0	0	TCTGCAGATGCCACTTCTCCTCCACCCCATA	IIIIIIIIIIIIIIIIIIIIIIIIIIIIIII	AS:i:0	XN:i:0	XM:i:0	XO:i:0	XG:i:0	NM:i:0	MD:Z:31	YT:Z:UU
4.812005e-15	16	CP026474.1	9737	42	31M	*	0	0	TCATTCAGCACGCCATAGTCGGCATCATGGT	IIIIIIIIIIIIIIIIIIIIIIIIIIIIIII	AS:i:0	XN:i:0	XM:i:0	XO:i:0	XG:i:0	NM:i:0	MD:Z:31	YT:Z:UU
4.812056e-15	16	CP026474.1	9735	42	31M	*	0	0	TATCATTCAGCACGCCATAGTCGGCATCATG	IIIIIIIIIIIIIIIIIIIIIIIIIIIIIII	AS:i:0	XN:i:0	XM:i:0	XO:i:0	XG:i:0	NM:i:0	MD:Z:31	YT:Z:UU
4.812512e-15	0	CP026474.1	9736	42	31M	*	0	0	ATCATTCAGCACGCCATAGTCGGCATCATGG	IIIIIIIIIIIIIIIIIIIIIIIIIIIIIII	AS:i:0	XN:i:0	XM:i:0	XO:i:0	XG:i:0	NM:i:0	MD:Z:31	YT:Z:UU
4.813033e-15	0	CP026474.1	9734	42	31M	*	0	0	ATATCATTCAGCACGCCATAGTCGGCATCAT	IIIIIIIIIIIIIIIIIIIIIIIIIIIIIII	AS:i:0	XN:i:0	XM:i:0	XO:i:0	XG:i:0	NM:i:0	MD:Z:31	YT:Z:UU
4.815581e-15	0	CP026474.1	9739	42	31M	*	0	0	ATTCAGCACGCCATAGTCGGCATCATGGTCC	IIIIIIIIIIIIIIIIIIIIIIIIIIIIIII	AS:i:0	XN:i:0	XM:i:0	XO:i:0	XG:i:0	NM:i:0	MD:Z:31	YT:Z:UU
4.817614e-15	0	CP026474.1	9738	42	31M	*	0	0	CATTCAGCACGCCATAGTCGGCATCATGGTC	IIIIIIIIIIIIIIIIIIIIIIIIIIIIIII	AS:i:0	XN:i:0	XM:i:0	XO:i:0	XG:i:0	NM:i:0	MD:Z:31	YT:Z:UU
4.819671e-15	0	CP026474.1	9733	42	31M	*	0	0	AATATCATTCAGCACGCCATAGTCGGCATCA	IIIIIIIIIIIIIIIIIIIIIIIIIIIIIII	AS:i:0	XN:i:0	XM:i:0	XO:i:0	XG:i:0	NM:i:0	MD:Z:31	YT:Z:UU
4.822209e-15	0	CP026474.1	9747	42	31M	*	0	0	CGCCATAGTCGGCATCATGGTCCATTCGCCA	IIIIIIIIIIIIIIIIIIIIIIIIIIIIIII	AS:i:0	XN:i:0	XM:i:0	XO:i:0	XG:i:0	NM:i:0	MD:Z:31	YT:Z:UU
4.823472e-15	16	CP026474.1	9740	42	31M	*	0	0	TTCAGCACGCCATAGTCGGCATCATGGTCCA	IIIIIIIIIIIIIIIIIIIIIIIIIIIIIII	AS:i:0	XN:i:0	XM:i:0	XO:i:0	XG:i:0	NM:i:0	MD:Z:31	YT:Z:UU
4.824691e-15	0	CP026474.1	9730	42	31M	*	0	0	GGCAATATCATTCAGCACGCCATAGTCGGCA	IIIIIIIIIIIIIIIIIIIIIIIIIIIIIII	AS:i:0	XN:i:0	XM:i:0	XO:i:0	XG:i:0	NM:i:0	MD:Z:31	YT:Z:UU
4.824789e-15	0	CP026474.1	9743	42	31M	*	0	0	AGCACGCCATAGTCGGCATCATGGTCCATTC	IIIIIIIIIIIIIIIIIIIIIIIIIIIIIII	AS:i:0	XN:i:0	XM:i:0	XO:i:0	XG:i:0	NM:i:0	MD:Z:31	YT:Z:UU
4.826155e-15	0	CP026474.1	9732	42	31M	*	0	0	CAATATCATTCAGCACGCCATAGTCGGCATC	IIIIIIIIIIIIIIIIIIIIIIIIIIIIIII	AS:i:0	XN:i:0	XM:i:0	XO:i:0	XG:i:0	NM:i:0	MD:Z:31	YT:Z:UU
4.826466e-15	16	CP026474.1	9729	42	31M	*	0	0	TGGCAATATCATTCAGCACGCCATAGTCGGC	IIIIIIIIIIIIIIIIIIIIIIIIIIIIIII	AS:i:0	XN:i:0	XM:i:0	XO:i:0	XG:i:0	NM:i:0	MD:Z:31	YT:Z:UU
4.826481e-15	0	CP026474.1	9746	42	31M	*	0	0	ACGCCATAGTCGGCATCATGGTCCATTCGCC	IIIIIIIIIIIIIIIIIIIIIIIIIIIIIII	AS:i:0	XN:i:0	XM:i:0	XO:i:0	XG:i:0	NM:i:0	MD:Z:31	YT:Z:UU
4.826554e-15	16	CP026474.1	9728	42	31M	*	0	0	CTGGCAATATCATTCAGCACGCCATAGTCGG	IIIIIIIIIIIIIIIIIIIIIIIIIIIIIII	AS:i:0	XN:i:0	XM:i:0	XO:i:0	XG:i:0	NM:i:0	MD:Z:31	YT:Z:UU
4.827031e-15	0	CP026474.1	9745	42	31M	*	0	0	CACGCCATAGTCGGCATCATGGTCCATTCGC	IIIIIIIIIIIIIIIIIIIIIIIIIIIIIII	AS:i:0	XN:i:0	XM:i:0	XO:i:0	XG:i:0	NM:i:0	MD:Z:31	YT:Z:UU
4.827055e-15	16	CP026474.1	9742	42	31M	*	0	0	CAGCACGCCATAGTCGGCATCATGGTCCATT	IIIIIIIIIIIIIIIIIIIIIIIIIIIIIII	AS:i:0	XN:i:0	XM:i:0	XO:i:0	XG:i:0	NM:i:0	MD:Z:31	YT:Z:UU
4.827703e-15	16	CP026474.1	9741	42	31M	*	0	0	TCAGCACGCCATAGTCGGCATCATGGTCCAT	IIIIIIIIIIIIIIIIIIIIIIIIIIIIIII	AS:i:0	XN:i:0	XM:i:0	XO:i:0	XG:i:0	NM:i:0	MD:Z:31	YT:Z:UU
4.827705e-15	16	CP026474.1	9744	42	31M	*	0	0	GCACGCCATAGTCGGCATCATGGTCCATTCG	IIIIIIIIIIIIIIIIIIIIIIIIIIIIIII	AS:i:0	XN:i:0	XM:i:0	XO:i:0	XG:i:0	NM:i:0	MD:Z:31	YT:Z:UU
4.829075e-15	16	CP026474.1	9731	42	31M	*	0	0	GCAATATCATTCAGCACGCCATAGTCGGCAT	IIIIIIIIIIIIIIIIIIIIIIIIIIIIIII	AS:i:0	XN:i:0	XM:i:0	XO:i:0	XG:i:0	NM:i:0	MD:Z:31	YT:Z:UU
4.855764e-15	0	CP026474.1	9998	42	31M	*	0	0	AAGTTGTACCAGGTGATCCCTCTGTTATTAC	IIIIIIIIIIIIIIIIIIIIIIIIIIIIIII	AS:i:0	XN:i:0	XM:i:0	XO:i:0	XG:i:0	NM:i:0	MD:Z:31	YT:Z:UU
4.857780e-15	0	CP026474.1	9995	42	31M	*	0	0	ACAAAGTTGTACCAGGTGATCCCTCTGTTAT	IIIIIIIIIIIIIIIIIIIIIIIIIIIIIII	AS:i:0	XN:i:0	XM:i:0	XO:i:0	XG:i:0	NM:i:0	MD:Z:31	YT:Z:UU
4.857844e-15	0	CP026474.1	9994	42	31M	*	0	0	CACAAAGTTGTACCAGGTGATCCCTCTGTTA	IIIIIIIIIIIIIIIIIIIIIIIIIIIIIII	AS:i:0	XN:i:0	XM:i:0	XO:i:0	XG:i:0	NM:i:0	MD:Z:31	YT:Z:UU
4.858419e-15	0	CP026474.1	9997	42	31M	*	0	0	AAAGTTGTACCAGGTGATCCCTCTGTTATTA	IIIIIIIIIIIIIIIIIIIIIIIIIIIIIII	AS:i:0	XN:i:0	XM:i:0	XO:i:0	XG:i:0	NM:i:0	MD:Z:31	YT:Z:UU
4.859820e-15	16	CP026474.1	9996	42	31M	*	0	0	CAAAGTTGTACCAGGTGATCCCTCTGTTATT	IIIIIIIIIIIIIIIIIIIIIIIIIIIIIII	AS:i:0	XN:i:0	XM:i:0	XO:i:0	XG:i:0	NM:i:0	MD:Z:31	YT:Z:UU
4.859900e-15	16	CP026474.1	9993	42	31M	*	0	0	ACACAAAGTTGTACCAGGTGATCCCTCTGTT	IIIIIIIIIIIIIIIIIIIIIIIIIIIIIII	AS:i:0	XN:i:0	XM:i:0	XO:i:0	XG:i:0	NM:i:0	MD:Z:31	YT:Z:UU
4.861488e-15	0	CP026474.1	9763	42	31M	*	0	0	ATGGTCCATTCGCCAGAAAACCGAAGCACCG	IIIIIIIIIIIIIIIIIIIIIIIIIIIIIII	AS:i:0	XN:i:0	XM:i:0	XO:i:0	XG:i:0	NM:i:0	MD:Z:31	YT:Z:UU
4.862522e-15	16	CP026474.1	9992	42	31M	*	0	0	GACACAAAGTTGTACCAGGTGATCCCTCTGT	IIIIIIIIIIIIIIIIIIIIIIIIIIIIIII	AS:i:0	XN:i:0	XM:i:0	XO:i:0	XG:i:0	NM:i:0	MD:Z:31	YT:Z:UU
4.862828e-15	0	CP026474.1	9760	42	31M	*	0	0	ATCATGGTCCATTCGCCAGAAAACCGAAGCA	IIIIIIIIIIIIIIIIIIIIIIIIIIIIIII	AS:i:0	XN:i:0	XM:i:0	XO:i:0	XG:i:0	NM:i:0	MD:Z:31	YT:Z:UU
4.865129e-15	16	CP026474.1	9761	42	31M	*	0	0	TCATGGTCCATTCGCCAGAAAACCGAAGCAC	IIIIIIIIIIIIIIIIIIIIIIIIIIIIIII	AS:i:0	XN:i:0	XM:i:0	XO:i:0	XG:i:0	NM:i:0	MD:Z:31	YT:Z:UU
4.866310e-15	0	CP026474.1	9762	42	31M	*	0	0	CATGGTCCATTCGCCAGAAAACCGAAGCACC	IIIIIIIIIIIIIIIIIIIIIIIIIIIIIII	AS:i:0	XN:i:0	XM:i:0	XO:i:0	XG:i:0	NM:i:0	MD:Z:31	YT:Z:UU
4.866400e-15	0	CP026474.1	9759	42	31M	*	0	0	CATCATGGTCCATTCGCCAGAAAACCGAAGC	IIIIIIIIIIIIIIIIIIIIIIIIIIIIIII	AS:i:0	XN:i:0	XM:i:0	XO:i:0	XG:i:0	NM:i:0	MD:Z:31	YT:Z:UU
4.868692e-15	16	CP026474.1	9764	42	31M	*	0	0	TGGTCCATTCGCCAGAAAACCGAAGCACCGG	IIIIIIIIIIIIIIIIIIIIIIIIIIIIIII	AS:i:0	XN:i:0	XM:i:0	XO:i:0	XG:i:0	NM:i:0	MD:Z:31	YT:Z:UU
4.873553e-15	0	CP026474.1	10088	42	31M	*	0	0	CCATCTGCAGATGCCACTTCTCCTCCACCCC	IIIIIIIIIIIIIIIIIIIIIIIIIIIIIII	AS:i:0	XN:i:0	XM:i:0	XO:i:0	XG:i:0	NM:i:0	MD:Z:31	YT:Z:UU
4.874853e-15	16	CP026474.1	10087	42	31M	*	0	0	TCCATCTGCAGATGCCACTTCTCCTCCACCC	IIIIIIIIIIIIIIIIIIIIIIIIIIIIIII	AS:i:0	XN:i:0	XM:i:0	XO:i:0	XG:i:0	NM:i:0	MD:Z:31	YT:Z:UU
4.913467e-15	0	CP026474.1	9753	42	31M	*	0	0	AGTCGGCATCATGGTCCATTCGCCAGAAAAC	IIIIIIIIIIIIIIIIIIIIIIIIIIIIIII	AS:i:0	XN:i:0	XM:i:0	XO:i:0	XG:i:0	NM:i:0	MD:Z:31	YT:Z:UU
4.914369e-15	0	CP026474.1	9752	42	31M	*	0	0	TAGTCGGCATCATGGTCCATTCGCCAGAAAA	IIIIIIIIIIIIIIIIIIIIIIIIIIIIIII	AS:i:0	XN:i:0	XM:i:0	XO:i:0	XG:i:0	NM:i:0	MD:Z:31	YT:Z:UU
4.914556e-15	0	CP026474.1	9751	42	31M	*	0	0	ATAGTCGGCATCATGGTCCATTCGCCAGAAA	IIIIIIIIIIIIIIIIIIIIIIIIIIIIIII	AS:i:0	XN:i:0	XM:i:0	XO:i:0	XG:i:0	NM:i:0	MD:Z:31	YT:Z:UU
4.914910e-15	16	CP026474.1	9755	42	31M	*	0	0	TCGGCATCATGGTCCATTCGCCAGAAAACCG	IIIIIIIIIIIIIIIIIIIIIIIIIIIIIII	AS:i:0	XN:i:0	XM:i:0	XO:i:0	XG:i:0	NM:i:0	MD:Z:31	YT:Z:UU
4.915717e-15	16	CP026474.1	9754	42	31M	*	0	0	GTCGGCATCATGGTCCATTCGCCAGAAAACC	IIIIIIIIIIIIIIIIIIIIIIIIIIIIIII	AS:i:0	XN:i:0	XM:i:0	XO:i:0	XG:i:0	NM:i:0	MD:Z:31	YT:Z:UU
4.916848e-15	0	CP026474.1	9750	42	31M	*	0	0	CATAGTCGGCATCATGGTCCATTCGCCAGAA	IIIIIIIIIIIIIIIIIIIIIIIIIIIIIII	AS:i:0	XN:i:0	XM:i:0	XO:i:0	XG:i:0	NM:i:0	MD:Z:31	YT:Z:UU
4.918548e-15	0	CP026474.1	9749	42	31M	*	0	0	CCATAGTCGGCATCATGGTCCATTCGCCAGA	IIIIIIIIIIIIIIIIIIIIIIIIIIIIIII	AS:i:0	XN:i:0	XM:i:0	XO:i:0	XG:i:0	NM:i:0	MD:Z:31	YT:Z:UU
4.918826e-15	0	CP026474.1	9756	42	31M	*	0	0	CGGCATCATGGTCCATTCGCCAGAAAACCGA	IIIIIIIIIIIIIIIIIIIIIIIIIIIIIII	AS:i:0	XN:i:0	XM:i:0	XO:i:0	XG:i:0	NM:i:0	MD:Z:31	YT:Z:UU
4.920956e-15	16	CP026474.1	9748	42	31M	*	0	0	GCCATAGTCGGCATCATGGTCCATTCGCCAG	IIIIIIIIIIIIIIIIIIIIIIIIIIIIIII	AS:i:0	XN:i:0	XM:i:0	XO:i:0	XG:i:0	NM:i:0	MD:Z:31	YT:Z:UU
4.946551e-15	0	CP026474.1	9757	42	31M	*	0	0	GGCATCATGGTCCATTCGCCAGAAAACCGAA	IIIIIIIIIIIIIIIIIIIIIIIIIIIIIII	AS:i:0	XN:i:0	XM:i:0	XO:i:0	XG:i:0	NM:i:0	MD:Z:31	YT:Z:UU
4.946951e-15	16	CP026474.1	9758	42	31M	*	0	0	GCATCATGGTCCATTCGCCAGAAAACCGAAG	IIIIIIIIIIIIIIIIIIIIIIIIIIIIIII	AS:i:0	XN:i:0	XM:i:0	XO:i:0	XG:i:0	NM:i:0	MD:Z:31	YT:Z:UU
4.972035e-15	16	CP026474.1	9991	42	31M	*	0	0	GGACACAAAGTTGTACCAGGTGATCCCTCTG	IIIIIIIIIIIIIIIIIIIIIIIIIIIIIII	AS:i:0	XN:i:0	XM:i:0	XO:i:0	XG:i:0	NM:i:0	MD:Z:31	YT:Z:UU
4.979224e-15	16	CP026474.1	9990	42	31M	*	0	0	CGGACACAAAGTTGTACCAGGTGATCCCTCT	IIIIIIIIIIIIIIIIIIIIIIIIIIIIIII	AS:i:0	XN:i:0	XM:i:0	XO:i:0	XG:i:0	NM:i:0	MD:Z:31	YT:Z:UU
4.981202e-15	16	CP026474.1	9989	42	31M	*	0	0	TCGGACACAAAGTTGTACCAGGTGATCCCTC	IIIIIIIIIIIIIIIIIIIIIIIIIIIIIII	AS:i:0	XN:i:0	XM:i:0	XO:i:0	XG:i:0	NM:i:0	MD:Z:31	YT:Z:UU
4.986244e-15	0	CP026474.1	9987	42	31M	*	0	0	GATCGGACACAAAGTTGTACCAGGTGATCCC	IIIIIIIIIIIIIIIIIIIIIIIIIIIIIII	AS:i:0	XN:i:0	XM:i:0	XO:i:0	XG:i:0	NM:i:0	MD:Z:31	YT:Z:UU
4.987383e-15	16	CP026474.1	9988	42	31M	*	0	0	ATCGGACACAAAGTTGTACCAGGTGATCCCT	IIIIIIIIIIIIIIIIIIIIIIIIIIIIIII	AS:i:0	XN:i:0	XM:i:0	XO:i:0	XG:i:0	NM:i:0	MD:Z:31	YT:Z:UU
4.999269e-15	16	CP026474.1	10299	42	31M	*	0	0	CGCTGATGCTGACGGGCAGATCATCAACTCT	IIIIIIIIIIIIIIIIIIIIIIIIIIIIIII	AS:i:0	XN:i:0	XM:i:0	XO:i:0	XG:i:0	NM:i:0	MD:Z:31	YT:Z:UU
5.003606e-15	0	CP026474.1	10136	42	31M	*	0	0	AGCGTTGCCTGAAAATCAACCAGTCTGGCAT	IIIIIIIIIIIIIIIIIIIIIIIIIIIIIII	AS:i:0	XN:i:0	XM:i:0	XO:i:0	XG:i:0	NM:i:0	MD:Z:31	YT:Z:UU
5.004560e-15	0	CP026474.1	10101	42	31M	*	0	0	CCACTTCTCCTCCACCCCATATCTGTGCCAG	IIIIIIIIIIIIIIIIIIIIIIIIIIIIIII	AS:i:0	XN:i:0	XM:i:0	XO:i:0	XG:i:0	NM:i:0	MD:Z:31	YT:Z:UU
5.006245e-15	0	CP026474.1	10135	42	31M	*	0	0	CAGCGTTGCCTGAAAATCAACCAGTCTGGCA	IIIIIIIIIIIIIIIIIIIIIIIIIIIIIII	AS:i:0	XN:i:0	XM:i:0	XO:i:0	XG:i:0	NM:i:0	MD:Z:31	YT:Z:UU
5.007086e-15	16	CP026474.1	10137	42	31M	*	0	0	GCGTTGCCTGAAAATCAACCAGTCTGGCATT	IIIIIIIIIIIIIIIIIIIIIIIIIIIIIII	AS:i:0	XN:i:0	XM:i:0	XO:i:0	XG:i:0	NM:i:0	MD:Z:31	YT:Z:UU
5.009426e-15	0	CP026474.1	10138	42	31M	*	0	0	CGTTGCCTGAAAATCAACCAGTCTGGCATTA	IIIIIIIIIIIIIIIIIIIIIIIIIIIIIII	AS:i:0	XN:i:0	XM:i:0	XO:i:0	XG:i:0	NM:i:0	MD:Z:31	YT:Z:UU
5.013288e-15	16	CP026474.1	10099	42	31M	*	0	0	TGCCACTTCTCCTCCACCCCATATCTGTGCC	IIIIIIIIIIIIIIIIIIIIIIIIIIIIIII	AS:i:0	XN:i:0	XM:i:0	XO:i:0	XG:i:0	NM:i:0	MD:Z:31	YT:Z:UU
5.014392e-15	16	CP026474.1	10097	42	31M	*	0	0	GATGCCACTTCTCCTCCACCCCATATCTGTG	IIIIIIIIIIIIIIIIIIIIIIIIIIIIIII	AS:i:0	XN:i:0	XM:i:0	XO:i:0	XG:i:0	NM:i:0	MD:Z:31	YT:Z:UU
5.014996e-15	0	CP026474.1	10098	42	31M	*	0	0	ATGCCACTTCTCCTCCACCCCATATCTGTGC	IIIIIIIIIIIIIIIIIIIIIIIIIIIIIII	AS:i:0	XN:i:0	XM:i:0	XO:i:0	XG:i:0	NM:i:0	MD:Z:31	YT:Z:UU
5.016396e-15	16	CP026474.1	10096	42	31M	*	0	0	AGATGCCACTTCTCCTCCACCCCATATCTGT	IIIIIIIIIIIIIIIIIIIIIIIIIIIIIII	AS:i:0	XN:i:0	XM:i:0	XO:i:0	XG:i:0	NM:i:0	MD:Z:31	YT:Z:UU
5.017003e-15	0	CP026474.1	10100	42	31M	*	0	0	GCCACTTCTCCTCCACCCCATATCTGTGCCA	IIIIIIIIIIIIIIIIIIIIIIIIIIIIIII	AS:i:0	XN:i:0	XM:i:0	XO:i:0	XG:i:0	NM:i:0	MD:Z:31	YT:Z:UU
5.027225e-15	16	CP026474.1	10095	42	31M	*	0	0	CAGATGCCACTTCTCCTCCACCCCATATCTG	IIIIIIIIIIIIIIIIIIIIIIIIIIIIIII	AS:i:0	XN:i:0	XM:i:0	XO:i:0	XG:i:0	NM:i:0	MD:Z:31	YT:Z:UU
5.050122e-15	16	CP026474.1	9771	42	31M	*	0	0	TTCGCCAGAAAACCGAAGCACCGGCATCAGC	IIIIIIIIIIIIIIIIIIIIIIIIIIIIIII	AS:i:0	XN:i:0	XM:i:0	XO:i:0	XG:i:0	NM:i:0	MD:Z:31	YT:Z:UU
5.053396e-15	0	CP026474.1	9770	42	31M	*	0	0	ATTCGCCAGAAAACCGAAGCACCGGCATCAG	IIIIIIIIIIIIIIIIIIIIIIIIIIIIIII	AS:i:0	XN:i:0	XM:i:0	XO:i:0	XG:i:0	NM:i:0	MD:Z:31	YT:Z:UU
5.056156e-15	16	CP026474.1	9772	42	31M	*	0	0	TCGCCAGAAAACCGAAGCACCGGCATCAGCC	IIIIIIIIIIIIIIIIIIIIIIIIIIIIIII	AS:i:0	XN:i:0	XM:i:0	XO:i:0	XG:i:0	NM:i:0	MD:Z:31	YT:Z:UU
5.056296e-15	0	CP026474.1	9773	42	31M	*	0	0	CGCCAGAAAACCGAAGCACCGGCATCAGCCA	IIIIIIIIIIIIIIIIIIIIIIIIIIIIIII	AS:i:0	XN:i:0	XM:i:0	XO:i:0	XG:i:0	NM:i:0	MD:Z:31	YT:Z:UU
5.059218e-15	0	CP026474.1	9769	42	31M	*	0	0	CATTCGCCAGAAAACCGAAGCACCGGCATCA	IIIIIIIIIIIIIIIIIIIIIIIIIIIIIII	AS:i:0	XN:i:0	XM:i:0	XO:i:0	XG:i:0	NM:i:0	MD:Z:31	YT:Z:UU
5.078961e-15	16	CP026474.1	10006	42	31M	*	0	0	CCAGGTGATCCCTCTGTTATTACCAAAGTAT	IIIIIIIIIIIIIIIIIIIIIIIIIIIIIII	AS:i:0	XN:i:0	XM:i:0	XO:i:0	XG:i:0	NM:i:0	MD:Z:31	YT:Z:UU
5.094793e-15	0	CP026474.1	10147	42	31M	*	0	0	AAAATCAACCAGTCTGGCATTAGCGCTGGTG	IIIIIIIIIIIIIIIIIIIIIIIIIIIIIII	AS:i:0	XN:i:0	XM:i:0	XO:i:0	XG:i:0	NM:i:0	MD:Z:31	YT:Z:UU
5.097628e-15	16	CP026474.1	10146	42	31M	*	0	0	GAAAATCAACCAGTCTGGCATTAGCGCTGGT	IIIIIIIIIIIIIIIIIIIIIIIIIIIIIII	AS:i:0	XN:i:0	XM:i:0	XO:i:0	XG:i:0	NM:i:0	MD:Z:31	YT:Z:UU
5.100212e-15	0	CP026474.1	10150	42	31M	*	0	0	ATCAACCAGTCTGGCATTAGCGCTGGTGATA	IIIIIIIIIIIIIIIIIIIIIIIIIIIIIII	AS:i:0	XN:i:0	XM:i:0	XO:i:0	XG:i:0	NM:i:0	MD:Z:31	YT:Z:UU
5.102151e-15	16	CP026474.1	10145	42	31M	*	0	0	TGAAAATCAACCAGTCTGGCATTAGCGCTGG	IIIIIIIIIIIIIIIIIIIIIIIIIIIIIII	AS:i:0	XN:i:0	XM:i:0	XO:i:0	XG:i:0	NM:i:0	MD:Z:31	YT:Z:UU
5.103664e-15	16	CP026474.1	10151	42	31M	*	0	0	TCAACCAGTCTGGCATTAGCGCTGGTGATAG	IIIIIIIIIIIIIIIIIIIIIIIIIIIIIII	AS:i:0	XN:i:0	XM:i:0	XO:i:0	XG:i:0	NM:i:0	MD:Z:31	YT:Z:UU
5.104235e-15	0	CP026474.1	10149	42	31M	*	0	0	AATCAACCAGTCTGGCATTAGCGCTGGTGAT	IIIIIIIIIIIIIIIIIIIIIIIIIIIIIII	AS:i:0	XN:i:0	XM:i:0	XO:i:0	XG:i:0	NM:i:0	MD:Z:31	YT:Z:UU
5.105582e-15	0	CP026474.1	10148	42	31M	*	0	0	AAATCAACCAGTCTGGCATTAGCGCTGGTGA	IIIIIIIIIIIIIIIIIIIIIIIIIIIIIII	AS:i:0	XN:i:0	XM:i:0	XO:i:0	XG:i:0	NM:i:0	MD:Z:31	YT:Z:UU
5.116574e-15	0	CP026474.1	10899	42	31M	*	0	0	AGTCACAGGCATTCAGAGTGGTAACCCCGGC	IIIIIIIIIIIIIIIIIIIIIIIIIIIIIII	AS:i:0	XN:i:0	XM:i:0	XO:i:0	XG:i:0	NM:i:0	MD:Z:31	YT:Z:UU
5.116574e-15	16	CP026474.1	10901	42	31M	*	0	0	TCACAGGCATTCAGAGTGGTAACCCCGGCAG	IIIIIIIIIIIIIIIIIIIIIIIIIIIIIII	AS:i:0	XN:i:0	XM:i:0	XO:i:0	XG:i:0	NM:i:0	MD:Z:31	YT:Z:UU
5.116574e-15	0	CP026474.1	10900	42	31M	*	0	0	GTCACAGGCATTCAGAGTGGTAACCCCGGCA	IIIIIIIIIIIIIIIIIIIIIIIIIIIIIII	AS:i:0	XN:i:0	XM:i:0	XO:i:0	XG:i:0	NM:i:0	MD:Z:31	YT:Z:UU
5.117868e-15	0	CP026474.1	10153	42	31M	*	0	0	AACCAGTCTGGCATTAGCGCTGGTGATAGTT	IIIIIIIIIIIIIIIIIIIIIIIIIIIIIII	AS:i:0	XN:i:0	XM:i:0	XO:i:0	XG:i:0	NM:i:0	MD:Z:31	YT:Z:UU
5.120187e-15	16	CP026474.1	10152	42	31M	*	0	0	CAACCAGTCTGGCATTAGCGCTGGTGATAGT	IIIIIIIIIIIIIIIIIIIIIIIIIIIIIII	AS:i:0	XN:i:0	XM:i:0	XO:i:0	XG:i:0	NM:i:0	MD:Z:31	YT:Z:UU
5.136406e-15	16	CP026474.1	10176	42	31M	*	0	0	TGATAGTTTCAGCCCGCAGATAGTTCGCTTT	IIIIIIIIIIIIIIIIIIIIIIIIIIIIIII	AS:i:0	XN:i:0	XM:i:0	XO:i:0	XG:i:0	NM:i:0	MD:Z:31	YT:Z:UU
5.137100e-15	16	CP026474.1	10174	42	31M	*	0	0	GGTGATAGTTTCAGCCCGCAGATAGTTCGCT	IIIIIIIIIIIIIIIIIIIIIIIIIIIIIII	AS:i:0	XN:i:0	XM:i:0	XO:i:0	XG:i:0	NM:i:0	MD:Z:31	YT:Z:UU
5.138960e-15	16	CP026474.1	10173	42	31M	*	0	0	TGGTGATAGTTTCAGCCCGCAGATAGTTCGC	IIIIIIIIIIIIIIIIIIIIIIIIIIIIIII	AS:i:0	XN:i:0	XM:i:0	XO:i:0	XG:i:0	NM:i:0	MD:Z:31	YT:Z:UU
5.139261e-15	16	CP026474.1	10172	42	31M	*	0	0	CTGGTGATAGTTTCAGCCCGCAGATAGTTCG	IIIIIIIIIIIIIIIIIIIIIIIIIIIIIII	AS:i:0	XN:i:0	XM:i:0	XO:i:0	XG:i:0	NM:i:0	MD:Z:31	YT:Z:UU
5.139266e-15	16	CP026474.1	10177	42	31M	*	0	0	GATAGTTTCAGCCCGCAGATAGTTCGCTTTT	IIIIIIIIIIIIIIIIIIIIIIIIIIIIIII	AS:i:0	XN:i:0	XM:i:0	XO:i:0	XG:i:0	NM:i:0	MD:Z:31	YT:Z:UU
5.140617e-15	16	CP026474.1	10175	42	31M	*	0	0	GTGATAGTTTCAGCCCGCAGATAGTTCGCTT	IIIIIIIIIIIIIIIIIIIIIIIIIIIIIII	AS:i:0	XN:i:0	XM:i:0	XO:i:0	XG:i:0	NM:i:0	MD:Z:31	YT:Z:UU
5.145853e-15	16	CP026474.1	10170	42	31M	*	0	0	CGCTGGTGATAGTTTCAGCCCGCAGATAGTT	IIIIIIIIIIIIIIIIIIIIIIIIIIIIIII	AS:i:0	XN:i:0	XM:i:0	XO:i:0	XG:i:0	NM:i:0	MD:Z:31	YT:Z:UU
5.145912e-15	0	CP026474.1	9822	42	31M	*	0	0	ATCCCAGCAGCCAGAAAAGGCCAAAGACAAG	IIIIIIIIIIIIIIIIIIIIIIIIIIIIIII	AS:i:0	XN:i:0	XM:i:0	XO:i:0	XG:i:0	NM:i:0	MD:Z:31	YT:Z:UU
5.148313e-15	16	CP026474.1	10171	42	31M	*	0	0	GCTGGTGATAGTTTCAGCCCGCAGATAGTTC	IIIIIIIIIIIIIIIIIIIIIIIIIIIIIII	AS:i:0	XN:i:0	XM:i:0	XO:i:0	XG:i:0	NM:i:0	MD:Z:31	YT:Z:UU
5.149772e-15	0	CP026474.1	9817	42	31M	*	0	0	CTGGTATCCCAGCAGCCAGAAAAGGCCAAAG	IIIIIIIIIIIIIIIIIIIIIIIIIIIIIII	AS:i:0	XN:i:0	XM:i:0	XO:i:0	XG:i:0	NM:i:0	MD:Z:31	YT:Z:UU
5.151607e-15	16	CP026474.1	9818	42	31M	*	0	0	TGGTATCCCAGCAGCCAGAAAAGGCCAAAGA	IIIIIIIIIIIIIIIIIIIIIIIIIIIIIII	AS:i:0	XN:i:0	XM:i:0	XO:i:0	XG:i:0	NM:i:0	MD:Z:31	YT:Z:UU
5.151935e-15	0	CP026474.1	9816	42	31M	*	0	0	ACTGGTATCCCAGCAGCCAGAAAAGGCCAAA	IIIIIIIIIIIIIIIIIIIIIIIIIIIIIII	AS:i:0	XN:i:0	XM:i:0	XO:i:0	XG:i:0	NM:i:0	MD:Z:31	YT:Z:UU
5.153748e-15	0	CP026474.1	9821	42	31M	*	0	0	TATCCCAGCAGCCAGAAAAGGCCAAAGACAA	IIIIIIIIIIIIIIIIIIIIIIIIIIIIIII	AS:i:0	XN:i:0	XM:i:0	XO:i:0	XG:i:0	NM:i:0	MD:Z:31	YT:Z:UU
5.155400e-15	0	CP026474.1	9819	42	31M	*	0	0	GGTATCCCAGCAGCCAGAAAAGGCCAAAGAC	IIIIIIIIIIIIIIIIIIIIIIIIIIIIIII	AS:i:0	XN:i:0	XM:i:0	XO:i:0	XG:i:0	NM:i:0	MD:Z:31	YT:Z:UU
5.156539e-15	0	CP026474.1	9820	42	31M	*	0	0	GTATCCCAGCAGCCAGAAAAGGCCAAAGACA	IIIIIIIIIIIIIIIIIIIIIIIIIIIIIII	AS:i:0	XN:i:0	XM:i:0	XO:i:0	XG:i:0	NM:i:0	MD:Z:31	YT:Z:UU
5.160689e-15	16	CP026474.1	10012	42	31M	*	0	0	GATCCCTCTGTTATTACCAAAGTATTTGCGG	IIIIIIIIIIIIIIIIIIIIIIIIIIIIIII	AS:i:0	XN:i:0	XM:i:0	XO:i:0	XG:i:0	NM:i:0	MD:Z:31	YT:Z:UU
5.166265e-15	0	CP026474.1	10903	42	31M	*	0	0	ACAGGCATTCAGAGTGGTAACCCCGGCAGGT	IIIIIIIIIIIIIIIIIIIIIIIIIIIIIII	AS:i:0	XN:i:0	XM:i:0	XO:i:0	XG:i:0	NM:i:0	MD:Z:31	YT:Z:UU
5.166265e-15	0	CP026474.1	10913	42	31M	*	0	0	AGAGTGGTAACCCCGGCAGGTGCGGATGAAA	IIIIIIIIIIIIIIIIIIIIIIIIIIIIIII	AS:i:0	XN:i:0	XM:i:0	XO:i:0	XG:i:0	NM:i:0	MD:Z:31	YT:Z:UU
5.166265e-15	0	CP026474.1	10905	42	31M	*	0	0	AGGCATTCAGAGTGGTAACCCCGGCAGGTGC	IIIIIIIIIIIIIIIIIIIIIIIIIIIIIII	AS:i:0	XN:i:0	XM:i:0	XO:i:0	XG:i:0	NM:i:0	MD:Z:31	YT:Z:UU
5.166265e-15	0	CP026474.1	10902	42	31M	*	0	0	CACAGGCATTCAGAGTGGTAACCCCGGCAGG	IIIIIIIIIIIIIIIIIIIIIIIIIIIIIII	AS:i:0	XN:i:0	XM:i:0	XO:i:0	XG:i:0	NM:i:0	MD:Z:31	YT:Z:UU
5.166265e-15	16	CP026474.1	10904	42	31M	*	0	0	CAGGCATTCAGAGTGGTAACCCCGGCAGGTG	IIIIIIIIIIIIIIIIIIIIIIIIIIIIIII	AS:i:0	XN:i:0	XM:i:0	XO:i:0	XG:i:0	NM:i:0	MD:Z:31	YT:Z:UU
5.166265e-15	0	CP026474.1	10912	42	31M	*	0	0	CAGAGTGGTAACCCCGGCAGGTGCGGATGAA	IIIIIIIIIIIIIIIIIIIIIIIIIIIIIII	AS:i:0	XN:i:0	XM:i:0	XO:i:0	XG:i:0	NM:i:0	MD:Z:31	YT:Z:UU
5.166265e-15	16	CP026474.1	10910	42	31M	*	0	0	TTCAGAGTGGTAACCCCGGCAGGTGCGGATG	IIIIIIIIIIIIIIIIIIIIIIIIIIIIIII	AS:i:0	XN:i:0	XM:i:0	XO:i:0	XG:i:0	NM:i:0	MD:Z:31	YT:Z:UU
5.166265e-15	0	CP026474.1	10908	42	31M	*	0	0	CATTCAGAGTGGTAACCCCGGCAGGTGCGGA	IIIIIIIIIIIIIIIIIIIIIIIIIIIIIII	AS:i:0	XN:i:0	XM:i:0	XO:i:0	XG:i:0	NM:i:0	MD:Z:31	YT:Z:UU
5.166265e-15	16	CP026474.1	10907	42	31M	*	0	0	GCATTCAGAGTGGTAACCCCGGCAGGTGCGG	IIIIIIIIIIIIIIIIIIIIIIIIIIIIIII	AS:i:0	XN:i:0	XM:i:0	XO:i:0	XG:i:0	NM:i:0	MD:Z:31	YT:Z:UU
5.166265e-15	16	CP026474.1	10906	42	31M	*	0	0	GGCATTCAGAGTGGTAACCCCGGCAGGTGCG	IIIIIIIIIIIIIIIIIIIIIIIIIIIIIII	AS:i:0	XN:i:0	XM:i:0	XO:i:0	XG:i:0	NM:i:0	MD:Z:31	YT:Z:UU
5.166265e-15	0	CP026474.1	10911	42	31M	*	0	0	TCAGAGTGGTAACCCCGGCAGGTGCGGATGA	IIIIIIIIIIIIIIIIIIIIIIIIIIIIIII	AS:i:0	XN:i:0	XM:i:0	XO:i:0	XG:i:0	NM:i:0	MD:Z:31	YT:Z:UU
5.166266e-15	16	CP026474.1	10909	42	31M	*	0	0	ATTCAGAGTGGTAACCCCGGCAGGTGCGGAT	IIIIIIIIIIIIIIIIIIIIIIIIIIIIIII	AS:i:0	XN:i:0	XM:i:0	XO:i:0	XG:i:0	NM:i:0	MD:Z:31	YT:Z:UU
5.200721e-15	16	CP026474.1	10094	42	31M	*	0	0	GCAGATGCCACTTCTCCTCCACCCCATATCT	IIIIIIIIIIIIIIIIIIIIIIIIIIIIIII	AS:i:0	XN:i:0	XM:i:0	XO:i:0	XG:i:0	NM:i:0	MD:Z:31	YT:Z:UU
5.201124e-15	16	CP026474.1	10092	42	31M	*	0	0	CTGCAGATGCCACTTCTCCTCCACCCCATAT	IIIIIIIIIIIIIIIIIIIIIIIIIIIIIII	AS:i:0	XN:i:0	XM:i:0	XO:i:0	XG:i:0	NM:i:0	MD:Z:31	YT:Z:UU
5.205614e-15	16	CP026474.1	10093	42	31M	*	0	0	TGCAGATGCCACTTCTCCTCCACCCCATATC	IIIIIIIIIIIIIIIIIIIIIIIIIIIIIII	AS:i:0	XN:i:0	XM:i:0	XO:i:0	XG:i:0	NM:i:0	MD:Z:31	YT:Z:UU
5.210968e-15	0	CP026474.1	10103	42	31M	*	0	0	ACTTCTCCTCCACCCCATATCTGTGCCAGTG	IIIIIIIIIIIIIIIIIIIIIIIIIIIIIII	AS:i:0	XN:i:0	XM:i:0	XO:i:0	XG:i:0	NM:i:0	MD:Z:31	YT:Z:UU
5.214368e-15	16	CP026474.1	10102	42	31M	*	0	0	CACTTCTCCTCCACCCCATATCTGTGCCAGT	IIIIIIIIIIIIIIIIIIIIIIIIIIIIIII	AS:i:0	XN:i:0	XM:i:0	XO:i:0	XG:i:0	NM:i:0	MD:Z:31	YT:Z:UU
5.243891e-15	16	CP026474.1	10010	42	31M	*	0	0	GTGATCCCTCTGTTATTACCAAAGTATTTGC	IIIIIIIIIIIIIIIIIIIIIIIIIIIIIII	AS:i:0	XN:i:0	XM:i:0	XO:i:0	XG:i:0	NM:i:0	MD:Z:31	YT:Z:UU
5.251418e-15	16	CP026474.1	10011	42	31M	*	0	0	TGATCCCTCTGTTATTACCAAAGTATTTGCG	IIIIIIIIIIIIIIIIIIIIIIIIIIIIIII	AS:i:0	XN:i:0	XM:i:0	XO:i:0	XG:i:0	NM:i:0	MD:Z:31	YT:Z:UU
5.253811e-15	16	CP026474.1	10009	42	31M	*	0	0	GGTGATCCCTCTGTTATTACCAAAGTATTTG	IIIIIIIIIIIIIIIIIIIIIIIIIIIIIII	AS:i:0	XN:i:0	XM:i:0	XO:i:0	XG:i:0	NM:i:0	MD:Z:31	YT:Z:UU
5.266807e-15	16	CP026474.1	10017	42	31M	*	0	0	CTCTGTTATTACCAAAGTATTTGCGGTTCGG	IIIIIIIIIIIIIIIIIIIIIIIIIIIIIII	AS:i:0	XN:i:0	XM:i:0	XO:i:0	XG:i:0	NM:i:0	MD:Z:31	YT:Z:UU
5.269718e-15	0	CP026474.1	10015	42	31M	*	0	0	CCCTCTGTTATTACCAAAGTATTTGCGGTTC	IIIIIIIIIIIIIIIIIIIIIIIIIIIIIII	AS:i:0	XN:i:0	XM:i:0	XO:i:0	XG:i:0	NM:i:0	MD:Z:31	YT:Z:UU
5.270044e-15	16	CP026474.1	10013	42	31M	*	0	0	ATCCCTCTGTTATTACCAAAGTATTTGCGGT	IIIIIIIIIIIIIIIIIIIIIIIIIIIIIII	AS:i:0	XN:i:0	XM:i:0	XO:i:0	XG:i:0	NM:i:0	MD:Z:31	YT:Z:UU
5.271192e-15	0	CP026474.1	10016	42	31M	*	0	0	CCTCTGTTATTACCAAAGTATTTGCGGTTCG	IIIIIIIIIIIIIIIIIIIIIIIIIIIIIII	AS:i:0	XN:i:0	XM:i:0	XO:i:0	XG:i:0	NM:i:0	MD:Z:31	YT:Z:UU
5.274486e-15	16	CP026474.1	10014	42	31M	*	0	0	TCCCTCTGTTATTACCAAAGTATTTGCGGTT	IIIIIIIIIIIIIIIIIIIIIIIIIIIIIII	AS:i:0	XN:i:0	XM:i:0	XO:i:0	XG:i:0	NM:i:0	MD:Z:31	YT:Z:UU
5.305603e-15	0	CP026474.1	9959	42	31M	*	0	0	ATAACGATGCCATGAAAGCCGGAATACTGAT	IIIIIIIIIIIIIIIIIIIIIIIIIIIIIII	AS:i:0	XN:i:0	XM:i:0	XO:i:0	XG:i:0	NM:i:0	MD:Z:31	YT:Z:UU
5.308579e-15	0	CP026474.1	9961	42	31M	*	0	0	AACGATGCCATGAAAGCCGGAATACTGATCG	IIIIIIIIIIIIIIIIIIIIIIIIIIIIIII	AS:i:0	XN:i:0	XM:i:0	XO:i:0	XG:i:0	NM:i:0	MD:Z:31	YT:Z:UU
5.308801e-15	16	CP026474.1	9960	42	31M	*	0	0	TAACGATGCCATGAAAGCCGGAATACTGATC	IIIIIIIIIIIIIIIIIIIIIIIIIIIIIII	AS:i:0	XN:i:0	XM:i:0	XO:i:0	XG:i:0	NM:i:0	MD:Z:31	YT:Z:UU
5.321869e-15	0	CP026474.1	9775	42	31M	*	0	0	CCAGAAAACCGAAGCACCGGCATCAGCCAGG	IIIIIIIIIIIIIIIIIIIIIIIIIIIIIII	AS:i:0	XN:i:0	XM:i:0	XO:i:0	XG:i:0	NM:i:0	MD:Z:31	YT:Z:UU
5.323271e-15	0	CP026474.1	9776	42	31M	*	0	0	CAGAAAACCGAAGCACCGGCATCAGCCAGGC	IIIIIIIIIIIIIIIIIIIIIIIIIIIIIII	AS:i:0	XN:i:0	XM:i:0	XO:i:0	XG:i:0	NM:i:0	MD:Z:31	YT:Z:UU
5.329360e-15	0	CP026474.1	9962	42	31M	*	0	0	ACGATGCCATGAAAGCCGGAATACTGATCGG	IIIIIIIIIIIIIIIIIIIIIIIIIIIIIII	AS:i:0	XN:i:0	XM:i:0	XO:i:0	XG:i:0	NM:i:0	MD:Z:31	YT:Z:UU
5.332840e-15	0	CP026474.1	10113	42	31M	*	0	0	CACCCCATATCTGTGCCAGTGGCAGCGTTGC	IIIIIIIIIIIIIIIIIIIIIIIIIIIIIII	AS:i:0	XN:i:0	XM:i:0	XO:i:0	XG:i:0	NM:i:0	MD:Z:31	YT:Z:UU
5.335135e-15	16	CP026474.1	10112	42	31M	*	0	0	CCACCCCATATCTGTGCCAGTGGCAGCGTTG	IIIIIIIIIIIIIIIIIIIIIIIIIIIIIII	AS:i:0	XN:i:0	XM:i:0	XO:i:0	XG:i:0	NM:i:0	MD:Z:31	YT:Z:UU
5.336673e-15	16	CP026474.1	10293	42	31M	*	0	0	GCACGGCGCTGATGCTGACGGGCAGATCATC	IIIIIIIIIIIIIIIIIIIIIIIIIIIIIII	AS:i:0	XN:i:0	XM:i:0	XO:i:0	XG:i:0	NM:i:0	MD:Z:31	YT:Z:UU
5.342904e-15	16	CP026474.1	10297	42	31M	*	0	0	GGCGCTGATGCTGACGGGCAGATCATCAACT	IIIIIIIIIIIIIIIIIIIIIIIIIIIIIII	AS:i:0	XN:i:0	XM:i:0	XO:i:0	XG:i:0	NM:i:0	MD:Z:31	YT:Z:UU
5.343001e-15	0	CP026474.1	10294	42	31M	*	0	0	CACGGCGCTGATGCTGACGGGCAGATCATCA	IIIIIIIIIIIIIIIIIIIIIIIIIIIIIII	AS:i:0	XN:i:0	XM:i:0	XO:i:0	XG:i:0	NM:i:0	MD:Z:31	YT:Z:UU
5.347009e-15	0	CP026474.1	10296	42	31M	*	0	0	CGGCGCTGATGCTGACGGGCAGATCATCAAC	IIIIIIIIIIIIIIIIIIIIIIIIIIIIIII	AS:i:0	XN:i:0	XM:i:0	XO:i:0	XG:i:0	NM:i:0	MD:Z:31	YT:Z:UU
5.347490e-15	16	CP026474.1	10298	42	31M	*	0	0	GCGCTGATGCTGACGGGCAGATCATCAACTC	IIIIIIIIIIIIIIIIIIIIIIIIIIIIIII	AS:i:0	XN:i:0	XM:i:0	XO:i:0	XG:i:0	NM:i:0	MD:Z:31	YT:Z:UU
5.349774e-15	0	CP026474.1	10295	42	31M	*	0	0	ACGGCGCTGATGCTGACGGGCAGATCATCAA	IIIIIIIIIIIIIIIIIIIIIIIIIIIIIII	AS:i:0	XN:i:0	XM:i:0	XO:i:0	XG:i:0	NM:i:0	MD:Z:31	YT:Z:UU
5.364285e-15	0	CP026474.1	9713	42	31M	*	0	0	GGATCTGATTGCCCTCTGGCAATATCATTCA	IIIIIIIIIIIIIIIIIIIIIIIIIIIIIII	AS:i:0	XN:i:0	XM:i:0	XO:i:0	XG:i:0	NM:i:0	MD:Z:31	YT:Z:UU
5.370850e-15	16	CP026474.1	9711	42	31M	*	0	0	GGGGATCTGATTGCCCTCTGGCAATATCATT	IIIIIIIIIIIIIIIIIIIIIIIIIIIIIII	AS:i:0	XN:i:0	XM:i:0	XO:i:0	XG:i:0	NM:i:0	MD:Z:31	YT:Z:UU
5.371957e-15	16	CP026474.1	9708	42	31M	*	0	0	TTCGGGGATCTGATTGCCCTCTGGCAATATC	IIIIIIIIIIIIIIIIIIIIIIIIIIIIIII	AS:i:0	XN:i:0	XM:i:0	XO:i:0	XG:i:0	NM:i:0	MD:Z:31	YT:Z:UU
5.373082e-15	16	CP026474.1	9712	42	31M	*	0	0	GGGATCTGATTGCCCTCTGGCAATATCATTC	IIIIIIIIIIIIIIIIIIIIIIIIIIIIIII	AS:i:0	XN:i:0	XM:i:0	XO:i:0	XG:i:0	NM:i:0	MD:Z:31	YT:Z:UU
5.374286e-15	0	CP026474.1	9723	42	31M	*	0	0	GCCCTCTGGCAATATCATTCAGCACGCCATA	IIIIIIIIIIIIIIIIIIIIIIIIIIIIIII	AS:i:0	XN:i:0	XM:i:0	XO:i:0	XG:i:0	NM:i:0	MD:Z:31	YT:Z:UU
5.376135e-15	16	CP026474.1	9710	42	31M	*	0	0	CGGGGATCTGATTGCCCTCTGGCAATATCAT	IIIIIIIIIIIIIIIIIIIIIIIIIIIIIII	AS:i:0	XN:i:0	XM:i:0	XO:i:0	XG:i:0	NM:i:0	MD:Z:31	YT:Z:UU
5.376406e-15	0	CP026474.1	9709	42	31M	*	0	0	TCGGGGATCTGATTGCCCTCTGGCAATATCA	IIIIIIIIIIIIIIIIIIIIIIIIIIIIIII	AS:i:0	XN:i:0	XM:i:0	XO:i:0	XG:i:0	NM:i:0	MD:Z:31	YT:Z:UU
5.380904e-15	0	CP026474.1	9724	42	31M	*	0	0	CCCTCTGGCAATATCATTCAGCACGCCATAG	IIIIIIIIIIIIIIIIIIIIIIIIIIIIIII	AS:i:0	XN:i:0	XM:i:0	XO:i:0	XG:i:0	NM:i:0	MD:Z:31	YT:Z:UU
5.389192e-15	0	CP026474.1	9970	42	31M	*	0	0	ATGAAAGCCGGAATACTGATCGGACACAAAG	IIIIIIIIIIIIIIIIIIIIIIIIIIIIIII	AS:i:0	XN:i:0	XM:i:0	XO:i:0	XG:i:0	NM:i:0	MD:Z:31	YT:Z:UU
5.405947e-15	0	CP026474.1	9969	42	31M	*	0	0	CATGAAAGCCGGAATACTGATCGGACACAAA	IIIIIIIIIIIIIIIIIIIIIIIIIIIIIII	AS:i:0	XN:i:0	XM:i:0	XO:i:0	XG:i:0	NM:i:0	MD:Z:31	YT:Z:UU
5.407150e-15	16	CP026474.1	9971	42	31M	*	0	0	TGAAAGCCGGAATACTGATCGGACACAAAGT	IIIIIIIIIIIIIIIIIIIIIIIIIIIIIII	AS:i:0	XN:i:0	XM:i:0	XO:i:0	XG:i:0	NM:i:0	MD:Z:31	YT:Z:UU
5.425838e-15	0	CP026474.1	9963	42	31M	*	0	0	CGATGCCATGAAAGCCGGAATACTGATCGGA	IIIIIIIIIIIIIIIIIIIIIIIIIIIIIII	AS:i:0	XN:i:0	XM:i:0	XO:i:0	XG:i:0	NM:i:0	MD:Z:31	YT:Z:UU
5.426831e-15	0	CP026474.1	9968	42	31M	*	0	0	CCATGAAAGCCGGAATACTGATCGGACACAA	IIIIIIIIIIIIIIIIIIIIIIIIIIIIIII	AS:i:0	XN:i:0	XM:i:0	XO:i:0	XG:i:0	NM:i:0	MD:Z:31	YT:Z:UU
5.427966e-15	0	CP026474.1	9964	42	31M	*	0	0	GATGCCATGAAAGCCGGAATACTGATCGGAC	IIIIIIIIIIIIIIIIIIIIIIIIIIIIIII	AS:i:0	XN:i:0	XM:i:0	XO:i:0	XG:i:0	NM:i:0	MD:Z:31	YT:Z:UU
5.428095e-15	0	CP026474.1	9965	42	31M	*	0	0	ATGCCATGAAAGCCGGAATACTGATCGGACA	IIIIIIIIIIIIIIIIIIIIIIIIIIIIIII	AS:i:0	XN:i:0	XM:i:0	XO:i:0	XG:i:0	NM:i:0	MD:Z:31	YT:Z:UU
5.431302e-15	16	CP026474.1	9966	42	31M	*	0	0	TGCCATGAAAGCCGGAATACTGATCGGACAC	IIIIIIIIIIIIIIIIIIIIIIIIIIIIIII	AS:i:0	XN:i:0	XM:i:0	XO:i:0	XG:i:0	NM:i:0	MD:Z:31	YT:Z:UU
5.433714e-15	16	CP026474.1	10181	42	31M	*	0	0	GTTTCAGCCCGCAGATAGTTCGCTTTTGTCC	IIIIIIIIIIIIIIIIIIIIIIIIIIIIIII	AS:i:0	XN:i:0	XM:i:0	XO:i:0	XG:i:0	NM:i:0	MD:Z:31	YT:Z:UU
5.434833e-15	16	CP026474.1	9705	42	31M	*	0	0	TTTTTCGGGGATCTGATTGCCCTCTGGCAAT	IIIIIIIIIIIIIIIIIIIIIIIIIIIIIII	AS:i:0	XN:i:0	XM:i:0	XO:i:0	XG:i:0	NM:i:0	MD:Z:31	YT:Z:UU
5.434946e-15	16	CP026474.1	10183	42	31M	*	0	0	TTCAGCCCGCAGATAGTTCGCTTTTGTCCAG	IIIIIIIIIIIIIIIIIIIIIIIIIIIIIII	AS:i:0	XN:i:0	XM:i:0	XO:i:0	XG:i:0	NM:i:0	MD:Z:31	YT:Z:UU
5.435059e-15	0	CP026474.1	9704	42	31M	*	0	0	ATTTTTCGGGGATCTGATTGCCCTCTGGCAA	IIIIIIIIIIIIIIIIIIIIIIIIIIIIIII	AS:i:0	XN:i:0	XM:i:0	XO:i:0	XG:i:0	NM:i:0	MD:Z:31	YT:Z:UU
5.436068e-15	16	CP026474.1	10182	42	31M	*	0	0	TTTCAGCCCGCAGATAGTTCGCTTTTGTCCA	IIIIIIIIIIIIIIIIIIIIIIIIIIIIIII	AS:i:0	XN:i:0	XM:i:0	XO:i:0	XG:i:0	NM:i:0	MD:Z:31	YT:Z:UU
5.440549e-15	0	CP026474.1	9967	42	31M	*	0	0	GCCATGAAAGCCGGAATACTGATCGGACACA	IIIIIIIIIIIIIIIIIIIIIIIIIIIIIII	AS:i:0	XN:i:0	XM:i:0	XO:i:0	XG:i:0	NM:i:0	MD:Z:31	YT:Z:UU
5.441016e-15	16	CP026474.1	9706	42	31M	*	0	0	TTTTCGGGGATCTGATTGCCCTCTGGCAATA	IIIIIIIIIIIIIIIIIIIIIIIIIIIIIII	AS:i:0	XN:i:0	XM:i:0	XO:i:0	XG:i:0	NM:i:0	MD:Z:31	YT:Z:UU
5.441067e-15	16	CP026474.1	9707	42	31M	*	0	0	TTTCGGGGATCTGATTGCCCTCTGGCAATAT	IIIIIIIIIIIIIIIIIIIIIIIIIIIIIII	AS:i:0	XN:i:0	XM:i:0	XO:i:0	XG:i:0	NM:i:0	MD:Z:31	YT:Z:UU
5.442894e-15	16	CP026474.1	10184	42	31M	*	0	0	TCAGCCCGCAGATAGTTCGCTTTTGTCCAGT	IIIIIIIIIIIIIIIIIIIIIIIIIIIIIII	AS:i:0	XN:i:0	XM:i:0	XO:i:0	XG:i:0	NM:i:0	MD:Z:31	YT:Z:UU
5.443192e-15	16	CP026474.1	10185	42	31M	*	0	0	CAGCCCGCAGATAGTTCGCTTTTGTCCAGTT	IIIIIIIIIIIIIIIIIIIIIIIIIIIIIII	AS:i:0	XN:i:0	XM:i:0	XO:i:0	XG:i:0	NM:i:0	MD:Z:31	YT:Z:UU
5.449112e-15	0	CP026474.1	10187	42	31M	*	0	0	GCCCGCAGATAGTTCGCTTTTGTCCAGTTCA	IIIIIIIIIIIIIIIIIIIIIIIIIIIIIII	AS:i:0	XN:i:0	XM:i:0	XO:i:0	XG:i:0	NM:i:0	MD:Z:31	YT:Z:UU
5.449225e-15	0	CP026474.1	10188	42	31M	*	0	0	CCCGCAGATAGTTCGCTTTTGTCCAGTTCAG	IIIIIIIIIIIIIIIIIIIIIIIIIIIIIII	AS:i:0	XN:i:0	XM:i:0	XO:i:0	XG:i:0	NM:i:0	MD:Z:31	YT:Z:UU
5.450424e-15	0	CP026474.1	10186	42	31M	*	0	0	AGCCCGCAGATAGTTCGCTTTTGTCCAGTTC	IIIIIIIIIIIIIIIIIIIIIIIIIIIIIII	AS:i:0	XN:i:0	XM:i:0	XO:i:0	XG:i:0	NM:i:0	MD:Z:31	YT:Z:UU
5.453709e-15	0	CP026474.1	38588	1	31M	*	0	0	CCTATTTTTATAGGTTAATGTCATGATAATA	IIIIIIIIIIIIIIIIIIIIIIIIIIIIIII	AS:i:0	XS:i:0	XN:i:0	XM:i:0	XO:i:0	XG:i:0	NM:i:0	MD:Z:31	YT:Z:UU
5.458295e-15	0	CP026474.1	10189	42	31M	*	0	0	CCGCAGATAGTTCGCTTTTGTCCAGTTCAGC	IIIIIIIIIIIIIIIIIIIIIIIIIIIIIII	AS:i:0	XN:i:0	XM:i:0	XO:i:0	XG:i:0	NM:i:0	MD:Z:31	YT:Z:UU
5.471566e-15	16	CP026474.1	9725	42	31M	*	0	0	CCTCTGGCAATATCATTCAGCACGCCATAGT	IIIIIIIIIIIIIIIIIIIIIIIIIIIIIII	AS:i:0	XN:i:0	XM:i:0	XO:i:0	XG:i:0	NM:i:0	MD:Z:31	YT:Z:UU
5.476405e-15	0	CP026474.1	9726	42	31M	*	0	0	CTCTGGCAATATCATTCAGCACGCCATAGTC	IIIIIIIIIIIIIIIIIIIIIIIIIIIIIII	AS:i:0	XN:i:0	XM:i:0	XO:i:0	XG:i:0	NM:i:0	MD:Z:31	YT:Z:UU
5.482018e-15	16	CP026474.1	10301	42	31M	*	0	0	CTGATGCTGACGGGCAGATCATCAACTCTGG	IIIIIIIIIIIIIIIIIIIIIIIIIIIIIII	AS:i:0	XN:i:0	XM:i:0	XO:i:0	XG:i:0	NM:i:0	MD:Z:31	YT:Z:UU
5.486619e-15	16	CP026474.1	10300	42	31M	*	0	0	GCTGATGCTGACGGGCAGATCATCAACTCTG	IIIIIIIIIIIIIIIIIIIIIIIIIIIIIII	AS:i:0	XN:i:0	XM:i:0	XO:i:0	XG:i:0	NM:i:0	MD:Z:31	YT:Z:UU
5.503649e-15	0	CP026474.1	9974	42	31M	*	0	0	AAGCCGGAATACTGATCGGACACAAAGTTGT	IIIIIIIIIIIIIIIIIIIIIIIIIIIIIII	AS:i:0	XN:i:0	XM:i:0	XO:i:0	XG:i:0	NM:i:0	MD:Z:31	YT:Z:UU
5.504300e-15	0	CP026474.1	10178	42	31M	*	0	0	ATAGTTTCAGCCCGCAGATAGTTCGCTTTTG	IIIIIIIIIIIIIIIIIIIIIIIIIIIIIII	AS:i:0	XN:i:0	XM:i:0	XO:i:0	XG:i:0	NM:i:0	MD:Z:31	YT:Z:UU
5.507344e-15	0	CP026474.1	9975	42	31M	*	0	0	AGCCGGAATACTGATCGGACACAAAGTTGTA	IIIIIIIIIIIIIIIIIIIIIIIIIIIIIII	AS:i:0	XN:i:0	XM:i:0	XO:i:0	XG:i:0	NM:i:0	MD:Z:31	YT:Z:UU
5.509862e-15	16	CP026474.1	9986	42	31M	*	0	0	TGATCGGACACAAAGTTGTACCAGGTGATCC	IIIIIIIIIIIIIIIIIIIIIIIIIIIIIII	AS:i:0	XN:i:0	XM:i:0	XO:i:0	XG:i:0	NM:i:0	MD:Z:31	YT:Z:UU
5.510149e-15	0	CP026474.1	9973	42	31M	*	0	0	AAAGCCGGAATACTGATCGGACACAAAGTTG	IIIIIIIIIIIIIIIIIIIIIIIIIIIIIII	AS:i:0	XN:i:0	XM:i:0	XO:i:0	XG:i:0	NM:i:0	MD:Z:31	YT:Z:UU
5.510395e-15	0	CP026474.1	9976	42	31M	*	0	0	GCCGGAATACTGATCGGACACAAAGTTGTAC	IIIIIIIIIIIIIIIIIIIIIIIIIIIIIII	AS:i:0	XN:i:0	XM:i:0	XO:i:0	XG:i:0	NM:i:0	MD:Z:31	YT:Z:UU
5.514741e-15	16	CP026474.1	10179	42	31M	*	0	0	TAGTTTCAGCCCGCAGATAGTTCGCTTTTGT	IIIIIIIIIIIIIIIIIIIIIIIIIIIIIII	AS:i:0	XN:i:0	XM:i:0	XO:i:0	XG:i:0	NM:i:0	MD:Z:31	YT:Z:UU
5.516350e-15	0	CP026474.1	9985	42	31M	*	0	0	CTGATCGGACACAAAGTTGTACCAGGTGATC	IIIIIIIIIIIIIIIIIIIIIIIIIIIIIII	AS:i:0	XN:i:0	XM:i:0	XO:i:0	XG:i:0	NM:i:0	MD:Z:31	YT:Z:UU
5.527677e-15	0	CP026474.1	10180	42	31M	*	0	0	AGTTTCAGCCCGCAGATAGTTCGCTTTTGTC	IIIIIIIIIIIIIIIIIIIIIIIIIIIIIII	AS:i:0	XN:i:0	XM:i:0	XO:i:0	XG:i:0	NM:i:0	MD:Z:31	YT:Z:UU
5.531242e-15	0	CP026474.1	9984	42	31M	*	0	0	ACTGATCGGACACAAAGTTGTACCAGGTGAT	IIIIIIIIIIIIIIIIIIIIIIIIIIIIIII	AS:i:0	XN:i:0	XM:i:0	XO:i:0	XG:i:0	NM:i:0	MD:Z:31	YT:Z:UU
5.532391e-15	0	CP026474.1	9983	42	31M	*	0	0	TACTGATCGGACACAAAGTTGTACCAGGTGA	IIIIIIIIIIIIIIIIIIIIIIIIIIIIIII	AS:i:0	XN:i:0	XM:i:0	XO:i:0	XG:i:0	NM:i:0	MD:Z:31	YT:Z:UU
5.555165e-15	0	CP026474.1	10303	42	31M	*	0	0	GATGCTGACGGGCAGATCATCAACTCTGGCA	IIIIIIIIIIIIIIIIIIIIIIIIIIIIIII	AS:i:0	XN:i:0	XM:i:0	XO:i:0	XG:i:0	NM:i:0	MD:Z:31	YT:Z:UU
5.555573e-15	0	CP026474.1	10304	42	31M	*	0	0	ATGCTGACGGGCAGATCATCAACTCTGGCAC	IIIIIIIIIIIIIIIIIIIIIIIIIIIIIII	AS:i:0	XN:i:0	XM:i:0	XO:i:0	XG:i:0	NM:i:0	MD:Z:31	YT:Z:UU
5.565329e-15	16	CP026474.1	10302	42	31M	*	0	0	TGATGCTGACGGGCAGATCATCAACTCTGGC	IIIIIIIIIIIIIIIIIIIIIIIIIIIIIII	AS:i:0	XN:i:0	XM:i:0	XO:i:0	XG:i:0	NM:i:0	MD:Z:31	YT:Z:UU
5.574437e-15	16	CP026474.1	10200	42	31M	*	0	0	TCGCTTTTGTCCAGTTCAGCCGGTGTCGGGT	IIIIIIIIIIIIIIIIIIIIIIIIIIIIIII	AS:i:0	XN:i:0	XM:i:0	XO:i:0	XG:i:0	NM:i:0	MD:Z:31	YT:Z:UU
5.575737e-15	16	CP026474.1	10199	42	31M	*	0	0	TTCGCTTTTGTCCAGTTCAGCCGGTGTCGGG	IIIIIIIIIIIIIIIIIIIIIIIIIIIIIII	AS:i:0	XN:i:0	XM:i:0	XO:i:0	XG:i:0	NM:i:0	MD:Z:31	YT:Z:UU
5.604265e-15	0	CP026474.1	9780	42	31M	*	0	0	AAACCGAAGCACCGGCATCAGCCAGGCGTGG	IIIIIIIIIIIIIIIIIIIIIIIIIIIIIII	AS:i:0	XN:i:0	XM:i:0	XO:i:0	XG:i:0	NM:i:0	MD:Z:31	YT:Z:UU
5.604819e-15	0	CP026474.1	9777	42	31M	*	0	0	AGAAAACCGAAGCACCGGCATCAGCCAGGCG	IIIIIIIIIIIIIIIIIIIIIIIIIIIIIII	AS:i:0	XN:i:0	XM:i:0	XO:i:0	XG:i:0	NM:i:0	MD:Z:31	YT:Z:UU
5.611257e-15	16	CP026474.1	9778	42	31M	*	0	0	GAAAACCGAAGCACCGGCATCAGCCAGGCGT	IIIIIIIIIIIIIIIIIIIIIIIIIIIIIII	AS:i:0	XN:i:0	XM:i:0	XO:i:0	XG:i:0	NM:i:0	MD:Z:31	YT:Z:UU
5.613547e-15	0	CP026474.1	9779	42	31M	*	0	0	AAAACCGAAGCACCGGCATCAGCCAGGCGTG	IIIIIIIIIIIIIIIIIIIIIIIIIIIIIII	AS:i:0	XN:i:0	XM:i:0	XO:i:0	XG:i:0	NM:i:0	MD:Z:31	YT:Z:UU
5.637486e-15	0	CP026474.1	9703	42	31M	*	0	0	TATTTTTCGGGGATCTGATTGCCCTCTGGCA	IIIIIIIIIIIIIIIIIIIIIIIIIIIIIII	AS:i:0	XN:i:0	XM:i:0	XO:i:0	XG:i:0	NM:i:0	MD:Z:31	YT:Z:UU
5.637899e-15	0	CP026474.1	10019	42	31M	*	0	0	CTGTTATTACCAAAGTATTTGCGGTTCGGTC	IIIIIIIIIIIIIIIIIIIIIIIIIIIIIII	AS:i:0	XN:i:0	XM:i:0	XO:i:0	XG:i:0	NM:i:0	MD:Z:31	YT:Z:UU
5.653376e-15	0	CP026474.1	9702	42	31M	*	0	0	CTATTTTTCGGGGATCTGATTGCCCTCTGGC	IIIIIIIIIIIIIIIIIIIIIIIIIIIIIII	AS:i:0	XN:i:0	XM:i:0	XO:i:0	XG:i:0	NM:i:0	MD:Z:31	YT:Z:UU
5.654478e-15	0	CP026474.1	10085	42	31M	*	0	0	ATTCCATCTGCAGATGCCACTTCTCCTCCAC	IIIIIIIIIIIIIIIIIIIIIIIIIIIIIII	AS:i:0	XN:i:0	XM:i:0	XO:i:0	XG:i:0	NM:i:0	MD:Z:31	YT:Z:UU
5.655279e-15	16	CP026474.1	10081	42	31M	*	0	0	GCGCATTCCATCTGCAGATGCCACTTCTCCT	IIIIIIIIIIIIIIIIIIIIIIIIIIIIIII	AS:i:0	XN:i:0	XM:i:0	XO:i:0	XG:i:0	NM:i:0	MD:Z:31	YT:Z:UU
5.659490e-15	16	CP026474.1	10086	42	31M	*	0	0	TTCCATCTGCAGATGCCACTTCTCCTCCACC	IIIIIIIIIIIIIIIIIIIIIIIIIIIIIII	AS:i:0	XN:i:0	XM:i:0	XO:i:0	XG:i:0	NM:i:0	MD:Z:31	YT:Z:UU
5.659712e-15	16	CP026474.1	10018	42	31M	*	0	0	TCTGTTATTACCAAAGTATTTGCGGTTCGGT	IIIIIIIIIIIIIIIIIIIIIIIIIIIIIII	AS:i:0	XN:i:0	XM:i:0	XO:i:0	XG:i:0	NM:i:0	MD:Z:31	YT:Z:UU
5.660125e-15	0	CP026474.1	10083	42	31M	*	0	0	GCATTCCATCTGCAGATGCCACTTCTCCTCC	IIIIIIIIIIIIIIIIIIIIIIIIIIIIIII	AS:i:0	XN:i:0	XM:i:0	XO:i:0	XG:i:0	NM:i:0	MD:Z:31	YT:Z:UU
5.662563e-15	0	CP026474.1	10084	42	31M	*	0	0	CATTCCATCTGCAGATGCCACTTCTCCTCCA	IIIIIIIIIIIIIIIIIIIIIIIIIIIIIII	AS:i:0	XN:i:0	XM:i:0	XO:i:0	XG:i:0	NM:i:0	MD:Z:31	YT:Z:UU
5.664926e-15	0	CP026474.1	10082	42	31M	*	0	0	CGCATTCCATCTGCAGATGCCACTTCTCCTC	IIIIIIIIIIIIIIIIIIIIIIIIIIIIIII	AS:i:0	XN:i:0	XM:i:0	XO:i:0	XG:i:0	NM:i:0	MD:Z:31	YT:Z:UU
5.724181e-15	16	CP026474.1	10007	42	31M	*	0	0	CAGGTGATCCCTCTGTTATTACCAAAGTATT	IIIIIIIIIIIIIIIIIIIIIIIIIIIIIII	AS:i:0	XN:i:0	XM:i:0	XO:i:0	XG:i:0	NM:i:0	MD:Z:31	YT:Z:UU
5.727421e-15	16	CP026474.1	10008	42	31M	*	0	0	AGGTGATCCCTCTGTTATTACCAAAGTATTT	IIIIIIIIIIIIIIIIIIIIIIIIIIIIIII	AS:i:0	XN:i:0	XM:i:0	XO:i:0	XG:i:0	NM:i:0	MD:Z:31	YT:Z:UU
5.760758e-15	16	CP026474.1	10193	42	31M	*	0	0	AGATAGTTCGCTTTTGTCCAGTTCAGCCGGT	IIIIIIIIIIIIIIIIIIIIIIIIIIIIIII	AS:i:0	XN:i:0	XM:i:0	XO:i:0	XG:i:0	NM:i:0	MD:Z:31	YT:Z:UU
5.767528e-15	16	CP026474.1	10194	42	31M	*	0	0	GATAGTTCGCTTTTGTCCAGTTCAGCCGGTG	IIIIIIIIIIIIIIIIIIIIIIIIIIIIIII	AS:i:0	XN:i:0	XM:i:0	XO:i:0	XG:i:0	NM:i:0	MD:Z:31	YT:Z:UU
5.770059e-15	16	CP026474.1	10195	42	31M	*	0	0	ATAGTTCGCTTTTGTCCAGTTCAGCCGGTGT	IIIIIIIIIIIIIIIIIIIIIIIIIIIIIII	AS:i:0	XN:i:0	XM:i:0	XO:i:0	XG:i:0	NM:i:0	MD:Z:31	YT:Z:UU
5.782326e-15	16	CP026474.1	10196	42	31M	*	0	0	TAGTTCGCTTTTGTCCAGTTCAGCCGGTGTC	IIIIIIIIIIIIIIIIIIIIIIIIIIIIIII	AS:i:0	XN:i:0	XM:i:0	XO:i:0	XG:i:0	NM:i:0	MD:Z:31	YT:Z:UU
5.784504e-15	16	CP026474.1	10198	42	31M	*	0	0	GTTCGCTTTTGTCCAGTTCAGCCGGTGTCGG	IIIIIIIIIIIIIIIIIIIIIIIIIIIIIII	AS:i:0	XN:i:0	XM:i:0	XO:i:0	XG:i:0	NM:i:0	MD:Z:31	YT:Z:UU
5.785559e-15	0	CP026474.1	10197	42	31M	*	0	0	AGTTCGCTTTTGTCCAGTTCAGCCGGTGTCG	IIIIIIIIIIIIIIIIIIIIIIIIIIIIIII	AS:i:0	XN:i:0	XM:i:0	XO:i:0	XG:i:0	NM:i:0	MD:Z:31	YT:Z:UU
5.817607e-15	0	CP026474.1	10190	42	31M	*	0	0	CGCAGATAGTTCGCTTTTGTCCAGTTCAGCC	IIIIIIIIIIIIIIIIIIIIIIIIIIIIIII	AS:i:0	XN:i:0	XM:i:0	XO:i:0	XG:i:0	NM:i:0	MD:Z:31	YT:Z:UU
5.833281e-15	16	CP026474.1	10191	42	31M	*	0	0	GCAGATAGTTCGCTTTTGTCCAGTTCAGCCG	IIIIIIIIIIIIIIIIIIIIIIIIIIIIIII	AS:i:0	XN:i:0	XM:i:0	XO:i:0	XG:i:0	NM:i:0	MD:Z:31	YT:Z:UU
5.839825e-15	0	CP026474.1	10192	42	31M	*	0	0	CAGATAGTTCGCTTTTGTCCAGTTCAGCCGG	IIIIIIIIIIIIIIIIIIIIIIIIIIIIIII	AS:i:0	XN:i:0	XM:i:0	XO:i:0	XG:i:0	NM:i:0	MD:Z:31	YT:Z:UU
5.904236e-15	0	CP026474.1	10292	42	31M	*	0	0	AGCACGGCGCTGATGCTGACGGGCAGATCAT	IIIIIIIIIIIIIIIIIIIIIIIIIIIIIII	AS:i:0	XN:i:0	XM:i:0	XO:i:0	XG:i:0	NM:i:0	MD:Z:31	YT:Z:UU
5.905693e-15	0	CP026474.1	10291	42	31M	*	0	0	CAGCACGGCGCTGATGCTGACGGGCAGATCA	IIIIIIIIIIIIIIIIIIIIIIIIIIIIIII	AS:i:0	XN:i:0	XM:i:0	XO:i:0	XG:i:0	NM:i:0	MD:Z:31	YT:Z:UU
5.908196e-15	0	CP026474.1	10289	42	31M	*	0	0	ATCAGCACGGCGCTGATGCTGACGGGCAGAT	IIIIIIIIIIIIIIIIIIIIIIIIIIIIIII	AS:i:0	XN:i:0	XM:i:0	XO:i:0	XG:i:0	NM:i:0	MD:Z:31	YT:Z:UU
5.928093e-15	0	CP026474.1	10288	42	31M	*	0	0	CATCAGCACGGCGCTGATGCTGACGGGCAGA	IIIIIIIIIIIIIIIIIIIIIIIIIIIIIII	AS:i:0	XN:i:0	XM:i:0	XO:i:0	XG:i:0	NM:i:0	MD:Z:31	YT:Z:UU
5.928795e-15	16	CP026474.1	10035	42	31M	*	0	0	ATTTGCGGTTCGGTCCGGCATTGATTGTTCT	IIIIIIIIIIIIIIIIIIIIIIIIIIIIIII	AS:i:0	XN:i:0	XM:i:0	XO:i:0	XG:i:0	NM:i:0	MD:Z:31	YT:Z:UU
5.929602e-15	0	CP026474.1	10287	42	31M	*	0	0	CCATCAGCACGGCGCTGATGCTGACGGGCAG	IIIIIIIIIIIIIIIIIIIIIIIIIIIIIII	AS:i:0	XN:i:0	XM:i:0	XO:i:0	XG:i:0	NM:i:0	MD:Z:31	YT:Z:UU
5.932454e-15	0	CP026474.1	10285	42	31M	*	0	0	AGCCATCAGCACGGCGCTGATGCTGACGGGC	IIIIIIIIIIIIIIIIIIIIIIIIIIIIIII	AS:i:0	XN:i:0	XM:i:0	XO:i:0	XG:i:0	NM:i:0	MD:Z:31	YT:Z:UU
5.935642e-15	16	CP026474.1	10033	42	31M	*	0	0	GTATTTGCGGTTCGGTCCGGCATTGATTGTT	IIIIIIIIIIIIIIIIIIIIIIIIIIIIIII	AS:i:0	XN:i:0	XM:i:0	XO:i:0	XG:i:0	NM:i:0	MD:Z:31	YT:Z:UU
5.937445e-15	0	CP026474.1	10284	42	31M	*	0	0	CAGCCATCAGCACGGCGCTGATGCTGACGGG	IIIIIIIIIIIIIIIIIIIIIIIIIIIIIII	AS:i:0	XN:i:0	XM:i:0	XO:i:0	XG:i:0	NM:i:0	MD:Z:31	YT:Z:UU
5.937623e-15	0	CP026474.1	10286	42	31M	*	0	0	GCCATCAGCACGGCGCTGATGCTGACGGGCA	IIIIIIIIIIIIIIIIIIIIIIIIIIIIIII	AS:i:0	XN:i:0	XM:i:0	XO:i:0	XG:i:0	NM:i:0	MD:Z:31	YT:Z:UU
5.939885e-15	16	CP026474.1	10034	42	31M	*	0	0	TATTTGCGGTTCGGTCCGGCATTGATTGTTC	IIIIIIIIIIIIIIIIIIIIIIIIIIIIIII	AS:i:0	XN:i:0	XM:i:0	XO:i:0	XG:i:0	NM:i:0	MD:Z:31	YT:Z:UU
5.940711e-15	16	CP026474.1	10036	42	31M	*	0	0	TTTGCGGTTCGGTCCGGCATTGATTGTTCTG	IIIIIIIIIIIIIIIIIIIIIIIIIIIIIII	AS:i:0	XN:i:0	XM:i:0	XO:i:0	XG:i:0	NM:i:0	MD:Z:31	YT:Z:UU
5.952816e-15	16	CP026474.1	10037	42	31M	*	0	0	TTGCGGTTCGGTCCGGCATTGATTGTTCTGA	IIIIIIIIIIIIIIIIIIIIIIIIIIIIIII	AS:i:0	XN:i:0	XM:i:0	XO:i:0	XG:i:0	NM:i:0	MD:Z:31	YT:Z:UU
5.956151e-15	0	CP026474.1	10281	42	31M	*	0	0	CTTCAGCCATCAGCACGGCGCTGATGCTGAC	IIIIIIIIIIIIIIIIIIIIIIIIIIIIIII	AS:i:0	XN:i:0	XM:i:0	XO:i:0	XG:i:0	NM:i:0	MD:Z:31	YT:Z:UU
5.957083e-15	16	CP026474.1	10038	42	31M	*	0	0	TGCGGTTCGGTCCGGCATTGATTGTTCTGAC	IIIIIIIIIIIIIIIIIIIIIIIIIIIIIII	AS:i:0	XN:i:0	XM:i:0	XO:i:0	XG:i:0	NM:i:0	MD:Z:31	YT:Z:UU
5.960855e-15	16	CP026474.1	10282	42	31M	*	0	0	TTCAGCCATCAGCACGGCGCTGATGCTGACG	IIIIIIIIIIIIIIIIIIIIIIIIIIIIIII	AS:i:0	XN:i:0	XM:i:0	XO:i:0	XG:i:0	NM:i:0	MD:Z:31	YT:Z:UU
5.965511e-15	16	CP026474.1	10039	42	31M	*	0	0	GCGGTTCGGTCCGGCATTGATTGTTCTGACT	IIIIIIIIIIIIIIIIIIIIIIIIIIIIIII	AS:i:0	XN:i:0	XM:i:0	XO:i:0	XG:i:0	NM:i:0	MD:Z:31	YT:Z:UU
5.969068e-15	16	CP026474.1	10283	42	31M	*	0	0	TCAGCCATCAGCACGGCGCTGATGCTGACGG	IIIIIIIIIIIIIIIIIIIIIIIIIIIIIII	AS:i:0	XN:i:0	XM:i:0	XO:i:0	XG:i:0	NM:i:0	MD:Z:31	YT:Z:UU
5.969349e-15	16	CP026474.1	10040	42	31M	*	0	0	CGGTTCGGTCCGGCATTGATTGTTCTGACTG	IIIIIIIIIIIIIIIIIIIIIIIIIIIIIII	AS:i:0	XN:i:0	XM:i:0	XO:i:0	XG:i:0	NM:i:0	MD:Z:31	YT:Z:UU
5.969991e-15	16	CP026474.1	10041	42	31M	*	0	0	GGTTCGGTCCGGCATTGATTGTTCTGACTGG	IIIIIIIIIIIIIIIIIIIIIIIIIIIIIII	AS:i:0	XN:i:0	XM:i:0	XO:i:0	XG:i:0	NM:i:0	MD:Z:31	YT:Z:UU
5.978278e-15	16	CP026474.1	10279	42	31M	*	0	0	GGCTTCAGCCATCAGCACGGCGCTGATGCTG	IIIIIIIIIIIIIIIIIIIIIIIIIIIIIII	AS:i:0	XN:i:0	XM:i:0	XO:i:0	XG:i:0	NM:i:0	MD:Z:31	YT:Z:UU
5.978845e-15	0	CP026474.1	10280	42	31M	*	0	0	GCTTCAGCCATCAGCACGGCGCTGATGCTGA	IIIIIIIIIIIIIIIIIIIIIIIIIIIIIII	AS:i:0	XN:i:0	XM:i:0	XO:i:0	XG:i:0	NM:i:0	MD:Z:31	YT:Z:UU
5.984857e-15	16	CP026474.1	10278	42	31M	*	0	0	AGGCTTCAGCCATCAGCACGGCGCTGATGCT	IIIIIIIIIIIIIIIIIIIIIIIIIIIIIII	AS:i:0	XN:i:0	XM:i:0	XO:i:0	XG:i:0	NM:i:0	MD:Z:31	YT:Z:UU
6.006484e-15	16	CP026474.1	10032	42	31M	*	0	0	AGTATTTGCGGTTCGGTCCGGCATTGATTGT	IIIIIIIIIIIIIIIIIIIIIIIIIIIIIII	AS:i:0	XN:i:0	XM:i:0	XO:i:0	XG:i:0	NM:i:0	MD:Z:31	YT:Z:UU
6.016580e-15	0	CP026474.1	10031	42	31M	*	0	0	AAGTATTTGCGGTTCGGTCCGGCATTGATTG	IIIIIIIIIIIIIIIIIIIIIIIIIIIIIII	AS:i:0	XN:i:0	XM:i:0	XO:i:0	XG:i:0	NM:i:0	MD:Z:31	YT:Z:UU
6.028978e-15	0	CP026474.1	10030	42	31M	*	0	0	AAAGTATTTGCGGTTCGGTCCGGCATTGATT	IIIIIIIIIIIIIIIIIIIIIIIIIIIIIII	AS:i:0	XN:i:0	XM:i:0	XO:i:0	XG:i:0	NM:i:0	MD:Z:31	YT:Z:UU
6.038736e-15	0	CP026474.1	10941	42	31M	*	0	0	AAAATTTAACGGTATTCAGCAGATGGGGCAG	IIIIIIIIIIIIIIIIIIIIIIIIIIIIIII	AS:i:0	XN:i:0	XM:i:0	XO:i:0	XG:i:0	NM:i:0	MD:Z:31	YT:Z:UU
6.038736e-15	0	CP026474.1	10942	42	31M	*	0	0	AAATTTAACGGTATTCAGCAGATGGGGCAGG	IIIIIIIIIIIIIIIIIIIIIIIIIIIIIII	AS:i:0	XN:i:0	XM:i:0	XO:i:0	XG:i:0	NM:i:0	MD:Z:31	YT:Z:UU
6.038736e-15	0	CP026474.1	10943	42	31M	*	0	0	AATTTAACGGTATTCAGCAGATGGGGCAGGA	IIIIIIIIIIIIIIIIIIIIIIIIIIIIIII	AS:i:0	XN:i:0	XM:i:0	XO:i:0	XG:i:0	NM:i:0	MD:Z:31	YT:Z:UU
6.038736e-15	0	CP026474.1	10944	42	31M	*	0	0	ATTTAACGGTATTCAGCAGATGGGGCAGGAA	IIIIIIIIIIIIIIIIIIIIIIIIIIIIIII	AS:i:0	XN:i:0	XM:i:0	XO:i:0	XG:i:0	NM:i:0	MD:Z:31	YT:Z:UU
6.038736e-15	16	CP026474.1	10947	42	31M	*	0	0	TAACGGTATTCAGCAGATGGGGCAGGAAACG	IIIIIIIIIIIIIIIIIIIIIIIIIIIIIII	AS:i:0	XN:i:0	XM:i:0	XO:i:0	XG:i:0	NM:i:0	MD:Z:31	YT:Z:UU
6.038736e-15	0	CP026474.1	10940	42	31M	*	0	0	GAAAATTTAACGGTATTCAGCAGATGGGGCA	IIIIIIIIIIIIIIIIIIIIIIIIIIIIIII	AS:i:0	XN:i:0	XM:i:0	XO:i:0	XG:i:0	NM:i:0	MD:Z:31	YT:Z:UU
6.038736e-15	16	CP026474.1	10946	42	31M	*	0	0	TTAACGGTATTCAGCAGATGGGGCAGGAAAC	IIIIIIIIIIIIIIIIIIIIIIIIIIIIIII	AS:i:0	XN:i:0	XM:i:0	XO:i:0	XG:i:0	NM:i:0	MD:Z:31	YT:Z:UU
6.038736e-15	0	CP026474.1	10945	42	31M	*	0	0	TTTAACGGTATTCAGCAGATGGGGCAGGAAA	IIIIIIIIIIIIIIIIIIIIIIIIIIIIIII	AS:i:0	XN:i:0	XM:i:0	XO:i:0	XG:i:0	NM:i:0	MD:Z:31	YT:Z:UU
6.058209e-15	16	CP026474.1	10029	42	31M	*	0	0	CAAAGTATTTGCGGTTCGGTCCGGCATTGAT	IIIIIIIIIIIIIIIIIIIIIIIIIIIIIII	AS:i:0	XN:i:0	XM:i:0	XO:i:0	XG:i:0	NM:i:0	MD:Z:31	YT:Z:UU
6.059051e-15	0	CP026474.1	10028	42	31M	*	0	0	CCAAAGTATTTGCGGTTCGGTCCGGCATTGA	IIIIIIIIIIIIIIIIIIIIIIIIIIIIIII	AS:i:0	XN:i:0	XM:i:0	XO:i:0	XG:i:0	NM:i:0	MD:Z:31	YT:Z:UU
6.070029e-15	0	CP026474.1	10027	42	31M	*	0	0	ACCAAAGTATTTGCGGTTCGGTCCGGCATTG	IIIIIIIIIIIIIIIIIIIIIIIIIIIIIII	AS:i:0	XN:i:0	XM:i:0	XO:i:0	XG:i:0	NM:i:0	MD:Z:31	YT:Z:UU
6.081065e-15	16	CP026474.1	10026	42	31M	*	0	0	TACCAAAGTATTTGCGGTTCGGTCCGGCATT	IIIIIIIIIIIIIIIIIIIIIIIIIIIIIII	AS:i:0	XN:i:0	XM:i:0	XO:i:0	XG:i:0	NM:i:0	MD:Z:31	YT:Z:UU
6.085296e-15	16	CP026474.1	10025	42	31M	*	0	0	TTACCAAAGTATTTGCGGTTCGGTCCGGCAT	IIIIIIIIIIIIIIIIIIIIIIIIIIIIIII	AS:i:0	XN:i:0	XM:i:0	XO:i:0	XG:i:0	NM:i:0	MD:Z:31	YT:Z:UU
6.086840e-15	16	CP026474.1	10021	42	31M	*	0	0	GTTATTACCAAAGTATTTGCGGTTCGGTCCG	IIIIIIIIIIIIIIIIIIIIIIIIIIIIIII	AS:i:0	XN:i:0	XM:i:0	XO:i:0	XG:i:0	NM:i:0	MD:Z:31	YT:Z:UU
6.088253e-15	0	CP026474.1	10024	42	31M	*	0	0	ATTACCAAAGTATTTGCGGTTCGGTCCGGCA	IIIIIIIIIIIIIIIIIIIIIIIIIIIIIII	AS:i:0	XN:i:0	XM:i:0	XO:i:0	XG:i:0	NM:i:0	MD:Z:31	YT:Z:UU
6.094920e-15	16	CP026474.1	10023	42	31M	*	0	0	TATTACCAAAGTATTTGCGGTTCGGTCCGGC	IIIIIIIIIIIIIIIIIIIIIIIIIIIIIII	AS:i:0	XN:i:0	XM:i:0	XO:i:0	XG:i:0	NM:i:0	MD:Z:31	YT:Z:UU
6.096312e-15	16	CP026474.1	10020	42	31M	*	0	0	TGTTATTACCAAAGTATTTGCGGTTCGGTCC	IIIIIIIIIIIIIIIIIIIIIIIIIIIIIII	AS:i:0	XN:i:0	XM:i:0	XO:i:0	XG:i:0	NM:i:0	MD:Z:31	YT:Z:UU
6.096924e-15	16	CP026474.1	10022	42	31M	*	0	0	TTATTACCAAAGTATTTGCGGTTCGGTCCGG	IIIIIIIIIIIIIIIIIIIIIIIIIIIIIII	AS:i:0	XN:i:0	XM:i:0	XO:i:0	XG:i:0	NM:i:0	MD:Z:31	YT:Z:UU
6.144945e-15	16	CP026474.1	9972	42	31M	*	0	0	GAAAGCCGGAATACTGATCGGACACAAAGTT	IIIIIIIIIIIIIIIIIIIIIIIIIIIIIII	AS:i:0	XN:i:0	XM:i:0	XO:i:0	XG:i:0	NM:i:0	MD:Z:31	YT:Z:UU
6.228258e-15	0	CP026474.1	10273	42	31M	*	0	0	ATTGCAGGCTTCAGCCATCAGCACGGCGCTG	IIIIIIIIIIIIIIIIIIIIIIIIIIIIIII	AS:i:0	XN:i:0	XM:i:0	XO:i:0	XG:i:0	NM:i:0	MD:Z:31	YT:Z:UU
6.245648e-15	16	CP026474.1	10272	42	31M	*	0	0	TATTGCAGGCTTCAGCCATCAGCACGGCGCT	IIIIIIIIIIIIIIIIIIIIIIIIIIIIIII	AS:i:0	XN:i:0	XM:i:0	XO:i:0	XG:i:0	NM:i:0	MD:Z:31	YT:Z:UU
6.251804e-15	16	CP026474.1	10290	42	31M	*	0	0	TCAGCACGGCGCTGATGCTGACGGGCAGATC	IIIIIIIIIIIIIIIIIIIIIIIIIIIIIII	AS:i:0	XN:i:0	XM:i:0	XO:i:0	XG:i:0	NM:i:0	MD:Z:31	YT:Z:UU
6.252151e-15	16	CP026474.1	10274	42	31M	*	0	0	TTGCAGGCTTCAGCCATCAGCACGGCGCTGA	IIIIIIIIIIIIIIIIIIIIIIIIIIIIIII	AS:i:0	XN:i:0	XM:i:0	XO:i:0	XG:i:0	NM:i:0	MD:Z:31	YT:Z:UU
6.253990e-15	0	CP026474.1	10271	42	31M	*	0	0	ATATTGCAGGCTTCAGCCATCAGCACGGCGC	IIIIIIIIIIIIIIIIIIIIIIIIIIIIIII	AS:i:0	XN:i:0	XM:i:0	XO:i:0	XG:i:0	NM:i:0	MD:Z:31	YT:Z:UU
6.254206e-15	16	CP026474.1	10275	42	31M	*	0	0	TGCAGGCTTCAGCCATCAGCACGGCGCTGAT	IIIIIIIIIIIIIIIIIIIIIIIIIIIIIII	AS:i:0	XN:i:0	XM:i:0	XO:i:0	XG:i:0	NM:i:0	MD:Z:31	YT:Z:UU
6.256495e-15	0	CP026474.1	10277	42	31M	*	0	0	CAGGCTTCAGCCATCAGCACGGCGCTGATGC	IIIIIIIIIIIIIIIIIIIIIIIIIIIIIII	AS:i:0	XN:i:0	XM:i:0	XO:i:0	XG:i:0	NM:i:0	MD:Z:31	YT:Z:UU
6.276990e-15	16	CP026474.1	10276	42	31M	*	0	0	GCAGGCTTCAGCCATCAGCACGGCGCTGATG	IIIIIIIIIIIIIIIIIIIIIIIIIIIIIII	AS:i:0	XN:i:0	XM:i:0	XO:i:0	XG:i:0	NM:i:0	MD:Z:31	YT:Z:UU
6.294471e-15	0	CP026474.1	10787	42	31M	*	0	0	CGGGTGATATGTTTTTCCTTGTTAATCACCA	IIIIIIIIIIIIIIIIIIIIIIIIIIIIIII	AS:i:0	XN:i:0	XM:i:0	XO:i:0	XG:i:0	NM:i:0	MD:Z:31	YT:Z:UU
6.294471e-15	16	CP026474.1	10788	42	31M	*	0	0	GGGTGATATGTTTTTCCTTGTTAATCACCAG	IIIIIIIIIIIIIIIIIIIIIIIIIIIIIII	AS:i:0	XN:i:0	XM:i:0	XO:i:0	XG:i:0	NM:i:0	MD:Z:31	YT:Z:UU
6.294471e-15	16	CP026474.1	10789	42	31M	*	0	0	GGTGATATGTTTTTCCTTGTTAATCACCAGC	IIIIIIIIIIIIIIIIIIIIIIIIIIIIIII	AS:i:0	XN:i:0	XM:i:0	XO:i:0	XG:i:0	NM:i:0	MD:Z:31	YT:Z:UU
6.344059e-15	16	CP026474.1	10270	42	31M	*	0	0	GATATTGCAGGCTTCAGCCATCAGCACGGCG	IIIIIIIIIIIIIIIIIIIIIIIIIIIIIII	AS:i:0	XN:i:0	XM:i:0	XO:i:0	XG:i:0	NM:i:0	MD:Z:31	YT:Z:UU
6.358889e-15	0	CP026474.1	10269	42	31M	*	0	0	CGATATTGCAGGCTTCAGCCATCAGCACGGC	IIIIIIIIIIIIIIIIIIIIIIIIIIIIIII	AS:i:0	XN:i:0	XM:i:0	XO:i:0	XG:i:0	NM:i:0	MD:Z:31	YT:Z:UU
6.363564e-15	16	CP026474.1	10069	42	31M	*	0	0	TGGCGTAACAAAGCGCATTCCATCTGCAGAT	IIIIIIIIIIIIIIIIIIIIIIIIIIIIIII	AS:i:0	XN:i:0	XM:i:0	XO:i:0	XG:i:0	NM:i:0	MD:Z:31	YT:Z:UU
6.364987e-15	0	CP026474.1	10268	42	31M	*	0	0	CCGATATTGCAGGCTTCAGCCATCAGCACGG	IIIIIIIIIIIIIIIIIIIIIIIIIIIIIII	AS:i:0	XN:i:0	XM:i:0	XO:i:0	XG:i:0	NM:i:0	MD:Z:31	YT:Z:UU
6.370824e-15	0	CP026474.1	10068	42	31M	*	0	0	CTGGCGTAACAAAGCGCATTCCATCTGCAGA	IIIIIIIIIIIIIIIIIIIIIIIIIIIIIII	AS:i:0	XN:i:0	XM:i:0	XO:i:0	XG:i:0	NM:i:0	MD:Z:31	YT:Z:UU
6.376059e-15	16	CP026474.1	10061	42	31M	*	0	0	GTTCTGACTGGCGTAACAAAGCGCATTCCAT	IIIIIIIIIIIIIIIIIIIIIIIIIIIIIII	AS:i:0	XN:i:0	XM:i:0	XO:i:0	XG:i:0	NM:i:0	MD:Z:31	YT:Z:UU
6.376113e-15	0	CP026474.1	10266	42	31M	*	0	0	GACCGATATTGCAGGCTTCAGCCATCAGCAC	IIIIIIIIIIIIIIIIIIIIIIIIIIIIIII	AS:i:0	XN:i:0	XM:i:0	XO:i:0	XG:i:0	NM:i:0	MD:Z:31	YT:Z:UU
6.376377e-15	0	CP026474.1	10267	42	31M	*	0	0	ACCGATATTGCAGGCTTCAGCCATCAGCACG	IIIIIIIIIIIIIIIIIIIIIIIIIIIIIII	AS:i:0	XN:i:0	XM:i:0	XO:i:0	XG:i:0	NM:i:0	MD:Z:31	YT:Z:UU
6.377727e-15	0	CP026474.1	10067	42	31M	*	0	0	ACTGGCGTAACAAAGCGCATTCCATCTGCAG	IIIIIIIIIIIIIIIIIIIIIIIIIIIIIII	AS:i:0	XN:i:0	XM:i:0	XO:i:0	XG:i:0	NM:i:0	MD:Z:31	YT:Z:UU
6.380098e-15	16	CP026474.1	10062	42	31M	*	0	0	TTCTGACTGGCGTAACAAAGCGCATTCCATC	IIIIIIIIIIIIIIIIIIIIIIIIIIIIIII	AS:i:0	XN:i:0	XM:i:0	XO:i:0	XG:i:0	NM:i:0	MD:Z:31	YT:Z:UU
6.381173e-15	0	CP026474.1	10265	42	31M	*	0	0	AGACCGATATTGCAGGCTTCAGCCATCAGCA	IIIIIIIIIIIIIIIIIIIIIIIIIIIIIII	AS:i:0	XN:i:0	XM:i:0	XO:i:0	XG:i:0	NM:i:0	MD:Z:31	YT:Z:UU
6.389341e-15	16	CP026474.1	10060	42	31M	*	0	0	TGTTCTGACTGGCGTAACAAAGCGCATTCCA	IIIIIIIIIIIIIIIIIIIIIIIIIIIIIII	AS:i:0	XN:i:0	XM:i:0	XO:i:0	XG:i:0	NM:i:0	MD:Z:31	YT:Z:UU
6.390181e-15	16	CP026474.1	10261	42	31M	*	0	0	TTCCAGACCGATATTGCAGGCTTCAGCCATC	IIIIIIIIIIIIIIIIIIIIIIIIIIIIIII	AS:i:0	XN:i:0	XM:i:0	XO:i:0	XG:i:0	NM:i:0	MD:Z:31	YT:Z:UU
6.390291e-15	0	CP026474.1	10262	42	31M	*	0	0	TCCAGACCGATATTGCAGGCTTCAGCCATCA	IIIIIIIIIIIIIIIIIIIIIIIIIIIIIII	AS:i:0	XN:i:0	XM:i:0	XO:i:0	XG:i:0	NM:i:0	MD:Z:31	YT:Z:UU
6.395802e-15	0	CP026474.1	10264	42	31M	*	0	0	CAGACCGATATTGCAGGCTTCAGCCATCAGC	IIIIIIIIIIIIIIIIIIIIIIIIIIIIIII	AS:i:0	XN:i:0	XM:i:0	XO:i:0	XG:i:0	NM:i:0	MD:Z:31	YT:Z:UU
6.396403e-15	0	CP026474.1	10263	42	31M	*	0	0	CCAGACCGATATTGCAGGCTTCAGCCATCAG	IIIIIIIIIIIIIIIIIIIIIIIIIIIIIII	AS:i:0	XN:i:0	XM:i:0	XO:i:0	XG:i:0	NM:i:0	MD:Z:31	YT:Z:UU
6.396611e-15	0	CP026474.1	10066	42	31M	*	0	0	GACTGGCGTAACAAAGCGCATTCCATCTGCA	IIIIIIIIIIIIIIIIIIIIIIIIIIIIIII	AS:i:0	XN:i:0	XM:i:0	XO:i:0	XG:i:0	NM:i:0	MD:Z:31	YT:Z:UU
6.396638e-15	16	CP026474.1	10063	42	31M	*	0	0	TCTGACTGGCGTAACAAAGCGCATTCCATCT	IIIIIIIIIIIIIIIIIIIIIIIIIIIIIII	AS:i:0	XN:i:0	XM:i:0	XO:i:0	XG:i:0	NM:i:0	MD:Z:31	YT:Z:UU
6.403407e-15	16	CP026474.1	10065	42	31M	*	0	0	TGACTGGCGTAACAAAGCGCATTCCATCTGC	IIIIIIIIIIIIIIIIIIIIIIIIIIIIIII	AS:i:0	XN:i:0	XM:i:0	XO:i:0	XG:i:0	NM:i:0	MD:Z:31	YT:Z:UU
6.404314e-15	16	CP026474.1	10064	42	31M	*	0	0	CTGACTGGCGTAACAAAGCGCATTCCATCTG	IIIIIIIIIIIIIIIIIIIIIIIIIIIIIII	AS:i:0	XN:i:0	XM:i:0	XO:i:0	XG:i:0	NM:i:0	MD:Z:31	YT:Z:UU
6.409176e-15	16	CP026474.1	10260	42	31M	*	0	0	GTTCCAGACCGATATTGCAGGCTTCAGCCAT	IIIIIIIIIIIIIIIIIIIIIIIIIIIIIII	AS:i:0	XN:i:0	XM:i:0	XO:i:0	XG:i:0	NM:i:0	MD:Z:31	YT:Z:UU
6.420359e-15	0	CP026474.1	10079	42	31M	*	0	0	AAGCGCATTCCATCTGCAGATGCCACTTCTC	IIIIIIIIIIIIIIIIIIIIIIIIIIIIIII	AS:i:0	XN:i:0	XM:i:0	XO:i:0	XG:i:0	NM:i:0	MD:Z:31	YT:Z:UU
6.422229e-15	0	CP026474.1	10078	42	31M	*	0	0	AAAGCGCATTCCATCTGCAGATGCCACTTCT	IIIIIIIIIIIIIIIIIIIIIIIIIIIIIII	AS:i:0	XN:i:0	XM:i:0	XO:i:0	XG:i:0	NM:i:0	MD:Z:31	YT:Z:UU
6.429545e-15	0	CP026474.1	10259	42	31M	*	0	0	GGTTCCAGACCGATATTGCAGGCTTCAGCCA	IIIIIIIIIIIIIIIIIIIIIIIIIIIIIII	AS:i:0	XN:i:0	XM:i:0	XO:i:0	XG:i:0	NM:i:0	MD:Z:31	YT:Z:UU
6.437625e-15	0	CP026474.1	10080	42	31M	*	0	0	AGCGCATTCCATCTGCAGATGCCACTTCTCC	IIIIIIIIIIIIIIIIIIIIIIIIIIIIIII	AS:i:0	XN:i:0	XM:i:0	XO:i:0	XG:i:0	NM:i:0	MD:Z:31	YT:Z:UU
6.447625e-15	0	CP026474.1	10256	42	31M	*	0	0	AGTGGTTCCAGACCGATATTGCAGGCTTCAG	IIIIIIIIIIIIIIIIIIIIIIIIIIIIIII	AS:i:0	XN:i:0	XM:i:0	XO:i:0	XG:i:0	NM:i:0	MD:Z:31	YT:Z:UU
6.447690e-15	16	CP026474.1	10257	42	31M	*	0	0	GTGGTTCCAGACCGATATTGCAGGCTTCAGC	IIIIIIIIIIIIIIIIIIIIIIIIIIIIIII	AS:i:0	XN:i:0	XM:i:0	XO:i:0	XG:i:0	NM:i:0	MD:Z:31	YT:Z:UU
6.455501e-15	16	CP026474.1	10258	42	31M	*	0	0	TGGTTCCAGACCGATATTGCAGGCTTCAGCC	IIIIIIIIIIIIIIIIIIIIIIIIIIIIIII	AS:i:0	XN:i:0	XM:i:0	XO:i:0	XG:i:0	NM:i:0	MD:Z:31	YT:Z:UU
6.527671e-15	0	CP026474.1	10883	42	31M	*	0	0	AACTCCCGGCTGAGGTAGTCACAGGCATTCA	IIIIIIIIIIIIIIIIIIIIIIIIIIIIIII	AS:i:0	XN:i:0	XM:i:0	XO:i:0	XG:i:0	NM:i:0	MD:Z:31	YT:Z:UU
6.527671e-15	16	CP026474.1	10881	42	31M	*	0	0	TGAACTCCCGGCTGAGGTAGTCACAGGCATT	IIIIIIIIIIIIIIIIIIIIIIIIIIIIIII	AS:i:0	XN:i:0	XM:i:0	XO:i:0	XG:i:0	NM:i:0	MD:Z:31	YT:Z:UU
6.527671e-15	16	CP026474.1	10890	42	31M	*	0	0	GGCTGAGGTAGTCACAGGCATTCAGAGTGGT	IIIIIIIIIIIIIIIIIIIIIIIIIIIIIII	AS:i:0	XN:i:0	XM:i:0	XO:i:0	XG:i:0	NM:i:0	MD:Z:31	YT:Z:UU
6.527671e-15	0	CP026474.1	10884	42	31M	*	0	0	ACTCCCGGCTGAGGTAGTCACAGGCATTCAG	IIIIIIIIIIIIIIIIIIIIIIIIIIIIIII	AS:i:0	XN:i:0	XM:i:0	XO:i:0	XG:i:0	NM:i:0	MD:Z:31	YT:Z:UU
6.527671e-15	16	CP026474.1	10887	42	31M	*	0	0	CCCGGCTGAGGTAGTCACAGGCATTCAGAGT	IIIIIIIIIIIIIIIIIIIIIIIIIIIIIII	AS:i:0	XN:i:0	XM:i:0	XO:i:0	XG:i:0	NM:i:0	MD:Z:31	YT:Z:UU
6.527671e-15	0	CP026474.1	10895	42	31M	*	0	0	AGGTAGTCACAGGCATTCAGAGTGGTAACCC	IIIIIIIIIIIIIIIIIIIIIIIIIIIIIII	AS:i:0	XN:i:0	XM:i:0	XO:i:0	XG:i:0	NM:i:0	MD:Z:31	YT:Z:UU
6.527671e-15	16	CP026474.1	10880	42	31M	*	0	0	CTGAACTCCCGGCTGAGGTAGTCACAGGCAT	IIIIIIIIIIIIIIIIIIIIIIIIIIIIIII	AS:i:0	XN:i:0	XM:i:0	XO:i:0	XG:i:0	NM:i:0	MD:Z:31	YT:Z:UU
6.527671e-15	16	CP026474.1	10888	42	31M	*	0	0	CCGGCTGAGGTAGTCACAGGCATTCAGAGTG	IIIIIIIIIIIIIIIIIIIIIIIIIIIIIII	AS:i:0	XN:i:0	XM:i:0	XO:i:0	XG:i:0	NM:i:0	MD:Z:31	YT:Z:UU
6.527671e-15	16	CP026474.1	10889	42	31M	*	0	0	CGGCTGAGGTAGTCACAGGCATTCAGAGTGG	IIIIIIIIIIIIIIIIIIIIIIIIIIIIIII	AS:i:0	XN:i:0	XM:i:0	XO:i:0	XG:i:0	NM:i:0	MD:Z:31	YT:Z:UU
6.527671e-15	16	CP026474.1	10898	42	31M	*	0	0	TAGTCACAGGCATTCAGAGTGGTAACCCCGG	IIIIIIIIIIIIIIIIIIIIIIIIIIIIIII	AS:i:0	XN:i:0	XM:i:0	XO:i:0	XG:i:0	NM:i:0	MD:Z:31	YT:Z:UU
6.527671e-15	16	CP026474.1	10897	42	31M	*	0	0	GTAGTCACAGGCATTCAGAGTGGTAACCCCG	IIIIIIIIIIIIIIIIIIIIIIIIIIIIIII	AS:i:0	XN:i:0	XM:i:0	XO:i:0	XG:i:0	NM:i:0	MD:Z:31	YT:Z:UU
6.527671e-15	0	CP026474.1	10885	42	31M	*	0	0	CTCCCGGCTGAGGTAGTCACAGGCATTCAGA	IIIIIIIIIIIIIIIIIIIIIIIIIIIIIII	AS:i:0	XN:i:0	XM:i:0	XO:i:0	XG:i:0	NM:i:0	MD:Z:31	YT:Z:UU
6.527671e-15	16	CP026474.1	10886	42	31M	*	0	0	TCCCGGCTGAGGTAGTCACAGGCATTCAGAG	IIIIIIIIIIIIIIIIIIIIIIIIIIIIIII	AS:i:0	XN:i:0	XM:i:0	XO:i:0	XG:i:0	NM:i:0	MD:Z:31	YT:Z:UU
6.527671e-15	0	CP026474.1	10892	42	31M	*	0	0	CTGAGGTAGTCACAGGCATTCAGAGTGGTAA	IIIIIIIIIIIIIIIIIIIIIIIIIIIIIII	AS:i:0	XN:i:0	XM:i:0	XO:i:0	XG:i:0	NM:i:0	MD:Z:31	YT:Z:UU
6.527671e-15	0	CP026474.1	10882	42	31M	*	0	0	GAACTCCCGGCTGAGGTAGTCACAGGCATTC	IIIIIIIIIIIIIIIIIIIIIIIIIIIIIII	AS:i:0	XN:i:0	XM:i:0	XO:i:0	XG:i:0	NM:i:0	MD:Z:31	YT:Z:UU
6.527671e-15	0	CP026474.1	10894	42	31M	*	0	0	GAGGTAGTCACAGGCATTCAGAGTGGTAACC	IIIIIIIIIIIIIIIIIIIIIIIIIIIIIII	AS:i:0	XN:i:0	XM:i:0	XO:i:0	XG:i:0	NM:i:0	MD:Z:31	YT:Z:UU
6.527671e-15	0	CP026474.1	10879	42	31M	*	0	0	GCTGAACTCCCGGCTGAGGTAGTCACAGGCA	IIIIIIIIIIIIIIIIIIIIIIIIIIIIIII	AS:i:0	XN:i:0	XM:i:0	XO:i:0	XG:i:0	NM:i:0	MD:Z:31	YT:Z:UU
6.527671e-15	0	CP026474.1	10891	42	31M	*	0	0	GCTGAGGTAGTCACAGGCATTCAGAGTGGTA	IIIIIIIIIIIIIIIIIIIIIIIIIIIIIII	AS:i:0	XN:i:0	XM:i:0	XO:i:0	XG:i:0	NM:i:0	MD:Z:31	YT:Z:UU
6.527671e-15	16	CP026474.1	10896	42	31M	*	0	0	GGTAGTCACAGGCATTCAGAGTGGTAACCCC	IIIIIIIIIIIIIIIIIIIIIIIIIIIIIII	AS:i:0	XN:i:0	XM:i:0	XO:i:0	XG:i:0	NM:i:0	MD:Z:31	YT:Z:UU
6.527671e-15	16	CP026474.1	10893	42	31M	*	0	0	TGAGGTAGTCACAGGCATTCAGAGTGGTAAC	IIIIIIIIIIIIIIIIIIIIIIIIIIIIIII	AS:i:0	XN:i:0	XM:i:0	XO:i:0	XG:i:0	NM:i:0	MD:Z:31	YT:Z:UU
6.591205e-15	16	CP026474.1	10932	42	31M	*	0	0	GTGCGGATGAAAATTTAACGGTATTCAGCAG	IIIIIIIIIIIIIIIIIIIIIIIIIIIIIII	AS:i:0	XN:i:0	XM:i:0	XO:i:0	XG:i:0	NM:i:0	MD:Z:31	YT:Z:UU
6.591206e-15	16	CP026474.1	10917	42	31M	*	0	0	TGGTAACCCCGGCAGGTGCGGATGAAAATTT	IIIIIIIIIIIIIIIIIIIIIIIIIIIIIII	AS:i:0	XN:i:0	XM:i:0	XO:i:0	XG:i:0	NM:i:0	MD:Z:31	YT:Z:UU
6.591206e-15	0	CP026474.1	10921	42	31M	*	0	0	AACCCCGGCAGGTGCGGATGAAAATTTAACG	IIIIIIIIIIIIIIIIIIIIIIIIIIIIIII	AS:i:0	XN:i:0	XM:i:0	XO:i:0	XG:i:0	NM:i:0	MD:Z:31	YT:Z:UU
6.591206e-15	16	CP026474.1	10926	42	31M	*	0	0	CGGCAGGTGCGGATGAAAATTTAACGGTATT	IIIIIIIIIIIIIIIIIIIIIIIIIIIIIII	AS:i:0	XN:i:0	XM:i:0	XO:i:0	XG:i:0	NM:i:0	MD:Z:31	YT:Z:UU
6.591206e-15	16	CP026474.1	10916	42	31M	*	0	0	GTGGTAACCCCGGCAGGTGCGGATGAAAATT	IIIIIIIIIIIIIIIIIIIIIIIIIIIIIII	AS:i:0	XN:i:0	XM:i:0	XO:i:0	XG:i:0	NM:i:0	MD:Z:31	YT:Z:UU
6.591206e-15	0	CP026474.1	10922	42	31M	*	0	0	ACCCCGGCAGGTGCGGATGAAAATTTAACGG	IIIIIIIIIIIIIIIIIIIIIIIIIIIIIII	AS:i:0	XN:i:0	XM:i:0	XO:i:0	XG:i:0	NM:i:0	MD:Z:31	YT:Z:UU
6.591206e-15	16	CP026474.1	10923	42	31M	*	0	0	CCCCGGCAGGTGCGGATGAAAATTTAACGGT	IIIIIIIIIIIIIIIIIIIIIIIIIIIIIII	AS:i:0	XN:i:0	XM:i:0	XO:i:0	XG:i:0	NM:i:0	MD:Z:31	YT:Z:UU
6.591206e-15	16	CP026474.1	10871	42	31M	*	0	0	CGCCGTGAGCTGAACTCCCGGCTGAGGTAGT	IIIIIIIIIIIIIIIIIIIIIIIIIIIIIII	AS:i:0	XN:i:0	XM:i:0	XO:i:0	XG:i:0	NM:i:0	MD:Z:31	YT:Z:UU
6.591206e-15	0	CP026474.1	10878	42	31M	*	0	0	AGCTGAACTCCCGGCTGAGGTAGTCACAGGC	IIIIIIIIIIIIIIIIIIIIIIIIIIIIIII	AS:i:0	XN:i:0	XM:i:0	XO:i:0	XG:i:0	NM:i:0	MD:Z:31	YT:Z:UU
6.591206e-15	0	CP026474.1	10930	42	31M	*	0	0	AGGTGCGGATGAAAATTTAACGGTATTCAGC	IIIIIIIIIIIIIIIIIIIIIIIIIIIIIII	AS:i:0	XN:i:0	XM:i:0	XO:i:0	XG:i:0	NM:i:0	MD:Z:31	YT:Z:UU
6.591206e-15	0	CP026474.1	10915	42	31M	*	0	0	AGTGGTAACCCCGGCAGGTGCGGATGAAAAT	IIIIIIIIIIIIIIIIIIIIIIIIIIIIIII	AS:i:0	XN:i:0	XM:i:0	XO:i:0	XG:i:0	NM:i:0	MD:Z:31	YT:Z:UU
6.591206e-15	16	CP026474.1	10925	42	31M	*	0	0	CCGGCAGGTGCGGATGAAAATTTAACGGTAT	IIIIIIIIIIIIIIIIIIIIIIIIIIIIIII	AS:i:0	XN:i:0	XM:i:0	XO:i:0	XG:i:0	NM:i:0	MD:Z:31	YT:Z:UU
6.591206e-15	0	CP026474.1	10929	42	31M	*	0	0	CAGGTGCGGATGAAAATTTAACGGTATTCAG	IIIIIIIIIIIIIIIIIIIIIIIIIIIIIII	AS:i:0	XN:i:0	XM:i:0	XO:i:0	XG:i:0	NM:i:0	MD:Z:31	YT:Z:UU
6.591206e-15	0	CP026474.1	10924	42	31M	*	0	0	CCCGGCAGGTGCGGATGAAAATTTAACGGTA	IIIIIIIIIIIIIIIIIIIIIIIIIIIIIII	AS:i:0	XN:i:0	XM:i:0	XO:i:0	XG:i:0	NM:i:0	MD:Z:31	YT:Z:UU
6.591206e-15	0	CP026474.1	10873	42	31M	*	0	0	CCGTGAGCTGAACTCCCGGCTGAGGTAGTCA	IIIIIIIIIIIIIIIIIIIIIIIIIIIIIII	AS:i:0	XN:i:0	XM:i:0	XO:i:0	XG:i:0	NM:i:0	MD:Z:31	YT:Z:UU
6.591206e-15	16	CP026474.1	10877	42	31M	*	0	0	GAGCTGAACTCCCGGCTGAGGTAGTCACAGG	IIIIIIIIIIIIIIIIIIIIIIIIIIIIIII	AS:i:0	XN:i:0	XM:i:0	XO:i:0	XG:i:0	NM:i:0	MD:Z:31	YT:Z:UU
6.591206e-15	0	CP026474.1	10874	42	31M	*	0	0	CGTGAGCTGAACTCCCGGCTGAGGTAGTCAC	IIIIIIIIIIIIIIIIIIIIIIIIIIIIIII	AS:i:0	XN:i:0	XM:i:0	XO:i:0	XG:i:0	NM:i:0	MD:Z:31	YT:Z:UU
6.591206e-15	16	CP026474.1	10876	42	31M	*	0	0	TGAGCTGAACTCCCGGCTGAGGTAGTCACAG	IIIIIIIIIIIIIIIIIIIIIIIIIIIIIII	AS:i:0	XN:i:0	XM:i:0	XO:i:0	XG:i:0	NM:i:0	MD:Z:31	YT:Z:UU
6.591206e-15	16	CP026474.1	10927	42	31M	*	0	0	GGCAGGTGCGGATGAAAATTTAACGGTATTC	IIIIIIIIIIIIIIIIIIIIIIIIIIIIIII	AS:i:0	XN:i:0	XM:i:0	XO:i:0	XG:i:0	NM:i:0	MD:Z:31	YT:Z:UU
6.591206e-15	16	CP026474.1	10872	42	31M	*	0	0	GCCGTGAGCTGAACTCCCGGCTGAGGTAGTC	IIIIIIIIIIIIIIIIIIIIIIIIIIIIIII	AS:i:0	XN:i:0	XM:i:0	XO:i:0	XG:i:0	NM:i:0	MD:Z:31	YT:Z:UU
6.591206e-15	0	CP026474.1	10914	42	31M	*	0	0	GAGTGGTAACCCCGGCAGGTGCGGATGAAAA	IIIIIIIIIIIIIIIIIIIIIIIIIIIIIII	AS:i:0	XN:i:0	XM:i:0	XO:i:0	XG:i:0	NM:i:0	MD:Z:31	YT:Z:UU
6.591206e-15	0	CP026474.1	10928	42	31M	*	0	0	GCAGGTGCGGATGAAAATTTAACGGTATTCA	IIIIIIIIIIIIIIIIIIIIIIIIIIIIIII	AS:i:0	XN:i:0	XM:i:0	XO:i:0	XG:i:0	NM:i:0	MD:Z:31	YT:Z:UU
6.591206e-15	0	CP026474.1	10918	42	31M	*	0	0	GGTAACCCCGGCAGGTGCGGATGAAAATTTA	IIIIIIIIIIIIIIIIIIIIIIIIIIIIIII	AS:i:0	XN:i:0	XM:i:0	XO:i:0	XG:i:0	NM:i:0	MD:Z:31	YT:Z:UU
6.591206e-15	0	CP026474.1	10931	42	31M	*	0	0	GGTGCGGATGAAAATTTAACGGTATTCAGCA	IIIIIIIIIIIIIIIIIIIIIIIIIIIIIII	AS:i:0	XN:i:0	XM:i:0	XO:i:0	XG:i:0	NM:i:0	MD:Z:31	YT:Z:UU
6.591206e-15	0	CP026474.1	10919	42	31M	*	0	0	GTAACCCCGGCAGGTGCGGATGAAAATTTAA	IIIIIIIIIIIIIIIIIIIIIIIIIIIIIII	AS:i:0	XN:i:0	XM:i:0	XO:i:0	XG:i:0	NM:i:0	MD:Z:31	YT:Z:UU
6.591206e-15	0	CP026474.1	10875	42	31M	*	0	0	GTGAGCTGAACTCCCGGCTGAGGTAGTCACA	IIIIIIIIIIIIIIIIIIIIIIIIIIIIIII	AS:i:0	XN:i:0	XM:i:0	XO:i:0	XG:i:0	NM:i:0	MD:Z:31	YT:Z:UU
6.591206e-15	16	CP026474.1	10920	42	31M	*	0	0	TAACCCCGGCAGGTGCGGATGAAAATTTAAC	IIIIIIIIIIIIIIIIIIIIIIIIIIIIIII	AS:i:0	XN:i:0	XM:i:0	XO:i:0	XG:i:0	NM:i:0	MD:Z:31	YT:Z:UU
6.617357e-15	16	CP026474.1	10070	42	31M	*	0	0	GGCGTAACAAAGCGCATTCCATCTGCAGATG	IIIIIIIIIIIIIIIIIIIIIIIIIIIIIII	AS:i:0	XN:i:0	XM:i:0	XO:i:0	XG:i:0	NM:i:0	MD:Z:31	YT:Z:UU
6.620585e-15	16	CP026474.1	10076	42	31M	*	0	0	ACAAAGCGCATTCCATCTGCAGATGCCACTT	IIIIIIIIIIIIIIIIIIIIIIIIIIIIIII	AS:i:0	XN:i:0	XM:i:0	XO:i:0	XG:i:0	NM:i:0	MD:Z:31	YT:Z:UU
6.623822e-15	0	CP026474.1	10075	42	31M	*	0	0	AACAAAGCGCATTCCATCTGCAGATGCCACT	IIIIIIIIIIIIIIIIIIIIIIIIIIIIIII	AS:i:0	XN:i:0	XM:i:0	XO:i:0	XG:i:0	NM:i:0	MD:Z:31	YT:Z:UU
6.623837e-15	16	CP026474.1	10074	42	31M	*	0	0	TAACAAAGCGCATTCCATCTGCAGATGCCAC	IIIIIIIIIIIIIIIIIIIIIIIIIIIIIII	AS:i:0	XN:i:0	XM:i:0	XO:i:0	XG:i:0	NM:i:0	MD:Z:31	YT:Z:UU
6.632169e-15	0	CP026474.1	10073	42	31M	*	0	0	GTAACAAAGCGCATTCCATCTGCAGATGCCA	IIIIIIIIIIIIIIIIIIIIIIIIIIIIIII	AS:i:0	XN:i:0	XM:i:0	XO:i:0	XG:i:0	NM:i:0	MD:Z:31	YT:Z:UU
6.639024e-15	0	CP026474.1	10072	42	31M	*	0	0	CGTAACAAAGCGCATTCCATCTGCAGATGCC	IIIIIIIIIIIIIIIIIIIIIIIIIIIIIII	AS:i:0	XN:i:0	XM:i:0	XO:i:0	XG:i:0	NM:i:0	MD:Z:31	YT:Z:UU
6.644373e-15	0	CP026474.1	10077	42	31M	*	0	0	CAAAGCGCATTCCATCTGCAGATGCCACTTC	IIIIIIIIIIIIIIIIIIIIIIIIIIIIIII	AS:i:0	XN:i:0	XM:i:0	XO:i:0	XG:i:0	NM:i:0	MD:Z:31	YT:Z:UU
6.649580e-15	16	CP026474.1	10071	42	31M	*	0	0	GCGTAACAAAGCGCATTCCATCTGCAGATGC	IIIIIIIIIIIIIIIIIIIIIIIIIIIIIII	AS:i:0	XN:i:0	XM:i:0	XO:i:0	XG:i:0	NM:i:0	MD:Z:31	YT:Z:UU
6.758424e-15	16	CP026474.1	10847	42	31M	*	0	0	GTTGGTGCGTCGTCAAAAAACTGCCGCCGTG	IIIIIIIIIIIIIIIIIIIIIIIIIIIIIII	AS:i:0	XN:i:0	XM:i:0	XO:i:0	XG:i:0	NM:i:0	MD:Z:31	YT:Z:UU
6.758427e-15	16	CP026474.1	10846	42	31M	*	0	0	CGTTGGTGCGTCGTCAAAAAACTGCCGCCGT	IIIIIIIIIIIIIIIIIIIIIIIIIIIIIII	AS:i:0	XN:i:0	XM:i:0	XO:i:0	XG:i:0	NM:i:0	MD:Z:31	YT:Z:UU
6.758427e-15	0	CP026474.1	10841	42	31M	*	0	0	ATTTCCGTTGGTGCGTCGTCAAAAAACTGCC	IIIIIIIIIIIIIIIIIIIIIIIIIIIIIII	AS:i:0	XN:i:0	XM:i:0	XO:i:0	XG:i:0	NM:i:0	MD:Z:31	YT:Z:UU
6.758427e-15	16	CP026474.1	10844	42	31M	*	0	0	TCCGTTGGTGCGTCGTCAAAAAACTGCCGCC	IIIIIIIIIIIIIIIIIIIIIIIIIIIIIII	AS:i:0	XN:i:0	XM:i:0	XO:i:0	XG:i:0	NM:i:0	MD:Z:31	YT:Z:UU
6.758428e-15	0	CP026474.1	10845	42	31M	*	0	0	CCGTTGGTGCGTCGTCAAAAAACTGCCGCCG	IIIIIIIIIIIIIIIIIIIIIIIIIIIIIII	AS:i:0	XN:i:0	XM:i:0	XO:i:0	XG:i:0	NM:i:0	MD:Z:31	YT:Z:UU
6.758428e-15	16	CP026474.1	10843	42	31M	*	0	0	TTCCGTTGGTGCGTCGTCAAAAAACTGCCGC	IIIIIIIIIIIIIIIIIIIIIIIIIIIIIII	AS:i:0	XN:i:0	XM:i:0	XO:i:0	XG:i:0	NM:i:0	MD:Z:31	YT:Z:UU
6.758429e-15	16	CP026474.1	10842	42	31M	*	0	0	TTTCCGTTGGTGCGTCGTCAAAAAACTGCCG	IIIIIIIIIIIIIIIIIIIIIIIIIIIIIII	AS:i:0	XN:i:0	XM:i:0	XO:i:0	XG:i:0	NM:i:0	MD:Z:31	YT:Z:UU
6.761041e-15	0	CP026474.1	10202	42	31M	*	0	0	GCTTTTGTCCAGTTCAGCCGGTGTCGGGTCA	IIIIIIIIIIIIIIIIIIIIIIIIIIIIIII	AS:i:0	XN:i:0	XM:i:0	XO:i:0	XG:i:0	NM:i:0	MD:Z:31	YT:Z:UU
6.762869e-15	16	CP026474.1	10208	42	31M	*	0	0	GTCCAGTTCAGCCGGTGTCGGGTCAGTGCAG	IIIIIIIIIIIIIIIIIIIIIIIIIIIIIII	AS:i:0	XN:i:0	XM:i:0	XO:i:0	XG:i:0	NM:i:0	MD:Z:31	YT:Z:UU
6.768947e-15	16	CP026474.1	10203	42	31M	*	0	0	CTTTTGTCCAGTTCAGCCGGTGTCGGGTCAG	IIIIIIIIIIIIIIIIIIIIIIIIIIIIIII	AS:i:0	XN:i:0	XM:i:0	XO:i:0	XG:i:0	NM:i:0	MD:Z:31	YT:Z:UU
6.773437e-15	0	CP026474.1	10046	42	31M	*	0	0	GGTCCGGCATTGATTGTTCTGACTGGCGTAA	IIIIIIIIIIIIIIIIIIIIIIIIIIIIIII	AS:i:0	XN:i:0	XM:i:0	XO:i:0	XG:i:0	NM:i:0	MD:Z:31	YT:Z:UU
6.775338e-15	16	CP026474.1	10209	42	31M	*	0	0	TCCAGTTCAGCCGGTGTCGGGTCAGTGCAGG	IIIIIIIIIIIIIIIIIIIIIIIIIIIIIII	AS:i:0	XN:i:0	XM:i:0	XO:i:0	XG:i:0	NM:i:0	MD:Z:31	YT:Z:UU
6.778998e-15	16	CP026474.1	10204	42	31M	*	0	0	TTTTGTCCAGTTCAGCCGGTGTCGGGTCAGT	IIIIIIIIIIIIIIIIIIIIIIIIIIIIIII	AS:i:0	XN:i:0	XM:i:0	XO:i:0	XG:i:0	NM:i:0	MD:Z:31	YT:Z:UU
6.779421e-15	0	CP026474.1	10047	42	31M	*	0	0	GTCCGGCATTGATTGTTCTGACTGGCGTAAC	IIIIIIIIIIIIIIIIIIIIIIIIIIIIIII	AS:i:0	XN:i:0	XM:i:0	XO:i:0	XG:i:0	NM:i:0	MD:Z:31	YT:Z:UU
6.785809e-15	16	CP026474.1	10207	42	31M	*	0	0	TGTCCAGTTCAGCCGGTGTCGGGTCAGTGCA	IIIIIIIIIIIIIIIIIIIIIIIIIIIIIII	AS:i:0	XN:i:0	XM:i:0	XO:i:0	XG:i:0	NM:i:0	MD:Z:31	YT:Z:UU
6.786057e-15	16	CP026474.1	10205	42	31M	*	0	0	TTTGTCCAGTTCAGCCGGTGTCGGGTCAGTG	IIIIIIIIIIIIIIIIIIIIIIIIIIIIIII	AS:i:0	XN:i:0	XM:i:0	XO:i:0	XG:i:0	NM:i:0	MD:Z:31	YT:Z:UU
6.789148e-15	0	CP026474.1	10045	42	31M	*	0	0	CGGTCCGGCATTGATTGTTCTGACTGGCGTA	IIIIIIIIIIIIIIIIIIIIIIIIIIIIIII	AS:i:0	XN:i:0	XM:i:0	XO:i:0	XG:i:0	NM:i:0	MD:Z:31	YT:Z:UU
6.789446e-15	0	CP026474.1	10201	42	31M	*	0	0	CGCTTTTGTCCAGTTCAGCCGGTGTCGGGTC	IIIIIIIIIIIIIIIIIIIIIIIIIIIIIII	AS:i:0	XN:i:0	XM:i:0	XO:i:0	XG:i:0	NM:i:0	MD:Z:31	YT:Z:UU
6.792465e-15	16	CP026474.1	10206	42	31M	*	0	0	TTGTCCAGTTCAGCCGGTGTCGGGTCAGTGC	IIIIIIIIIIIIIIIIIIIIIIIIIIIIIII	AS:i:0	XN:i:0	XM:i:0	XO:i:0	XG:i:0	NM:i:0	MD:Z:31	YT:Z:UU
6.800012e-15	16	CP026474.1	10044	42	31M	*	0	0	TCGGTCCGGCATTGATTGTTCTGACTGGCGT	IIIIIIIIIIIIIIIIIIIIIIIIIIIIIII	AS:i:0	XN:i:0	XM:i:0	XO:i:0	XG:i:0	NM:i:0	MD:Z:31	YT:Z:UU
6.801081e-15	16	CP026474.1	10042	42	31M	*	0	0	GTTCGGTCCGGCATTGATTGTTCTGACTGGC	IIIIIIIIIIIIIIIIIIIIIIIIIIIIIII	AS:i:0	XN:i:0	XM:i:0	XO:i:0	XG:i:0	NM:i:0	MD:Z:31	YT:Z:UU
6.803455e-15	16	CP026474.1	10043	42	31M	*	0	0	TTCGGTCCGGCATTGATTGTTCTGACTGGCG	IIIIIIIIIIIIIIIIIIIIIIIIIIIIIII	AS:i:0	XN:i:0	XM:i:0	XO:i:0	XG:i:0	NM:i:0	MD:Z:31	YT:Z:UU
6.807290e-15	16	CP026474.1	10056	42	31M	*	0	0	TGATTGTTCTGACTGGCGTAACAAAGCGCAT	IIIIIIIIIIIIIIIIIIIIIIIIIIIIIII	AS:i:0	XN:i:0	XM:i:0	XO:i:0	XG:i:0	NM:i:0	MD:Z:31	YT:Z:UU
6.817510e-15	16	CP026474.1	10055	42	31M	*	0	0	TTGATTGTTCTGACTGGCGTAACAAAGCGCA	IIIIIIIIIIIIIIIIIIIIIIIIIIIIIII	AS:i:0	XN:i:0	XM:i:0	XO:i:0	XG:i:0	NM:i:0	MD:Z:31	YT:Z:UU
6.817656e-15	16	CP026474.1	10051	42	31M	*	0	0	GGCATTGATTGTTCTGACTGGCGTAACAAAG	IIIIIIIIIIIIIIIIIIIIIIIIIIIIIII	AS:i:0	XN:i:0	XM:i:0	XO:i:0	XG:i:0	NM:i:0	MD:Z:31	YT:Z:UU
6.823950e-15	0	CP026474.1	10052	42	31M	*	0	0	GCATTGATTGTTCTGACTGGCGTAACAAAGC	IIIIIIIIIIIIIIIIIIIIIIIIIIIIIII	AS:i:0	XN:i:0	XM:i:0	XO:i:0	XG:i:0	NM:i:0	MD:Z:31	YT:Z:UU
6.826448e-15	0	CP026474.1	10050	42	31M	*	0	0	CGGCATTGATTGTTCTGACTGGCGTAACAAA	IIIIIIIIIIIIIIIIIIIIIIIIIIIIIII	AS:i:0	XN:i:0	XM:i:0	XO:i:0	XG:i:0	NM:i:0	MD:Z:31	YT:Z:UU
6.827875e-15	0	CP026474.1	10212	42	31M	*	0	0	AGTTCAGCCGGTGTCGGGTCAGTGCAGGAAC	IIIIIIIIIIIIIIIIIIIIIIIIIIIIIII	AS:i:0	XN:i:0	XM:i:0	XO:i:0	XG:i:0	NM:i:0	MD:Z:31	YT:Z:UU
6.832290e-15	0	CP026474.1	10054	42	31M	*	0	0	ATTGATTGTTCTGACTGGCGTAACAAAGCGC	IIIIIIIIIIIIIIIIIIIIIIIIIIIIIII	AS:i:0	XN:i:0	XM:i:0	XO:i:0	XG:i:0	NM:i:0	MD:Z:31	YT:Z:UU
6.835976e-15	0	CP026474.1	10053	42	31M	*	0	0	CATTGATTGTTCTGACTGGCGTAACAAAGCG	IIIIIIIIIIIIIIIIIIIIIIIIIIIIIII	AS:i:0	XN:i:0	XM:i:0	XO:i:0	XG:i:0	NM:i:0	MD:Z:31	YT:Z:UU
6.856441e-15	0	CP026474.1	10211	42	31M	*	0	0	CAGTTCAGCCGGTGTCGGGTCAGTGCAGGAA	IIIIIIIIIIIIIIIIIIIIIIIIIIIIIII	AS:i:0	XN:i:0	XM:i:0	XO:i:0	XG:i:0	NM:i:0	MD:Z:31	YT:Z:UU
6.858081e-15	0	CP026474.1	10048	42	31M	*	0	0	TCCGGCATTGATTGTTCTGACTGGCGTAACA	IIIIIIIIIIIIIIIIIIIIIIIIIIIIIII	AS:i:0	XN:i:0	XM:i:0	XO:i:0	XG:i:0	NM:i:0	MD:Z:31	YT:Z:UU
6.858380e-15	0	CP026474.1	10049	42	31M	*	0	0	CCGGCATTGATTGTTCTGACTGGCGTAACAA	IIIIIIIIIIIIIIIIIIIIIIIIIIIIIII	AS:i:0	XN:i:0	XM:i:0	XO:i:0	XG:i:0	NM:i:0	MD:Z:31	YT:Z:UU
6.873202e-15	16	CP026474.1	10059	42	31M	*	0	0	TTGTTCTGACTGGCGTAACAAAGCGCATTCC	IIIIIIIIIIIIIIIIIIIIIIIIIIIIIII	AS:i:0	XN:i:0	XM:i:0	XO:i:0	XG:i:0	NM:i:0	MD:Z:31	YT:Z:UU
6.883006e-15	0	CP026474.1	10210	42	31M	*	0	0	CCAGTTCAGCCGGTGTCGGGTCAGTGCAGGA	IIIIIIIIIIIIIIIIIIIIIIIIIIIIIII	AS:i:0	XN:i:0	XM:i:0	XO:i:0	XG:i:0	NM:i:0	MD:Z:31	YT:Z:UU
6.892149e-15	0	CP026474.1	10058	42	31M	*	0	0	ATTGTTCTGACTGGCGTAACAAAGCGCATTC	IIIIIIIIIIIIIIIIIIIIIIIIIIIIIII	AS:i:0	XN:i:0	XM:i:0	XO:i:0	XG:i:0	NM:i:0	MD:Z:31	YT:Z:UU
6.930087e-15	16	CP026474.1	10799	42	31M	*	0	0	TTTTCCTTGTTAATCACCAGCCGTTTCCATG	IIIIIIIIIIIIIIIIIIIIIIIIIIIIIII	AS:i:0	XN:i:0	XM:i:0	XO:i:0	XG:i:0	NM:i:0	MD:Z:31	YT:Z:UU
6.930089e-15	16	CP026474.1	10800	42	31M	*	0	0	TTTCCTTGTTAATCACCAGCCGTTTCCATGA	IIIIIIIIIIIIIIIIIIIIIIIIIIIIIII	AS:i:0	XN:i:0	XM:i:0	XO:i:0	XG:i:0	NM:i:0	MD:Z:31	YT:Z:UU
6.930091e-15	16	CP026474.1	10801	42	31M	*	0	0	TTCCTTGTTAATCACCAGCCGTTTCCATGAC	IIIIIIIIIIIIIIIIIIIIIIIIIIIIIII	AS:i:0	XN:i:0	XM:i:0	XO:i:0	XG:i:0	NM:i:0	MD:Z:31	YT:Z:UU
6.930092e-15	16	CP026474.1	10798	42	31M	*	0	0	TTTTTCCTTGTTAATCACCAGCCGTTTCCAT	IIIIIIIIIIIIIIIIIIIIIIIIIIIIIII	AS:i:0	XN:i:0	XM:i:0	XO:i:0	XG:i:0	NM:i:0	MD:Z:31	YT:Z:UU
6.938808e-15	16	CP026474.1	10796	42	31M	*	0	0	TGTTTTTCCTTGTTAATCACCAGCCGTTTCC	IIIIIIIIIIIIIIIIIIIIIIIIIIIIIII	AS:i:0	XN:i:0	XM:i:0	XO:i:0	XG:i:0	NM:i:0	MD:Z:31	YT:Z:UU
6.938809e-15	0	CP026474.1	10797	42	31M	*	0	0	GTTTTTCCTTGTTAATCACCAGCCGTTTCCA	IIIIIIIIIIIIIIIIIIIIIIIIIIIIIII	AS:i:0	XN:i:0	XM:i:0	XO:i:0	XG:i:0	NM:i:0	MD:Z:31	YT:Z:UU
6.938817e-15	0	CP026474.1	10795	42	31M	*	0	0	ATGTTTTTCCTTGTTAATCACCAGCCGTTTC	IIIIIIIIIIIIIIIIIIIIIIIIIIIIIII	AS:i:0	XN:i:0	XM:i:0	XO:i:0	XG:i:0	NM:i:0	MD:Z:31	YT:Z:UU
6.938824e-15	16	CP026474.1	10794	42	31M	*	0	0	TATGTTTTTCCTTGTTAATCACCAGCCGTTT	IIIIIIIIIIIIIIIIIIIIIIIIIIIIIII	AS:i:0	XN:i:0	XM:i:0	XO:i:0	XG:i:0	NM:i:0	MD:Z:31	YT:Z:UU
6.938843e-15	16	CP026474.1	10792	42	31M	*	0	0	GATATGTTTTTCCTTGTTAATCACCAGCCGT	IIIIIIIIIIIIIIIIIIIIIIIIIIIIIII	AS:i:0	XN:i:0	XM:i:0	XO:i:0	XG:i:0	NM:i:0	MD:Z:31	YT:Z:UU
6.938857e-15	16	CP026474.1	10793	42	31M	*	0	0	ATATGTTTTTCCTTGTTAATCACCAGCCGTT	IIIIIIIIIIIIIIIIIIIIIIIIIIIIIII	AS:i:0	XN:i:0	XM:i:0	XO:i:0	XG:i:0	NM:i:0	MD:Z:31	YT:Z:UU
7.026401e-15	0	CP026474.1	10255	42	31M	*	0	0	CAGTGGTTCCAGACCGATATTGCAGGCTTCA	IIIIIIIIIIIIIIIIIIIIIIIIIIIIIII	AS:i:0	XN:i:0	XM:i:0	XO:i:0	XG:i:0	NM:i:0	MD:Z:31	YT:Z:UU
7.027037e-15	0	CP026474.1	10973	42	31M	*	0	0	AAACGACGAACGCGCCCGTACTGCTCCACCA	IIIIIIIIIIIIIIIIIIIIIIIIIIIIIII	AS:i:0	XN:i:0	XM:i:0	XO:i:0	XG:i:0	NM:i:0	MD:Z:31	YT:Z:UU
7.027037e-15	0	CP026474.1	10974	42	31M	*	0	0	AACGACGAACGCGCCCGTACTGCTCCACCAT	IIIIIIIIIIIIIIIIIIIIIIIIIIIIIII	AS:i:0	XN:i:0	XM:i:0	XO:i:0	XG:i:0	NM:i:0	MD:Z:31	YT:Z:UU
7.027039e-15	16	CP026474.1	10976	42	31M	*	0	0	CGACGAACGCGCCCGTACTGCTCCACCATTT	IIIIIIIIIIIIIIIIIIIIIIIIIIIIIII	AS:i:0	XN:i:0	XM:i:0	XO:i:0	XG:i:0	NM:i:0	MD:Z:31	YT:Z:UU
7.027040e-15	0	CP026474.1	10971	42	31M	*	0	0	GGAAACGACGAACGCGCCCGTACTGCTCCAC	IIIIIIIIIIIIIIIIIIIIIIIIIIIIIII	AS:i:0	XN:i:0	XM:i:0	XO:i:0	XG:i:0	NM:i:0	MD:Z:31	YT:Z:UU
7.027041e-15	0	CP026474.1	10972	42	31M	*	0	0	GAAACGACGAACGCGCCCGTACTGCTCCACC	IIIIIIIIIIIIIIIIIIIIIIIIIIIIIII	AS:i:0	XN:i:0	XM:i:0	XO:i:0	XG:i:0	NM:i:0	MD:Z:31	YT:Z:UU
7.027043e-15	16	CP026474.1	10975	42	31M	*	0	0	ACGACGAACGCGCCCGTACTGCTCCACCATT	IIIIIIIIIIIIIIIIIIIIIIIIIIIIIII	AS:i:0	XN:i:0	XM:i:0	XO:i:0	XG:i:0	NM:i:0	MD:Z:31	YT:Z:UU
7.027043e-15	0	CP026474.1	10970	42	31M	*	0	0	AGGAAACGACGAACGCGCCCGTACTGCTCCA	IIIIIIIIIIIIIIIIIIIIIIIIIIIIIII	AS:i:0	XN:i:0	XM:i:0	XO:i:0	XG:i:0	NM:i:0	MD:Z:31	YT:Z:UU
7.027043e-15	16	CP026474.1	10977	42	31M	*	0	0	GACGAACGCGCCCGTACTGCTCCACCATTTC	IIIIIIIIIIIIIIIIIIIIIIIIIIIIIII	AS:i:0	XN:i:0	XM:i:0	XO:i:0	XG:i:0	NM:i:0	MD:Z:31	YT:Z:UU
7.054120e-15	16	CP026474.1	10254	42	31M	*	0	0	TCAGTGGTTCCAGACCGATATTGCAGGCTTC	IIIIIIIIIIIIIIIIIIIIIIIIIIIIIII	AS:i:0	XN:i:0	XM:i:0	XO:i:0	XG:i:0	NM:i:0	MD:Z:31	YT:Z:UU
7.056860e-15	16	CP026474.1	10253	42	31M	*	0	0	ATCAGTGGTTCCAGACCGATATTGCAGGCTT	IIIIIIIIIIIIIIIIIIIIIIIIIIIIIII	AS:i:0	XN:i:0	XM:i:0	XO:i:0	XG:i:0	NM:i:0	MD:Z:31	YT:Z:UU
7.069624e-15	0	CP026474.1	11017	42	31M	*	0	0	ATTATCGTCTGAGGGCCGGGCAATTTCACGG	IIIIIIIIIIIIIIIIIIIIIIIIIIIIIII	AS:i:0	XN:i:0	XM:i:0	XO:i:0	XG:i:0	NM:i:0	MD:Z:31	YT:Z:UU
7.069626e-15	0	CP026474.1	11016	42	31M	*	0	0	AATTATCGTCTGAGGGCCGGGCAATTTCACG	IIIIIIIIIIIIIIIIIIIIIIIIIIIIIII	AS:i:0	XN:i:0	XM:i:0	XO:i:0	XG:i:0	NM:i:0	MD:Z:31	YT:Z:UU
7.069628e-15	0	CP026474.1	11013	42	31M	*	0	0	GAAAATTATCGTCTGAGGGCCGGGCAATTTC	IIIIIIIIIIIIIIIIIIIIIIIIIIIIIII	AS:i:0	XN:i:0	XM:i:0	XO:i:0	XG:i:0	NM:i:0	MD:Z:31	YT:Z:UU
7.069629e-15	0	CP026474.1	11014	42	31M	*	0	0	AAAATTATCGTCTGAGGGCCGGGCAATTTCA	IIIIIIIIIIIIIIIIIIIIIIIIIIIIIII	AS:i:0	XN:i:0	XM:i:0	XO:i:0	XG:i:0	NM:i:0	MD:Z:31	YT:Z:UU
7.069629e-15	0	CP026474.1	11015	42	31M	*	0	0	AAATTATCGTCTGAGGGCCGGGCAATTTCAC	IIIIIIIIIIIIIIIIIIIIIIIIIIIIIII	AS:i:0	XN:i:0	XM:i:0	XO:i:0	XG:i:0	NM:i:0	MD:Z:31	YT:Z:UU
7.069634e-15	16	CP026474.1	11012	42	31M	*	0	0	TGAAAATTATCGTCTGAGGGCCGGGCAATTT	IIIIIIIIIIIIIIIIIIIIIIIIIIIIIII	AS:i:0	XN:i:0	XM:i:0	XO:i:0	XG:i:0	NM:i:0	MD:Z:31	YT:Z:UU
7.077405e-15	16	CP026474.1	10252	42	31M	*	0	0	GATCAGTGGTTCCAGACCGATATTGCAGGCT	IIIIIIIIIIIIIIIIIIIIIIIIIIIIIII	AS:i:0	XN:i:0	XM:i:0	XO:i:0	XG:i:0	NM:i:0	MD:Z:31	YT:Z:UU
7.107942e-15	16	CP026474.1	10250	42	31M	*	0	0	CTGATCAGTGGTTCCAGACCGATATTGCAGG	IIIIIIIIIIIIIIIIIIIIIIIIIIIIIII	AS:i:0	XN:i:0	XM:i:0	XO:i:0	XG:i:0	NM:i:0	MD:Z:31	YT:Z:UU
7.108628e-15	16	CP026474.1	10251	42	31M	*	0	0	TGATCAGTGGTTCCAGACCGATATTGCAGGC	IIIIIIIIIIIIIIIIIIIIIIIIIIIIIII	AS:i:0	XN:i:0	XM:i:0	XO:i:0	XG:i:0	NM:i:0	MD:Z:31	YT:Z:UU
7.111693e-15	0	CP026474.1	10247	42	31M	*	0	0	GATCTGATCAGTGGTTCCAGACCGATATTGC	IIIIIIIIIIIIIIIIIIIIIIIIIIIIIII	AS:i:0	XN:i:0	XM:i:0	XO:i:0	XG:i:0	NM:i:0	MD:Z:31	YT:Z:UU
7.120622e-15	16	CP026474.1	10245	42	31M	*	0	0	TTGATCTGATCAGTGGTTCCAGACCGATATT	IIIIIIIIIIIIIIIIIIIIIIIIIIIIIII	AS:i:0	XN:i:0	XM:i:0	XO:i:0	XG:i:0	NM:i:0	MD:Z:31	YT:Z:UU
7.120624e-15	16	CP026474.1	10246	42	31M	*	0	0	TGATCTGATCAGTGGTTCCAGACCGATATTG	IIIIIIIIIIIIIIIIIIIIIIIIIIIIIII	AS:i:0	XN:i:0	XM:i:0	XO:i:0	XG:i:0	NM:i:0	MD:Z:31	YT:Z:UU
7.124263e-15	16	CP026474.1	10244	42	31M	*	0	0	TTTGATCTGATCAGTGGTTCCAGACCGATAT	IIIIIIIIIIIIIIIIIIIIIIIIIIIIIII	AS:i:0	XN:i:0	XM:i:0	XO:i:0	XG:i:0	NM:i:0	MD:Z:31	YT:Z:UU
7.125161e-15	0	CP026474.1	10248	42	31M	*	0	0	ATCTGATCAGTGGTTCCAGACCGATATTGCA	IIIIIIIIIIIIIIIIIIIIIIIIIIIIIII	AS:i:0	XN:i:0	XM:i:0	XO:i:0	XG:i:0	NM:i:0	MD:Z:31	YT:Z:UU
7.129330e-15	16	CP026474.1	10249	42	31M	*	0	0	TCTGATCAGTGGTTCCAGACCGATATTGCAG	IIIIIIIIIIIIIIIIIIIIIIIIIIIIIII	AS:i:0	XN:i:0	XM:i:0	XO:i:0	XG:i:0	NM:i:0	MD:Z:31	YT:Z:UU
7.132943e-15	16	CP026474.1	10964	42	31M	*	0	0	TGGGGCAGGAAACGACGAACGCGCCCGTACT	IIIIIIIIIIIIIIIIIIIIIIIIIIIIIII	AS:i:0	XN:i:0	XM:i:0	XO:i:0	XG:i:0	NM:i:0	MD:Z:31	YT:Z:UU
7.132959e-15	16	CP026474.1	10965	42	31M	*	0	0	GGGGCAGGAAACGACGAACGCGCCCGTACTG	IIIIIIIIIIIIIIIIIIIIIIIIIIIIIII	AS:i:0	XN:i:0	XM:i:0	XO:i:0	XG:i:0	NM:i:0	MD:Z:31	YT:Z:UU
7.132970e-15	0	CP026474.1	10963	42	31M	*	0	0	ATGGGGCAGGAAACGACGAACGCGCCCGTAC	IIIIIIIIIIIIIIIIIIIIIIIIIIIIIII	AS:i:0	XN:i:0	XM:i:0	XO:i:0	XG:i:0	NM:i:0	MD:Z:31	YT:Z:UU
7.132980e-15	16	CP026474.1	10966	42	31M	*	0	0	GGGCAGGAAACGACGAACGCGCCCGTACTGC	IIIIIIIIIIIIIIIIIIIIIIIIIIIIIII	AS:i:0	XN:i:0	XM:i:0	XO:i:0	XG:i:0	NM:i:0	MD:Z:31	YT:Z:UU
7.132989e-15	0	CP026474.1	10962	42	31M	*	0	0	GATGGGGCAGGAAACGACGAACGCGCCCGTA	IIIIIIIIIIIIIIIIIIIIIIIIIIIIIII	AS:i:0	XN:i:0	XM:i:0	XO:i:0	XG:i:0	NM:i:0	MD:Z:31	YT:Z:UU
7.132993e-15	16	CP026474.1	10961	42	31M	*	0	0	AGATGGGGCAGGAAACGACGAACGCGCCCGT	IIIIIIIIIIIIIIIIIIIIIIIIIIIIIII	AS:i:0	XN:i:0	XM:i:0	XO:i:0	XG:i:0	NM:i:0	MD:Z:31	YT:Z:UU
7.141822e-15	0	CP026474.1	10243	42	31M	*	0	0	ATTTGATCTGATCAGTGGTTCCAGACCGATA	IIIIIIIIIIIIIIIIIIIIIIIIIIIIIII	AS:i:0	XN:i:0	XM:i:0	XO:i:0	XG:i:0	NM:i:0	MD:Z:31	YT:Z:UU
7.162840e-15	16	CP026474.1	10242	42	31M	*	0	0	CATTTGATCTGATCAGTGGTTCCAGACCGAT	IIIIIIIIIIIIIIIIIIIIIIIIIIIIIII	AS:i:0	XN:i:0	XM:i:0	XO:i:0	XG:i:0	NM:i:0	MD:Z:31	YT:Z:UU
7.270536e-15	16	CP026474.1	10745	42	31M	*	0	0	CTATCCTGCAGTTTACTGAGAAAGCAGAGCG	IIIIIIIIIIIIIIIIIIIIIIIIIIIIIII	AS:i:0	XN:i:0	XM:i:0	XO:i:0	XG:i:0	NM:i:0	MD:Z:31	YT:Z:UU
7.279433e-15	16	CP026474.1	10057	42	31M	*	0	0	GATTGTTCTGACTGGCGTAACAAAGCGCATT	IIIIIIIIIIIIIIIIIIIIIIIIIIIIIII	AS:i:0	XN:i:0	XM:i:0	XO:i:0	XG:i:0	NM:i:0	MD:Z:31	YT:Z:UU
7.283141e-15	16	CP026474.1	10743	42	31M	*	0	0	GACTATCCTGCAGTTTACTGAGAAAGCAGAG	IIIIIIIIIIIIIIIIIIIIIIIIIIIIIII	AS:i:0	XN:i:0	XM:i:0	XO:i:0	XG:i:0	NM:i:0	MD:Z:31	YT:Z:UU
7.283142e-15	0	CP026474.1	10744	42	31M	*	0	0	ACTATCCTGCAGTTTACTGAGAAAGCAGAGC	IIIIIIIIIIIIIIIIIIIIIIIIIIIIIII	AS:i:0	XN:i:0	XM:i:0	XO:i:0	XG:i:0	NM:i:0	MD:Z:31	YT:Z:UU
7.283142e-15	0	CP026474.1	10742	42	31M	*	0	0	AGACTATCCTGCAGTTTACTGAGAAAGCAGA	IIIIIIIIIIIIIIIIIIIIIIIIIIIIIII	AS:i:0	XN:i:0	XM:i:0	XO:i:0	XG:i:0	NM:i:0	MD:Z:31	YT:Z:UU
7.283146e-15	0	CP026474.1	10741	42	31M	*	0	0	CAGACTATCCTGCAGTTTACTGAGAAAGCAG	IIIIIIIIIIIIIIIIIIIIIIIIIIIIIII	AS:i:0	XN:i:0	XM:i:0	XO:i:0	XG:i:0	NM:i:0	MD:Z:31	YT:Z:UU
7.283146e-15	0	CP026474.1	10740	42	31M	*	0	0	TCAGACTATCCTGCAGTTTACTGAGAAAGCA	IIIIIIIIIIIIIIIIIIIIIIIIIIIIIII	AS:i:0	XN:i:0	XM:i:0	XO:i:0	XG:i:0	NM:i:0	MD:Z:31	YT:Z:UU
7.283147e-15	0	CP026474.1	10739	42	31M	*	0	0	CTCAGACTATCCTGCAGTTTACTGAGAAAGC	IIIIIIIIIIIIIIIIIIIIIIIIIIIIIII	AS:i:0	XN:i:0	XM:i:0	XO:i:0	XG:i:0	NM:i:0	MD:Z:31	YT:Z:UU
7.307258e-15	16	CP026474.1	10748	42	31M	*	0	0	TCCTGCAGTTTACTGAGAAAGCAGAGCGTGT	IIIIIIIIIIIIIIIIIIIIIIIIIIIIIII	AS:i:0	XN:i:0	XM:i:0	XO:i:0	XG:i:0	NM:i:0	MD:Z:31	YT:Z:UU
7.307260e-15	0	CP026474.1	10747	42	31M	*	0	0	ATCCTGCAGTTTACTGAGAAAGCAGAGCGTG	IIIIIIIIIIIIIIIIIIIIIIIIIIIIIII	AS:i:0	XN:i:0	XM:i:0	XO:i:0	XG:i:0	NM:i:0	MD:Z:31	YT:Z:UU
7.307261e-15	16	CP026474.1	10750	42	31M	*	0	0	CTGCAGTTTACTGAGAAAGCAGAGCGTGTAT	IIIIIIIIIIIIIIIIIIIIIIIIIIIIIII	AS:i:0	XN:i:0	XM:i:0	XO:i:0	XG:i:0	NM:i:0	MD:Z:31	YT:Z:UU
7.307261e-15	0	CP026474.1	10749	42	31M	*	0	0	CCTGCAGTTTACTGAGAAAGCAGAGCGTGTA	IIIIIIIIIIIIIIIIIIIIIIIIIIIIIII	AS:i:0	XN:i:0	XM:i:0	XO:i:0	XG:i:0	NM:i:0	MD:Z:31	YT:Z:UU
7.307264e-15	16	CP026474.1	10746	42	31M	*	0	0	TATCCTGCAGTTTACTGAGAAAGCAGAGCGT	IIIIIIIIIIIIIIIIIIIIIIIIIIIIIII	AS:i:0	XN:i:0	XM:i:0	XO:i:0	XG:i:0	NM:i:0	MD:Z:31	YT:Z:UU
7.327110e-15	0	CP026474.1	10952	42	31M	*	0	0	GTATTCAGCAGATGGGGCAGGAAACGACGAA	IIIIIIIIIIIIIIIIIIIIIIIIIIIIIII	AS:i:0	XN:i:0	XM:i:0	XO:i:0	XG:i:0	NM:i:0	MD:Z:31	YT:Z:UU
7.327122e-15	0	CP026474.1	10949	42	31M	*	0	0	ACGGTATTCAGCAGATGGGGCAGGAAACGAC	IIIIIIIIIIIIIIIIIIIIIIIIIIIIIII	AS:i:0	XN:i:0	XM:i:0	XO:i:0	XG:i:0	NM:i:0	MD:Z:31	YT:Z:UU
7.327130e-15	0	CP026474.1	10951	42	31M	*	0	0	GGTATTCAGCAGATGGGGCAGGAAACGACGA	IIIIIIIIIIIIIIIIIIIIIIIIIIIIIII	AS:i:0	XN:i:0	XM:i:0	XO:i:0	XG:i:0	NM:i:0	MD:Z:31	YT:Z:UU
7.327133e-15	16	CP026474.1	10953	42	31M	*	0	0	TATTCAGCAGATGGGGCAGGAAACGACGAAC	IIIIIIIIIIIIIIIIIIIIIIIIIIIIIII	AS:i:0	XN:i:0	XM:i:0	XO:i:0	XG:i:0	NM:i:0	MD:Z:31	YT:Z:UU
7.327136e-15	0	CP026474.1	10950	42	31M	*	0	0	CGGTATTCAGCAGATGGGGCAGGAAACGACG	IIIIIIIIIIIIIIIIIIIIIIIIIIIIIII	AS:i:0	XN:i:0	XM:i:0	XO:i:0	XG:i:0	NM:i:0	MD:Z:31	YT:Z:UU
7.327201e-15	0	CP026474.1	10960	42	31M	*	0	0	CAGATGGGGCAGGAAACGACGAACGCGCCCG	IIIIIIIIIIIIIIIIIIIIIIIIIIIIIII	AS:i:0	XN:i:0	XM:i:0	XO:i:0	XG:i:0	NM:i:0	MD:Z:31	YT:Z:UU
7.327263e-15	16	CP026474.1	10955	42	31M	*	0	0	TTCAGCAGATGGGGCAGGAAACGACGAACGC	IIIIIIIIIIIIIIIIIIIIIIIIIIIIIII	AS:i:0	XN:i:0	XM:i:0	XO:i:0	XG:i:0	NM:i:0	MD:Z:31	YT:Z:UU
7.327268e-15	0	CP026474.1	10954	42	31M	*	0	0	ATTCAGCAGATGGGGCAGGAAACGACGAACG	IIIIIIIIIIIIIIIIIIIIIIIIIIIIIII	AS:i:0	XN:i:0	XM:i:0	XO:i:0	XG:i:0	NM:i:0	MD:Z:31	YT:Z:UU
7.327281e-15	0	CP026474.1	10948	42	31M	*	0	0	AACGGTATTCAGCAGATGGGGCAGGAAACGA	IIIIIIIIIIIIIIIIIIIIIIIIIIIIIII	AS:i:0	XN:i:0	XM:i:0	XO:i:0	XG:i:0	NM:i:0	MD:Z:31	YT:Z:UU
7.327314e-15	0	CP026474.1	10959	42	31M	*	0	0	GCAGATGGGGCAGGAAACGACGAACGCGCCC	IIIIIIIIIIIIIIIIIIIIIIIIIIIIIII	AS:i:0	XN:i:0	XM:i:0	XO:i:0	XG:i:0	NM:i:0	MD:Z:31	YT:Z:UU
7.327369e-15	16	CP026474.1	10956	42	31M	*	0	0	TCAGCAGATGGGGCAGGAAACGACGAACGCG	IIIIIIIIIIIIIIIIIIIIIIIIIIIIIII	AS:i:0	XN:i:0	XM:i:0	XO:i:0	XG:i:0	NM:i:0	MD:Z:31	YT:Z:UU
7.327373e-15	0	CP026474.1	10957	42	31M	*	0	0	CAGCAGATGGGGCAGGAAACGACGAACGCGC	IIIIIIIIIIIIIIIIIIIIIIIIIIIIIII	AS:i:0	XN:i:0	XM:i:0	XO:i:0	XG:i:0	NM:i:0	MD:Z:31	YT:Z:UU
7.327386e-15	0	CP026474.1	10958	42	31M	*	0	0	AGCAGATGGGGCAGGAAACGACGAACGCGCC	IIIIIIIIIIIIIIIIIIIIIIIIIIIIIII	AS:i:0	XN:i:0	XM:i:0	XO:i:0	XG:i:0	NM:i:0	MD:Z:31	YT:Z:UU
7.430988e-15	0	CP026474.1	11209	42	31M	*	0	0	CTGCCCAATCTTTCTGGCGTCACGGATGATA	IIIIIIIIIIIIIIIIIIIIIIIIIIIIIII	AS:i:0	XN:i:0	XM:i:0	XO:i:0	XG:i:0	NM:i:0	MD:Z:31	YT:Z:UU
7.461838e-15	16	CP026474.1	10350	42	31M	*	0	0	GGAAAAACTCATCAGCAAATCCGGTATGGGC	IIIIIIIIIIIIIIIIIIIIIIIIIIIIIII	AS:i:0	XN:i:0	XM:i:0	XO:i:0	XG:i:0	NM:i:0	MD:Z:31	YT:Z:UU
7.461840e-15	16	CP026474.1	10351	42	31M	*	0	0	GAAAAACTCATCAGCAAATCCGGTATGGGCG	IIIIIIIIIIIIIIIIIIIIIIIIIIIIIII	AS:i:0	XN:i:0	XM:i:0	XO:i:0	XG:i:0	NM:i:0	MD:Z:31	YT:Z:UU
7.466413e-15	16	CP026474.1	10790	42	31M	*	0	0	GTGATATGTTTTTCCTTGTTAATCACCAGCC	IIIIIIIIIIIIIIIIIIIIIIIIIIIIIII	AS:i:0	XN:i:0	XM:i:0	XO:i:0	XG:i:0	NM:i:0	MD:Z:31	YT:Z:UU
7.466447e-15	16	CP026474.1	10791	42	31M	*	0	0	TGATATGTTTTTCCTTGTTAATCACCAGCCG	IIIIIIIIIIIIIIIIIIIIIIIIIIIIIII	AS:i:0	XN:i:0	XM:i:0	XO:i:0	XG:i:0	NM:i:0	MD:Z:31	YT:Z:UU
7.927145e-15	16	CP026474.1	10967	42	31M	*	0	0	GGCAGGAAACGACGAACGCGCCCGTACTGCT	IIIIIIIIIIIIIIIIIIIIIIIIIIIIIII	AS:i:0	XN:i:0	XM:i:0	XO:i:0	XG:i:0	NM:i:0	MD:Z:31	YT:Z:UU
7.927251e-15	0	CP026474.1	10969	42	31M	*	0	0	CAGGAAACGACGAACGCGCCCGTACTGCTCC	IIIIIIIIIIIIIIIIIIIIIIIIIIIIIII	AS:i:0	XN:i:0	XM:i:0	XO:i:0	XG:i:0	NM:i:0	MD:Z:31	YT:Z:UU
7.927520e-15	16	CP026474.1	10968	42	31M	*	0	0	GCAGGAAACGACGAACGCGCCCGTACTGCTC	IIIIIIIIIIIIIIIIIIIIIIIIIIIIIII	AS:i:0	XN:i:0	XM:i:0	XO:i:0	XG:i:0	NM:i:0	MD:Z:31	YT:Z:UU
7.955318e-15	16	CP026474.1	11010	42	31M	*	0	0	CATGAAAATTATCGTCTGAGGGCCGGGCAAT	IIIIIIIIIIIIIIIIIIIIIIIIIIIIIII	AS:i:0	XN:i:0	XM:i:0	XO:i:0	XG:i:0	NM:i:0	MD:Z:31	YT:Z:UU
7.955423e-15	16	CP026474.1	11011	42	31M	*	0	0	ATGAAAATTATCGTCTGAGGGCCGGGCAATT	IIIIIIIIIIIIIIIIIIIIIIIIIIIIIII	AS:i:0	XN:i:0	XM:i:0	XO:i:0	XG:i:0	NM:i:0	MD:Z:31	YT:Z:UU
7.959174e-15	0	CP026474.1	11009	42	31M	*	0	0	TCATGAAAATTATCGTCTGAGGGCCGGGCAA	IIIIIIIIIIIIIIIIIIIIIIIIIIIIIII	AS:i:0	XN:i:0	XM:i:0	XO:i:0	XG:i:0	NM:i:0	MD:Z:31	YT:Z:UU
8.068992e-15	0	CP026474.1	10546	42	31M	*	0	0	AAGACGTGCAGCAACCTGTCTGTAACGACTA	IIIIIIIIIIIIIIIIIIIIIIIIIIIIIII	AS:i:0	XN:i:0	XM:i:0	XO:i:0	XG:i:0	NM:i:0	MD:Z:31	YT:Z:UU
8.068992e-15	0	CP026474.1	10549	42	31M	*	0	0	ACGTGCAGCAACCTGTCTGTAACGACTATCA	IIIIIIIIIIIIIIIIIIIIIIIIIIIIIII	AS:i:0	XN:i:0	XM:i:0	XO:i:0	XG:i:0	NM:i:0	MD:Z:31	YT:Z:UU
8.068992e-15	0	CP026474.1	10547	42	31M	*	0	0	AGACGTGCAGCAACCTGTCTGTAACGACTAT	IIIIIIIIIIIIIIIIIIIIIIIIIIIIIII	AS:i:0	XN:i:0	XM:i:0	XO:i:0	XG:i:0	NM:i:0	MD:Z:31	YT:Z:UU
8.068992e-15	0	CP026474.1	10550	42	31M	*	0	0	CGTGCAGCAACCTGTCTGTAACGACTATCAA	IIIIIIIIIIIIIIIIIIIIIIIIIIIIIII	AS:i:0	XN:i:0	XM:i:0	XO:i:0	XG:i:0	NM:i:0	MD:Z:31	YT:Z:UU
8.068992e-15	16	CP026474.1	10551	42	31M	*	0	0	GTGCAGCAACCTGTCTGTAACGACTATCAAG	IIIIIIIIIIIIIIIIIIIIIIIIIIIIIII	AS:i:0	XN:i:0	XM:i:0	XO:i:0	XG:i:0	NM:i:0	MD:Z:31	YT:Z:UU
8.068992e-15	0	CP026474.1	10548	42	31M	*	0	0	GACGTGCAGCAACCTGTCTGTAACGACTATC	IIIIIIIIIIIIIIIIIIIIIIIIIIIIIII	AS:i:0	XN:i:0	XM:i:0	XO:i:0	XG:i:0	NM:i:0	MD:Z:31	YT:Z:UU
8.068992e-15	16	CP026474.1	10552	42	31M	*	0	0	TGCAGCAACCTGTCTGTAACGACTATCAAGC	IIIIIIIIIIIIIIIIIIIIIIIIIIIIIII	AS:i:0	XN:i:0	XM:i:0	XO:i:0	XG:i:0	NM:i:0	MD:Z:31	YT:Z:UU
8.068993e-15	0	CP026474.1	10497	42	31M	*	0	0	ACCGGGGCTTCGGGCCAGAAACATCGAGTTC	IIIIIIIIIIIIIIIIIIIIIIIIIIIIIII	AS:i:0	XN:i:0	XM:i:0	XO:i:0	XG:i:0	NM:i:0	MD:Z:31	YT:Z:UU
8.068993e-15	0	CP026474.1	10498	42	31M	*	0	0	CCGGGGCTTCGGGCCAGAAACATCGAGTTCG	IIIIIIIIIIIIIIIIIIIIIIIIIIIIIII	AS:i:0	XN:i:0	XM:i:0	XO:i:0	XG:i:0	NM:i:0	MD:Z:31	YT:Z:UU
8.068994e-15	0	CP026474.1	10496	42	31M	*	0	0	AACCGGGGCTTCGGGCCAGAAACATCGAGTT	IIIIIIIIIIIIIIIIIIIIIIIIIIIIIII	AS:i:0	XN:i:0	XM:i:0	XO:i:0	XG:i:0	NM:i:0	MD:Z:31	YT:Z:UU
8.173039e-15	16	CP026474.1	10392	42	31M	*	0	0	GCAGCAACTCCGTTAAATCCACCGGAGGGAG	IIIIIIIIIIIIIIIIIIIIIIIIIIIIIII	AS:i:0	XN:i:0	XM:i:0	XO:i:0	XG:i:0	NM:i:0	MD:Z:31	YT:Z:UU
8.184024e-15	16	CP026474.1	10937	42	31M	*	0	0	GATGAAAATTTAACGGTATTCAGCAGATGGG	IIIIIIIIIIIIIIIIIIIIIIIIIIIIIII	AS:i:0	XN:i:0	XM:i:0	XO:i:0	XG:i:0	NM:i:0	MD:Z:31	YT:Z:UU
8.189649e-15	16	CP026474.1	10939	42	31M	*	0	0	TGAAAATTTAACGGTATTCAGCAGATGGGGC	IIIIIIIIIIIIIIIIIIIIIIIIIIIIIII	AS:i:0	XN:i:0	XM:i:0	XO:i:0	XG:i:0	NM:i:0	MD:Z:31	YT:Z:UU
8.192407e-15	0	CP026474.1	10938	42	31M	*	0	0	ATGAAAATTTAACGGTATTCAGCAGATGGGG	IIIIIIIIIIIIIIIIIIIIIIIIIIIIIII	AS:i:0	XN:i:0	XM:i:0	XO:i:0	XG:i:0	NM:i:0	MD:Z:31	YT:Z:UU
8.414901e-15	0	CP026474.1	10213	42	31M	*	0	0	GTTCAGCCGGTGTCGGGTCAGTGCAGGAACA	IIIIIIIIIIIIIIIIIIIIIIIIIIIIIII	AS:i:0	XN:i:0	XM:i:0	XO:i:0	XG:i:0	NM:i:0	MD:Z:31	YT:Z:UU
8.426138e-15	16	CP026474.1	10214	42	31M	*	0	0	TTCAGCCGGTGTCGGGTCAGTGCAGGAACAT	IIIIIIIIIIIIIIIIIIIIIIIIIIIIIII	AS:i:0	XN:i:0	XM:i:0	XO:i:0	XG:i:0	NM:i:0	MD:Z:31	YT:Z:UU
8.435463e-15	16	CP026474.1	10215	42	31M	*	0	0	TCAGCCGGTGTCGGGTCAGTGCAGGAACATT	IIIIIIIIIIIIIIIIIIIIIIIIIIIIIII	AS:i:0	XN:i:0	XM:i:0	XO:i:0	XG:i:0	NM:i:0	MD:Z:31	YT:Z:UU
8.478108e-15	16	CP026474.1	10227	42	31M	*	0	0	GGGTCAGTGCAGGAACATTTGATCTGATCAG	IIIIIIIIIIIIIIIIIIIIIIIIIIIIIII	AS:i:0	XN:i:0	XM:i:0	XO:i:0	XG:i:0	NM:i:0	MD:Z:31	YT:Z:UU
8.484095e-15	16	CP026474.1	10216	42	31M	*	0	0	CAGCCGGTGTCGGGTCAGTGCAGGAACATTT	IIIIIIIIIIIIIIIIIIIIIIIIIIIIIII	AS:i:0	XN:i:0	XM:i:0	XO:i:0	XG:i:0	NM:i:0	MD:Z:31	YT:Z:UU
8.493597e-15	16	CP026474.1	10221	42	31M	*	0	0	GGTGTCGGGTCAGTGCAGGAACATTTGATCT	IIIIIIIIIIIIIIIIIIIIIIIIIIIIIII	AS:i:0	XN:i:0	XM:i:0	XO:i:0	XG:i:0	NM:i:0	MD:Z:31	YT:Z:UU
8.513075e-15	0	CP026474.1	10217	42	31M	*	0	0	AGCCGGTGTCGGGTCAGTGCAGGAACATTTG	IIIIIIIIIIIIIIIIIIIIIIIIIIIIIII	AS:i:0	XN:i:0	XM:i:0	XO:i:0	XG:i:0	NM:i:0	MD:Z:31	YT:Z:UU
8.531286e-15	0	CP026474.1	10220	42	31M	*	0	0	CGGTGTCGGGTCAGTGCAGGAACATTTGATC	IIIIIIIIIIIIIIIIIIIIIIIIIIIIIII	AS:i:0	XN:i:0	XM:i:0	XO:i:0	XG:i:0	NM:i:0	MD:Z:31	YT:Z:UU
8.540162e-15	16	CP026474.1	10219	42	31M	*	0	0	CCGGTGTCGGGTCAGTGCAGGAACATTTGAT	IIIIIIIIIIIIIIIIIIIIIIIIIIIIIII	AS:i:0	XN:i:0	XM:i:0	XO:i:0	XG:i:0	NM:i:0	MD:Z:31	YT:Z:UU
8.540713e-15	0	CP026474.1	10218	42	31M	*	0	0	GCCGGTGTCGGGTCAGTGCAGGAACATTTGA	IIIIIIIIIIIIIIIIIIIIIIIIIIIIIII	AS:i:0	XN:i:0	XM:i:0	XO:i:0	XG:i:0	NM:i:0	MD:Z:31	YT:Z:UU
8.561030e-15	16	CP026474.1	10222	42	31M	*	0	0	GTGTCGGGTCAGTGCAGGAACATTTGATCTG	IIIIIIIIIIIIIIIIIIIIIIIIIIIIIII	AS:i:0	XN:i:0	XM:i:0	XO:i:0	XG:i:0	NM:i:0	MD:Z:31	YT:Z:UU
8.561809e-15	0	CP026474.1	38580	1	31M	*	0	0	GTGATACGCCTATTTTTATAGGTTAATGTCA	IIIIIIIIIIIIIIIIIIIIIIIIIIIIIII	AS:i:0	XS:i:0	XN:i:0	XM:i:0	XO:i:0	XG:i:0	NM:i:0	MD:Z:31	YT:Z:UU
8.565366e-15	16	CP026474.1	10233	42	31M	*	0	0	GTGCAGGAACATTTGATCTGATCAGTGGTTC	IIIIIIIIIIIIIIIIIIIIIIIIIIIIIII	AS:i:0	XN:i:0	XM:i:0	XO:i:0	XG:i:0	NM:i:0	MD:Z:31	YT:Z:UU
8.569242e-15	0	CP026474.1	10659	42	31M	*	0	0	CCTGCCAGTCAGCACCCTGTAGTAATCTTGC	IIIIIIIIIIIIIIIIIIIIIIIIIIIIIII	AS:i:0	XN:i:0	XM:i:0	XO:i:0	XG:i:0	NM:i:0	MD:Z:31	YT:Z:UU
8.575819e-15	16	CP026474.1	10658	42	31M	*	0	0	GCCTGCCAGTCAGCACCCTGTAGTAATCTTG	IIIIIIIIIIIIIIIIIIIIIIIIIIIIIII	AS:i:0	XN:i:0	XM:i:0	XO:i:0	XG:i:0	NM:i:0	MD:Z:31	YT:Z:UU
8.588844e-15	16	CP026474.1	10229	42	31M	*	0	0	GTCAGTGCAGGAACATTTGATCTGATCAGTG	IIIIIIIIIIIIIIIIIIIIIIIIIIIIIII	AS:i:0	XN:i:0	XM:i:0	XO:i:0	XG:i:0	NM:i:0	MD:Z:31	YT:Z:UU
8.603117e-15	16	CP026474.1	10228	42	31M	*	0	0	GGTCAGTGCAGGAACATTTGATCTGATCAGT	IIIIIIIIIIIIIIIIIIIIIIIIIIIIIII	AS:i:0	XN:i:0	XM:i:0	XO:i:0	XG:i:0	NM:i:0	MD:Z:31	YT:Z:UU
8.607967e-15	16	CP026474.1	10232	42	31M	*	0	0	AGTGCAGGAACATTTGATCTGATCAGTGGTT	IIIIIIIIIIIIIIIIIIIIIIIIIIIIIII	AS:i:0	XN:i:0	XM:i:0	XO:i:0	XG:i:0	NM:i:0	MD:Z:31	YT:Z:UU
8.609300e-15	16	CP026474.1	10223	42	31M	*	0	0	TGTCGGGTCAGTGCAGGAACATTTGATCTGA	IIIIIIIIIIIIIIIIIIIIIIIIIIIIIII	AS:i:0	XN:i:0	XM:i:0	XO:i:0	XG:i:0	NM:i:0	MD:Z:31	YT:Z:UU
8.615406e-15	0	CP026474.1	10238	42	31M	*	0	0	GGAACATTTGATCTGATCAGTGGTTCCAGAC	IIIIIIIIIIIIIIIIIIIIIIIIIIIIIII	AS:i:0	XN:i:0	XM:i:0	XO:i:0	XG:i:0	NM:i:0	MD:Z:31	YT:Z:UU
8.617460e-15	16	CP026474.1	10230	42	31M	*	0	0	TCAGTGCAGGAACATTTGATCTGATCAGTGG	IIIIIIIIIIIIIIIIIIIIIIIIIIIIIII	AS:i:0	XN:i:0	XM:i:0	XO:i:0	XG:i:0	NM:i:0	MD:Z:31	YT:Z:UU
8.628177e-15	0	CP026474.1	10239	42	31M	*	0	0	GAACATTTGATCTGATCAGTGGTTCCAGACC	IIIIIIIIIIIIIIIIIIIIIIIIIIIIIII	AS:i:0	XN:i:0	XM:i:0	XO:i:0	XG:i:0	NM:i:0	MD:Z:31	YT:Z:UU
8.636227e-15	0	CP026474.1	10240	42	31M	*	0	0	AACATTTGATCTGATCAGTGGTTCCAGACCG	IIIIIIIIIIIIIIIIIIIIIIIIIIIIIII	AS:i:0	XN:i:0	XM:i:0	XO:i:0	XG:i:0	NM:i:0	MD:Z:31	YT:Z:UU
8.641018e-15	0	CP026474.1	10241	42	31M	*	0	0	ACATTTGATCTGATCAGTGGTTCCAGACCGA	IIIIIIIIIIIIIIIIIIIIIIIIIIIIIII	AS:i:0	XN:i:0	XM:i:0	XO:i:0	XG:i:0	NM:i:0	MD:Z:31	YT:Z:UU
8.641039e-15	16	CP026474.1	10231	42	31M	*	0	0	CAGTGCAGGAACATTTGATCTGATCAGTGGT	IIIIIIIIIIIIIIIIIIIIIIIIIIIIIII	AS:i:0	XN:i:0	XM:i:0	XO:i:0	XG:i:0	NM:i:0	MD:Z:31	YT:Z:UU
8.641836e-15	16	CP026474.1	10234	42	31M	*	0	0	TGCAGGAACATTTGATCTGATCAGTGGTTCC	IIIIIIIIIIIIIIIIIIIIIIIIIIIIIII	AS:i:0	XN:i:0	XM:i:0	XO:i:0	XG:i:0	NM:i:0	MD:Z:31	YT:Z:UU
8.653496e-15	16	CP026474.1	10224	42	31M	*	0	0	GTCGGGTCAGTGCAGGAACATTTGATCTGAT	IIIIIIIIIIIIIIIIIIIIIIIIIIIIIII	AS:i:0	XN:i:0	XM:i:0	XO:i:0	XG:i:0	NM:i:0	MD:Z:31	YT:Z:UU
8.654062e-15	0	CP026474.1	10237	42	31M	*	0	0	AGGAACATTTGATCTGATCAGTGGTTCCAGA	IIIIIIIIIIIIIIIIIIIIIIIIIIIIIII	AS:i:0	XN:i:0	XM:i:0	XO:i:0	XG:i:0	NM:i:0	MD:Z:31	YT:Z:UU
8.671617e-15	0	CP026474.1	10356	42	31M	*	0	0	ACTCATCAGCAAATCCGGTATGGGCGTTAAT	IIIIIIIIIIIIIIIIIIIIIIIIIIIIIII	AS:i:0	XN:i:0	XM:i:0	XO:i:0	XG:i:0	NM:i:0	MD:Z:31	YT:Z:UU
8.673043e-15	0	CP026474.1	10355	42	31M	*	0	0	AACTCATCAGCAAATCCGGTATGGGCGTTAA	IIIIIIIIIIIIIIIIIIIIIIIIIIIIIII	AS:i:0	XN:i:0	XM:i:0	XO:i:0	XG:i:0	NM:i:0	MD:Z:31	YT:Z:UU
8.673177e-15	0	CP026474.1	10235	42	31M	*	0	0	GCAGGAACATTTGATCTGATCAGTGGTTCCA	IIIIIIIIIIIIIIIIIIIIIIIIIIIIIII	AS:i:0	XN:i:0	XM:i:0	XO:i:0	XG:i:0	NM:i:0	MD:Z:31	YT:Z:UU
8.676776e-15	16	CP026474.1	10357	42	31M	*	0	0	CTCATCAGCAAATCCGGTATGGGCGTTAATT	IIIIIIIIIIIIIIIIIIIIIIIIIIIIIII	AS:i:0	XN:i:0	XM:i:0	XO:i:0	XG:i:0	NM:i:0	MD:Z:31	YT:Z:UU
8.677365e-15	0	CP026474.1	10354	42	31M	*	0	0	AAACTCATCAGCAAATCCGGTATGGGCGTTA	IIIIIIIIIIIIIIIIIIIIIIIIIIIIIII	AS:i:0	XN:i:0	XM:i:0	XO:i:0	XG:i:0	NM:i:0	MD:Z:31	YT:Z:UU
8.681882e-15	16	CP026474.1	10225	42	31M	*	0	0	TCGGGTCAGTGCAGGAACATTTGATCTGATC	IIIIIIIIIIIIIIIIIIIIIIIIIIIIIII	AS:i:0	XN:i:0	XM:i:0	XO:i:0	XG:i:0	NM:i:0	MD:Z:31	YT:Z:UU
8.686298e-15	16	CP026474.1	10358	42	31M	*	0	0	TCATCAGCAAATCCGGTATGGGCGTTAATTT	IIIIIIIIIIIIIIIIIIIIIIIIIIIIIII	AS:i:0	XN:i:0	XM:i:0	XO:i:0	XG:i:0	NM:i:0	MD:Z:31	YT:Z:UU
8.729743e-15	0	CP026474.1	14698	1	31M	*	0	0	CGTGATACGCCTATTTTTATAGGTTAATGTC	IIIIIIIIIIIIIIIIIIIIIIIIIIIIIII	AS:i:0	XS:i:0	XN:i:0	XM:i:0	XO:i:0	XG:i:0	NM:i:0	MD:Z:31	YT:Z:UU
8.775993e-15	0	CP026474.1	10391	42	31M	*	0	0	AGCAGCAACTCCGTTAAATCCACCGGAGGGA	IIIIIIIIIIIIIIIIIIIIIIIIIIIIIII	AS:i:0	XN:i:0	XM:i:0	XO:i:0	XG:i:0	NM:i:0	MD:Z:31	YT:Z:UU
8.818570e-15	16	CP026474.1	10933	42	31M	*	0	0	TGCGGATGAAAATTTAACGGTATTCAGCAGA	IIIIIIIIIIIIIIIIIIIIIIIIIIIIIII	AS:i:0	XN:i:0	XM:i:0	XO:i:0	XG:i:0	NM:i:0	MD:Z:31	YT:Z:UU
8.818995e-15	0	CP026474.1	14704	1	31M	*	0	0	ACGCCTATTTTTATAGGTTAATGTCATGATA	IIIIIIIIIIIIIIIIIIIIIIIIIIIIIII	AS:i:0	XS:i:0	XN:i:0	XM:i:0	XO:i:0	XG:i:0	NM:i:0	MD:Z:31	YT:Z:UU
8.831538e-15	16	CP026474.1	10934	42	31M	*	0	0	GCGGATGAAAATTTAACGGTATTCAGCAGAT	IIIIIIIIIIIIIIIIIIIIIIIIIIIIIII	AS:i:0	XN:i:0	XM:i:0	XO:i:0	XG:i:0	NM:i:0	MD:Z:31	YT:Z:UU
8.833211e-15	16	CP026474.1	10936	42	31M	*	0	0	GGATGAAAATTTAACGGTATTCAGCAGATGG	IIIIIIIIIIIIIIIIIIIIIIIIIIIIIII	AS:i:0	XN:i:0	XM:i:0	XO:i:0	XG:i:0	NM:i:0	MD:Z:31	YT:Z:UU
8.835432e-15	16	CP026474.1	10935	42	31M	*	0	0	CGGATGAAAATTTAACGGTATTCAGCAGATG	IIIIIIIIIIIIIIIIIIIIIIIIIIIIIII	AS:i:0	XN:i:0	XM:i:0	XO:i:0	XG:i:0	NM:i:0	MD:Z:31	YT:Z:UU
8.865825e-15	0	CP026474.1	38583	1	31M	*	0	0	ATACGCCTATTTTTATAGGTTAATGTCATGA	IIIIIIIIIIIIIIIIIIIIIIIIIIIIIII	AS:i:0	XS:i:0	XN:i:0	XM:i:0	XO:i:0	XG:i:0	NM:i:0	MD:Z:31	YT:Z:UU
8.962831e-15	0	CP026474.1	38586	1	31M	*	0	0	CGCCTATTTTTATAGGTTAATGTCATGATAA	IIIIIIIIIIIIIIIIIIIIIIIIIIIIIII	AS:i:0	XS:i:0	XN:i:0	XM:i:0	XO:i:0	XG:i:0	NM:i:0	MD:Z:31	YT:Z:UU
8.968307e-15	0	CP026474.1	10226	42	31M	*	0	0	CGGGTCAGTGCAGGAACATTTGATCTGATCA	IIIIIIIIIIIIIIIIIIIIIIIIIIIIIII	AS:i:0	XN:i:0	XM:i:0	XO:i:0	XG:i:0	NM:i:0	MD:Z:31	YT:Z:UU
9.011932e-15	0	CP026474.1	11881	42	31M	*	0	0	AAGAACGGTGATATCACGAATCCCGAGCTGT	IIIIIIIIIIIIIIIIIIIIIIIIIIIIIII	AS:i:0	XN:i:0	XM:i:0	XO:i:0	XG:i:0	NM:i:0	MD:Z:31	YT:Z:UU
[truncated: 2,652 more rows]
